# Supplementary material for: Construction of a high-density genetic map for sesame based on large scale marker development by specific length amplified fragment (SLAF) sequencing
Source: BMC Plant Biol. 2013 Sep 24;13:141. doi: 10.1186/1471-2229-13-141 (PMC3852768; doi:10.1186/1471-2229-13-141)
Supplement: Additional file 1: Table S1 — Details of primer sequences. [file 1471-2229-13-141-S1.xlsx]

## Sheet: Table S1 primer sequences
Marker10057	AGATTCTTAGGATCATACCGTTGAAGTATTXXXXXXXXXXGATCAATTTGGAATATACACATGCCTAGTA	AGATTCTTAGGATCATACCGTTGAAGTATTXXXXXXXXXXGATCAATGTGGAATATACACATGCCTAGTA
Marker10093	GAAGTAGAGAAAGAGGAATGCACAGGGAGAXXXXXXXXXXTAGATAATGAAAGTTCAGCTGATATCATAT	GAAGTAGAGAAAGAGGAATGCACAGGGAGAXXXXXXXXXXTAGATAATGATAGTTCAGCTGATATCATAT
Marker10452	TACAAAATGGCGCATCGTATGCACATCTGCXXXXXXXXXXAATAAGTGGTATACACTGATAGTTACACTG	TATAAAATGGCGCATCGTATGCACATCTGCXXXXXXXXXXAATAAGTGGTATACACTGATAGTTACACTG
Marker10478	TGCCGATGGTGATTGTTCACCGTTACCCTAXXXXXXXXXXGTTATACTTACATCCTCACTTCTTCTTCTC	TGCCGATGGTGATTGTTCACCGTTACCCTAXXXXXXXXXXTTATACTTACATCCTCACTTCTTCTTCTCT
Marker10687	CACAGTCCAGTGGAGATCGTCATCTTCTCAXXXXXXXXXXACAATTATGGTTCATAGATGGAAAATCAAT	CACAGTCCAGTGGAGATCGTCATCTTCTCAXXXXXXXXXXACAATTATGGTTCATAGATGAAAAATCAAT
Marker10765	AAAAGTAGATCCTTCTGGTAATGCTGGATGXXXXXXXXXXTGTCGCAGGGATCAAAAATATTGTCCCTGG	AAAAGTAGATCCTTCTGGTAATGCTGGATCXXXXXXXXXXTGTCGCAGGGATCAAAAATATTGTCCCTGG
Marker10789	AGATGGGACTGGAGCATCTGGTCATTCTGGXXXXXXXXXXATCTTTGGACAGTGTTATTTTTTATTACGT	AGATGGGACTGGAGCATCTGGTCATTCTGGXXXXXXXXXXATCTCTGGACAGTGTTATTTTTTATTACGT
Marker10801	AGAGAAACTACTGAGCATAAGAACAACAGAXXXXXXXXXXACCAGTACACCGAAGCTGAAAACATCCGAC	AGAGAAACTACTAAGCATAAGAACAACAGAXXXXXXXXXXACCAGTACACCGAAGCTGAAAACATCCGAC
Marker10817	CAGCAGCCATGCAAGTTTGCAGCTCCTTTTXXXXXXXXXXGCAATGTCCCCATACTTTGCGAAGATGGCC	CAGCAGCCATGCAAGTTTGCAGCTCCTTTTXXXXXXXXXXGCAATGTCCCCATACTTTGCGAAGATGGCA
Marker10852	AAAGCAACCAATGCAATCAACAAGTAATGCXXXXXXXXXXCTGATGGATGTGCTGGGGCGCGGAGAATAA	AAAGCAACCAATGCAATCAACAAGTAATGCXXXXXXXXXXACACTGATGGATGTGCAGGGGCGCGGAGAA
Marker10866	GGAAACCTATGTTTCTTATAGCAGGAAAGAXXXXXXXXXXACACATAGGTTCACAACCTCGCATATCACT	GGAAACCTATGTTTCTTATAGCAGGCAAGAXXXXXXXXXXACACATAGGTTCACAACCTCGCATATCACT
Marker11011	AGAGGCCGAGTCAATCATGCATTTCCAGTAXXXXXXXXXXAGCTTGCCATAACTGGTCCCACTTATGATA	AGAGGCCGAGTCAATCATGCATTTCCAGTAXXXXXXXXXXAGCTTGCCATAACTGGTCCCACTTACGATA
Marker11078	GAAAAGAGAGAGAGAGAGAGAGAATCCACTXXXXXXXXXXATGCCTATCACTGAAAATTGAAGTCTCCCA	GAAAAGAGAGAGAGAGAGAGAGAATCCACTXXXXXXXXXXATGCATATCACTGAAAATTGAAGTCTCCCA
Marker11156	CGGGCCACTCTTTTACGAATGAATTTGAGCXXXXXXXXXXCTCTTTCAAGGTTATTTGCCTTGTGCTTCT	CGGGCCACTCTTTTACGAATGAATTTGAGCXXXXXXXXXXCCCTTTCAAGGTTATTTGCCTTGTGCTTCT
Marker11370	ATGCCTTAGACAACCAAGTTGGGTAACGCTXXXXXXXXXXGCAAAATAATACAGACAAGACATTTTTTGT	ATGCCTTAGACAACCAAGTTTGGTAACGCTXXXXXXXXXXGCAAAATAATACAGACAAGACATTTTTTGT
Marker11375	CAGTGTACAACGATCGTTCCAAATTGTACCXXXXXXXXXXCCGCCTTTTTTTGTAGTGTGAGAAGTAAGA	CAGTGTACAACGATCGTTCCAAATTGTACCXXXXXXXXXXCGCCTTTTTTTTGTAGTGTGAGAAGTAAGA
Marker11389	AAAAATCTGATCTTGGTGATATGTTTCTGCXXXXXXXXXXGGTGCATTTCACTTGTCGTTGCTGGTATTA	CAAAATCTGATCTTGGTGATATGTTTCTGCXXXXXXXXXXGGTGCATTTCACTTGTCGTTGCTGGTACTA
Marker11409	CGATTATGGTAGAGAAAACCACTATGCTTAXXXXXXXXXXAAATGAATGGCATTGGTCTGCGAAAGATCC	CAATTATGGTAGAGAAAACCACTATGCTTAXXXXXXXXXXAAATGAATGGCATTGGTCTGCGAAAGATCC
Marker11419	ACAATGTCCAGGTTAGATCCTAATCTTTTAXXXXXXXXXXTCGTTCCTTTTTTTTGCGCCTCGTTTCTTG	ACAATGTCCAGGTTATATCCTAATCTTTTAXXXXXXXXXXTCGTTCCTTTTTTTTGCGCCTCGTTTCTTG
Marker11652	AGATGAAGTTCCCGACACCAAATGGAATAGXXXXXXXXXXGATTTCAAAGGGATAAGTCAGGTGCATCGC	AGATGAAGTTCCCGACACCAAACGGAATAGXXXXXXXXXXGATTTCAAAGGGATAAGTCAGGTGCATCGC
Marker11658	GGAGATTATTATAATGTGTTCCTACTCGTGXXXXXXXXXXTAACTTTTCTTTATCTTGTACATTGTACTG	GGAGATTATTATAATGTGGTCCTACTCGTGXXXXXXXXXXTAACTTTTCTTTATCTTGTTCATTGTACTG
Marker11737	GACAGATCTCAGTGAATAGAATATATGTGGXXXXXXXXXXATTATTTCGACCCTTTTTCAATTTTTATTT	GACAGATCTCAGTGAAGAGAATATATGTGGXXXXXXXXXXATTATTTCGACCCTTTTTCAATTTTTATTT
Marker1177	TGCCTGCATTATGGAAACTGGTTTACTCCCXXXXXXXXXXACTGTTTGGCAACACAATTTTGTGGGTATT	TGCCTGCATTATGGAAACTGGTTTACTCCCXXXXXXXXXXAACTGTTTGGCAACACAATTTTGTGGGTAT
Marker11811	ATCAAGGGACTTCTTACTGTCATTGCCTATXXXXXXXXXXACAAAACATTATGAAATAAGTCAAAAGCAG	ATCAAGGGACTTCTTACTGTCATTGCCTATXXXXXXXXXXACAAAACATTATGAAATAAGTCAATAGCAG
Marker11828	TACAGAACAATGTTACAACAGAAAAATTACXXXXXXXXXXCTCCGCTATTGTTGCAAGGGGGCTCCCGAC	TACAGAACAATGTTACAATAGAAAAATTACXXXXXXXXXXCTCCGCTATTGTTGCAAGGGAGCTCCCGAC
Marker11840	CACTAAGAATCCTCTGTCACACATCTTCAAXXXXXXXXXXAGCCAAAGGACAAAAGTATGTTTAGGGATC	CACTAAGAATCCTCTGTCGCACATCTTCAAXXXXXXXXXXAGCCAAAGGACAAAAGTATGTTTAGGGATC
Marker11950	TCTCTTGAACAAGTATTCGATTGGTGACCTXXXXXXXXXXATGGTCGCAAAGGGTTCTGCAGGTTGATGT	TCCCTTGAACAAGTATTCGGTTGGTGACCTXXXXXXXXXXATGGTCGCAAGGGGTTCTGCAGGTCGATGT
Marker11975	GCCACACTACTAATGAAGGAATGCAATCCAXXXXXXXXXXAACTAGTAGCATGTAAACGGGTGTTCACAG	GCCACACTACTAATGAAGGAATGCAATCCAXXXXXXXXXXAACTAGTAGCATGTAAATGGGTGTTCACAG
Marker11981	TTGATGAACAACTTCCTGCATGTCCATATTXXXXXXXXXXAACATACAATTGCATGCTGTTTTTACTTGA	TTGATGATCAACTTCCTGCATGTCCATATTXXXXXXXXXXAACATACAATTCCATGCTGTTTTTACTTGA
Marker11993	TCTACATATAACACTTTGTTTGTAGACAAGXXXXXXXXXXCATGATAGAGTCTCTCAAAACTTCCGCTCT	TCTACACATAACACTTTGTTTGTAGACAAGXXXXXXXXXXCATGATAGAGTCTCTCAAAACTTCCGCTCT
Marker12054	AAAGCTTCATGGGGCGATTCAACAACGAAAXXXXXXXXXXTACCAACCCAAGTACCAAAGGTACACTCCA	AAAGCTTCATGTGGCGATTCAACAACGAAAXXXXXXXXXXTACCAACCCAAGTACCAAAGGTACACTCCA
Marker12067	CTCGTCCCACATATCGATTTCTGGGGGAAAXXXXXXXXXXTCTCTCTAGCAGCTCCTTTTTCCAGGGCAT	CTCGTCCCACATATTGATTTCTGGGGGAAAXXXXXXXXXXTCTCTCTAGCAGCTCCTTTTTCCAGGGCAT
Marker1215	GTTCAATAAGTAGTTTGACTCAACAAACAAXXXXXXXXXXGGAGATCTTAGCACTGGACGTATCAGTATG	GTTCAATAAGTAGTTTGACTAAACAAACAAXXXXXXXXXXGGAGATCTTAGCACTGGACGTATCAGTATG
Marker12171	CACATACACGAAGGATTGAGGTGTATGCGAXXXXXXXXXXTTAGCTTATTTTGTGACCAAATGCTCCTAA	CACATACACGAAGGATTGAGGTGTATGCGAXXXXXXXXXXTATTTTAGCTTATTTTGTGACCAAATGCTC
Marker12202	TAGAAAAGCTAATAATGGGAGGAGTCACCGXXXXXXXXXXATCAGATAATCATAATAAGCATGACGTCAG	TAGAAAAGCTAATAATGGGAGGAGTCACCGXXXXXXXXXXATCAGATAATCATAATAAGCATGATGTCAG
Marker12212	ACAAGAACTTAGTTTACCTAGTGTTCTGATXXXXXXXXXXGGGAATGGATTGACAAGATTCAAAAAGAAA	ACAAGAACTTAGTTTACCTAGTGTTCTGATXXXXXXXXXXAGGGAATGGATTGACAAGATTCAAAAGAAA
Marker12216	CTATCAAAAGAATTGGATTGAAATTTGGACXXXXXXXXXXAATTCGCTTGCTTGATGAGAGCCTACATAT	CTATCAAAAGAATTGGATTGAAATTTGGACXXXXXXXXXXAATTGACTTGCTTGATGGGGTCCTACACAT
Marker12218	ACCGACTGAAAGTGGGACCCCTACTCTCATXXXXXXXXXXGGGAGCAGAAGCCGTGTCTGTGTGGGTACC	ACCGACTGAAAGTGGGACCCCTACTCTCATXXXXXXXXXXGAGGGAGCAGAAGCCGTCTGTGTGGGTACC
Marker1224	AGCTGACATGCTGCAGGCCTTCCAGGATGAXXXXXXXXXXAGCTCAGGCTAAAAAAATCAGTCTCTGATG	AGCTGACATGCTGCAGGCCTTCCAGGATGAXXXXXXXXXXAGCTCAGGCTCAAAAAATCAGTCTCTGATG
Marker12350	AGATTTCCGTCAAGCCATAACAGTGAGATGXXXXXXXXXXGAATCATAGGAACAAGTAGAAGTTCAGAAA	AGATTTCCGTCAAGCCATAACAGTGAGATGXXXXXXXXXXAATCATAGGAAACAAGTAGATGTTCAGAAA
Marker12386	CTCAAAAGTTGATCTTATTCATCTCTTCTTXXXXXXXXXXGTTTCTTCCTCCATTTCTGATTTTCATGCA	CTCAAAAGTTGATCTTATTCATCTCTTCTTXXXXXXXXXXTCTTCCTCCATCATTTCTGATTTTCATGCA
Marker1240	TGTTGGGAAAGAGGTCTTTCCTACTACTCCXXXXXXXXXXGCCCTCTTTCTCAGTTCCATGAATGGTTTG	TGTTGGGAAAGAGGTCTTTCCTTCTACTCCXXXXXXXXXXGCCCTCTTTCTCAGTTCCATGAGTGGTTTG
Marker12593	CATCAACACAATTTGGTCTGAAATACTCTAXXXXXXXXXXTAGAAATTACAACCACAACTTCAACAAAAC	CATAAACACAATTTGGTCTGAAATACTCTAXXXXXXXXXXTAGAAATTACAACCACAACTTCAACAAAAC
Marker12682	TTAGCAGTTGCTGGTGCATGAATAAATTTGXXXXXXXXXXGTCTCTGACCCATAAAATTGAAAAAGAACT	TTAGCAGTTGCTGGTGCATGAATAAATTTGXXXXXXXXXXGTCTCTGACCCATAAAATCGAAAAAGAACT
Marker12717	TAAGAGGTTCTATTTTTTTGGGCAGGTGGCXXXXXXXXXXTATTTCACAGCAAGGTCTTTTCTTTCACCC	TAAGAGGTTCTATTTTTTTGGGCAGGTGGCXXXXXXXXXXTATTTCGCAGCAAGGTCTTTTCTTTCACCC
Marker12729	CAGAGAAACGTGGAAGATTGGATGTATCTTXXXXXXXXXXGATACCCACATTGCCTGAAATGGTGTTGTT	CGGAGAAACGTGGAAGACTTGATGTATCTTXXXXXXXXXXTACCCATACAGTGCCTGAAATGGTGTTGTT
Marker1279	TTACCAAAATAACTGCACAATGTTTCAATTXXXXXXXXXXATTCTGTTGAATTGGGCTCGTTTTTGGAGT	TTACCAAAATAACTGCACAATGTTTCAATTXXXXXXXXXXATTCTGCTGAATTGGGCTCGTTTTTGGAGC
Marker12856	CAAGGAGCCTTGAAATCAAAGCAAAGTCGGXXXXXXXXXXGGTAGATTATTGCTTATTTGTATTTACCAC	GAAGGAGACTTGAAATCAAAGCAAAGTCGGXXXXXXXXXXGGTAGATTATTGCTTATTTGTATTTACCAC
Marker12870	CTTTTCTCGAAATAGAGGAAGACAACAAAGXXXXXXXXXXCTATTTCGGCCTACAGACGTTGTGTACTCT	CTTTTCTCGAAATAGAGGAAGACAACAAAGXXXXXXXXXXCAATTTCGGCCTACAGACGTTGTGTACTCT
Marker12941	TTACCCATCAAAGCCTAAAGTTATTACGACXXXXXXXXXXAGTAGCAATCACATACAAAGCATCATGAAT	TTACCTATCAAAGGCTAAAGTTATTACGACXXXXXXXXXXAGTAGCGATCACACACAAAGCATCATGAAT
Marker13038	GTTTGTGTTTCCTCAAAATATCACTCACTAXXXXXXXXXXATAAAACAAGAGTACTTCCTAGCCAAATTG	GTTTGTGTTTCCTCAAAATATCACTCACTAXXXXXXXXXXATAAAACAAGAGTACTTCCTAGCCACATTG
Marker13097	TTACCTTCCACTGTTGAACAGTCTAAAGAAXXXXXXXXXXATAATCCCTACCATTACCATTTGGAAAGTA	TTACCTTCCACTGTTGAACAGTCTAAAGAAXXXXXXXXXXATAATCCCTACCATTACCATTTGGAAAGCA
Marker13115	TTGTTATGTCTTGCATTTTATCAGAAGTTTXXXXXXXXXXGAATGTTGATCTATATGTCGTGGAAGTTTC	TTGTTATGTCTTGCATTTTATCAGAAGCTTXXXXXXXXXXGAATGTTGATCTATATGTCGTGGAAGTTTC
Marker13134	CGCCAATTATCTAACCTAATATAGACTTTCXXXXXXXXXXTCATGATTCAGTAAGGCTTCAGAAATATAG	TGCCAATTATCTAACCTAATATAGACTTTCXXXXXXXXXXTCATGATTCAGTAAGGCTTCAGAAATATAG
Marker13168	TCTCAAATCCTAACCCTATCCCCCATTTTCXXXXXXXXXXATTTTTTAGCAACCGTGAGAGTTGTCTGCC	TCTCAAATACTAACCCTATCCCCCATTTTCXXXXXXXXXXATTTTTTAGCAACCGTGAGAGTTGTCTGCC
Marker13244	GGGCGATACACCCCAATAAAAAAAAATGACXXXXXXXXXXCCGTAGAGGGAAGATACGGAATTTGCCAAT	GGGCGATACACCCCAATCAAAAAAAATGACXXXXXXXXXXCCGTAGAGGGAAGATACGGAATTTGCCAAT
Marker13295	AGGGCAATTCAAAAAGAAAGTCAGAGCATTXXXXXXXXXXTTCGTCAGTCCAAATTCACCGAATATGCTA	AGGGCAATTCAAAAGAAAGTCAGAGCGTCTXXXXXXXXXXTTCGTCAGTCCAAATTCACCGAATATGCTA
Marker13299	AGAAAATGTTACAAAAACCGACCTGTCGGAXXXXXXXXXXCATAGCAGGCTCTGAAAAGAAGAAACAGGA	AGAAAATGTTACAAAATCCGACCTGTCGGAXXXXXXXXXXCATAGCAGGCTCTGAAAAGAAGAAACAGGA
Marker13338	TTAGTTTTCTAGTCACCTATTCTAACATATXXXXXXXXXXGAAAGCCCAAGTCATGAAGACCACATTCAG	TTAGCTTTCTAGTCACCTATTCTAACATATXXXXXXXXXXAAAAGCCCAAGTCATGAAGACCACATTCAG
Marker13341	ATAACAAACCTTGTGATGGAAGCTCATAGCXXXXXXXXXXTCCTGGAGCTGCTGCTGACGAGTGCGGGGA	ATAACAAACCTTGTGATGGAAGCTCATAGCXXXXXXXXXXTCCTGGAGCTGCTGCTGACGAGTGCGGGGG
Marker13351	GACAATGGAATTACGAATTTACACCAAAACXXXXXXXXXXAGGAAACAAGCATTCCACTACCATCACGTG	GACAAGGGAATTACGAATTTACACCAAAACXXXXXXXXXXAGGCAACAAGTATTCCACTACCATCACGTG
Marker1340	CAACTTTTTGTCACAAGTATGATGAATAACXXXXXXXXXXTGTAGCATAGAAATGAAATGTGCATTTTCC	CAACTTTTTGTCACAAGTATGATGAATAACXXXXXXXXXXTGTAGCATAGAAATGAAGTGTGCATTTTCC
Marker13410	GTGAATAAAATAAGTGTTCGCTTATTTTAGXXXXXXXXXXAGGGGTGTCTATGCGATCTTGGTGGGTTGA	GTGAATAAAATAAGTGTTCGATTATTTTGGXXXXXXXXXXTAGGGTGTCTATGCGATCTTGGTGGGTTGA
Marker13429	CTGTTTTTTTTCCTTGATACGCACCCTGTTXXXXXXXXXXTTGGTAAATGCAAATATGTTGTAATTATGC	CTGTTTTTTTTCCTTGATACGCACCCAGTTXXXXXXXXXXTTGGTAAATGCAAATATGTTGTAATTATGC
Marker13431	AAGAGTATCATAGACATGCCATTGGCCTGAXXXXXXXXXXTGCCACGTCCTCTCCTGTTTGTTTTTATTG	AAGAGTATCATAGACATGCCATTGGCCTGAXXXXXXXXXXTGCCACGTTCTCTCCTGTTTGTTTTTATTG
Marker13434	GGGATTCGAGGGCCTGTTCGAAGCTTTCTTXXXXXXXXXXAACCCATACTATTTTTCTTGCTCGATCGGT	GGGATTCGAGGGCCTGTTCGAAGCTTTCTTXXXXXXXXXXAACCCATTCTATTTTTCTTGCTCGATCGGT
Marker13456	AAATCATGCTCAATGGGTTTGCATCACTATXXXXXXXXXXGGGAGATATGTGCATGTATGGCACATATAG	AGATCATGCTCAACGGGTTTGCATCACTATXXXXXXXXXXGGGAGATATGTGCATGTATGACACATATAG
Marker13537	CCTCGGAGGTGCTGGGTTGACTTGAAACAAXXXXXXXXXXCTCTTTAGATTTTTTCCGACAACTTGGGCA	CCTCGGAGGTGCTGGGTTGACTTGAAACAAXXXXXXXXXXCTCTTTAGATTTTTTCCGGCAACTTGGGCA
Marker13599	TCTTTTACAGACATGAGTAACTAATAGGTGXXXXXXXXXXCAAAAACTCCCATCTTGTCAACCCATCACA	TCTTTACAGACATGAGTAACTAATAGGTGAXXXXXXXXXXCAAAAACTCCCATCTTGTCAACCCATCACA
Marker13629	CAAATGGAGTAGAGAGAAAAATGTGAAGGAXXXXXXXXXXGGCAACGGGCAAATCTCACAGTACACAAAA	CAAATGGAGTAGAGAGAAAAATGTGAAGGAXXXXXXXXXXGGCAACGGGCAAATCTCACAGTACACCAAA
Marker13632	TACCAGCCTACTTTTGGACCCAGGGGATCAXXXXXXXXXXGGTAAACAACCTCCGATCTCAGCCATGCCC	TACCAGCCTACTTTTGGACCCGGGGGATCAXXXXXXXXXXGGTAAACAACCTCCGATTGCAGTCATGCCC
Marker13659	GGAGTTTATACTCCACATTTGATGTAATAGXXXXXXXXXXCCTGTTTTTATAGTTCTGGTTGTTTTTCTG	GGAGTTTATACTCCACATTTGATGTAATAGXXXXXXXXXXCCTGTTTTTATAGTTCCGGTTGTTTTTCTG
Marker13860	TGAAGCAAGAAAATAAGAATAATCAGGACTXXXXXXXXXXCCTCCTCTGTTTGTTGAACGGTTTGATGGT	TGAAGAAAGAAAATAAGAATAATCAGGACTXXXXXXXXXXCCTCCTCTGTTTGTTGAACGGTTTGATGGT
Marker13871	TGCCTTTGTGGTTTCTATTATGTTTGTTGGXXXXXXXXXXAAACCACATTTCCAGCAGCATGTTTCACAC	TGCCTTTGTGGTTTCTATTATGTTTGTTGGXXXXXXXXXXAAACCACATTTCCAGCAGTATGTTTCACAC
Marker13887	GTCCTAATTCCAGCTCCATTCCTTCTAAATXXXXXXXXXXTCTGGGGAAGTGGTTGACAATTAGTGAGTT	GTCCTAATTCCAGTTCCATTCCTTCTAAATXXXXXXXXXXTCTAGGGAAGTGGTTGACAATTAGTGAGTT
Marker13988	TGGAGAGGTGGCGATCGGAGACGCACACTTXXXXXXXXXXCTTATATTTTGGGGGATTGATGTGCCCAGA	TGGAGAGGTGGCGATCGGAGACGCACACTTXXXXXXXXXXCTTCTATTTTGGGGGATTGATGTGCCCAGA
Marker14011	CAAAGGATGACCACAGAGCCCTTAGACCGTXXXXXXXXXXAGGATATCAATAATTCATAAAAATTGAGTA	CGAAGGATGACCACAGAGCCCTTAGACCGTXXXXXXXXXXAGGATATCAATAATTCATAAAAATTGAGTA
Marker14044	CCCCACCACACACACACACACGTGGGTATGXXXXXXXXXXCTTTTCTTCCTCTCTTGAAAATTGAAATTA	CCCCACCACACACACACACACACGTGGGTAXXXXXXXXXXCTTTTCTTCCTCTCTTGAGAATTGAAATTA
Marker14104	AAAAATCAGAAATGAAACAACAGGAAAAATXXXXXXXXXXCTATTCCCACTTCTGAAGTGTCCCGAGTGC	AAAAATCAGAAATGAAACAACAGGAAAAATXXXXXXXXXXCTATTCCCACTTCTGAAGTGTCCCGAGTAC
Marker14169	TTTTGGCAATATTAGTTTTGATCCATTATCXXXXXXXXXXAGGGCGTAGAAGATACTAAAAAACAGAGAC	TTTTGTCAATATTAGTTTTGATCCATTATCXXXXXXXXXXAGGGCGTAGAAGATACTAAAAAACAGAGAC
Marker14184	GGTCTTTGATGCTTGATTTTTCAGGTATTTXXXXXXXXXXTTTTATCGTATGCTTCCTAACTTCACATCT	GGTCTTTGATGCTTGATTTTTCAGGTATTTXXXXXXXXXXTTTTATCGTATGTTCCCTAACTTCACATCT
Marker14203	AGCCCGCACAACATCAAACCTGGTGCACTAXXXXXXXXXXCATATACCTGACCCAATATCAAACATAACG	AGCCCGCACAACATCAAACCTGGTGCACTGXXXXXXXXXXCATATACCTGACCCAATATCAAACATAACG
Marker14253	TGGCTTTTAGCTGCCATGTGACTATATCATXXXXXXXXXXCGTTCTGATCATAAACTCTGCATGGATGCT	TGGCTTTTAGCTGCCATGTGACTATATCATXXXXXXXXXXCGTTCTGATCGTAAACTCTGCATGGATGCT
Marker14319	AAAGAAAAAAAAACTTATATTTGTTTGCAGXXXXXXXXXXTGCCTTTCCTTTTCTGGCCGCTGAGCGTGA	AAAGAAAAAAAAAACTTATATTTGTTTGCAXXXXXXXXXXTGCCTTTCCTTTTCTGGCCGCTGAGCGTGA
Marker14369	GCTGCATCTACAGTAGTTCCTGAAGTGACGXXXXXXXXXXTACTAGTTCTTATCTAATCTCATCCAACAT	GCTGCATCTACAGTAGTTCCTGAAGTGATGXXXXXXXXXXTACTAGTTCTTATCTAATCTCATCCAACAT
Marker14393	AAAAGCTCTAGTAGATACACCTTACCAGCTXXXXXXXXXXATTAGGAGATTACTTAGTTGGTGTCTATGA	AAAAGCTCTAGTAGATACACCTTTCCAGCTXXXXXXXXXXATTAGGAGATTACTTAGTTGGTGTCTATGA
Marker14485	AATATCCCAAAACACAAATCCAAACATATCXXXXXXXXXXCGGCTTGTTGGGAAATGCAAATCTGAAAGC	AATACCCCAAAACATAAATCCAAACATATCXXXXXXXXXXCGGCTTGTTGGGAAATGCAAATCTGAAAGC
Marker1455	CCCCTTGTTTGGTGGGTCGATGATCTCTCAXXXXXXXXXXCAAAACACGTGTTTATCAAGTTTCGTTCAA	CCCCTTGTTTGGTGGGTCGATGATCTCTCAXXXXXXXXXXCAAAACACGTGTTTATCAAGTTTCGTTCGA
Marker14584	TTACTGAAATGTGAAATAATTATGGGGTTTXXXXXXXXXXTTTGCGCTCTCAGCACTACTGCTCTTCACC	TTACTGAAATGTGAAATAATTATGCGGTTTXXXXXXXXXXTTTGCGCTCTCAGCACTACTGCTCTTCACC
Marker14624	TAAAAAACGCTTGTTACCATGGGTGGTCCTXXXXXXXXXXGACTCGCAAGAATCGTCATACGGAAACCTC	TAAAAAACGCTTGTTACCATGGGTGGTCCTXXXXXXXXXXGACTCGCAAGAATCGTCATATGGAAACCTC
Marker14670	CATTATCCTTGATTGCTGCAGTTTCTTTTGXXXXXXXXXXAAAAATGACTGAATCCTTGCATCAAGGGCC	CATGCTATCCTTGATTGCTGCAGTTTCTTTXXXXXXXXXXAAAAATGACTGAATCCTTGCATCAAGGGCC
Marker14683	AACCCCGCCATGGAAGTGGGTGGCCTGACCXXXXXXXXXXTTCTTTTCTTCTCCTACTTATTTATAAGTA	AACCCCGCCATGGAAGTGGGTGGCCTGACCXXXXXXXXXXTTTTTTTCTTCTCCTACTTATTTATAAGTA
Marker14685	GGGTTCCACGAAATTACAAGGATTTACAGGXXXXXXXXXXGCTCTATTCTTGTATAGCTATTCAGAGGGA	GGGTTCCACAACATTACAAGGATTTACAGGXXXXXXXXXXGCTCAATTCTTGTATAGCTATTCAGAGGGA
Marker14711	TGGAACATGAAGGCAGTCAGCAGAAGTGATXXXXXXXXXXCAAATCTAGGGTGTTTGGAGATTACCCAAT	TGGAACATGAAGGCAGTCAGCAGAAGTGATXXXXXXXXXXCAAATCTAGGGAGTTTGGAGATTACCCAAT
Marker14722	GCCATCAACTTGCCCCGTTTAGGCCGATCAXXXXXXXXXXTTTGAATGAGATTGATGATCACTGCTGGTT	GCCATCAACTTGCCCCGTTTAGGCCGATCAXXXXXXXXXXTCTGAATGAGATTGATGATCACTGCTGGTT
Marker14739	CAAGCTGGGTAGGTGCATCATAATCAGGGAXXXXXXXXXXACAACATTAGTAATCAAGAAAGTAACTCAC	CAAGCTGGGTAGGTGCATCATAATCAGGGAXXXXXXXXXXACAACATTAGTAATCAAGTAAGTAACTCAC
Marker1475	GATCACCAACTCTGCATCCAAACACTGACCXXXXXXXXXXTGTCTGTTTCATTACAAGAACATGGATAGT	GATCACCAACTCTGCATCCAAACACTGACCXXXXXXXXXXTGTCTGTTTCATTACAAGAACATCGATAGT
Marker14750	TGCAAGTCTCCTTAGAAAACTTCAATGCCTXXXXXXXXXXCTATTCTAACAGCTTCAATGCAGAAGCCCT	TGCAAGTCTCCTTAGAAAACTTCAATGCCTXXXXXXXXXXCTATTCTAACAGCTTCAATACAGAAGCCCT
Marker14754	GAATATGCAATCCTTTTAGTTGGGATAAACXXXXXXXXXXGAACAATCTGAAAGCTTTCAAAACCTATCT	GAATATGCAATCCTTTTAGCTGGGATAAACXXXXXXXXXXGAACAATCTGAAAGCTTTCAAAACCTGTCT
Marker14768	CTCATATTTTTTATAACCGCCTTACTAAAGXXXXXXXXXXCCGATGAAGCAAGATCTCCTACTCTAAGGA	CTCATATTTTTTATAACCGCCTTACTAAAGXXXXXXXXXXCCAATGAAGCAAGATCTCCTACTCTAAGGA
Marker14771	ATCTGAAGCCATTGGCGGTAAACATTTACTXXXXXXXXXXTCAAACTGGGGATTCCTGCCAGTTCAGCCA	ATTTGAAGCCATTGGCGGTAAACATTTACTXXXXXXXXXXTCAAACTGGGGATTCCTGCCAGTTCAGCCA
Marker14814	ATCTCACTCTGTTGTCTTGTGAGGTTTCTAXXXXXXXXXXGTTGCCTTACAGAACGATGCCTGAGGGGAA	ATCTCACTCTGTTGTCTTGTGAGGTTTCTAXXXXXXXXXXGTCGCCTTACAGAACGATGCCTGAGGGGAA
Marker14900	GTTATTCCGACCAAGCATCTAAGGCTTCCAXXXXXXXXXXTGCGCCAAAGATGAATACTTATTATATTCG	GTTATTCCGACCAAGCATCTAAAGCTTACAXXXXXXXXXXTGCGCCAAAGATGAATATTTATTATATTCG
Marker14988	TGCTTTTGAAGGATGTGATTGTTGTTGTTTXXXXXXXXXXTTCTGAACATGTTCACAGAGTGCAATATAA	TGCTTTTGAAGGATGTGATTGTTGTTGTTTXXXXXXXXXXTCTGAACATGTTCACAGAGTGCAATATAAT
Marker14989	TCTCTCTCTCTCTCTCTCTCTCTCTCTCTCXXXXXXXXXXCAGACATGACACAGAACTGGAACCAAGGAT	TCTCTCTCTCTCTCTCTCTCCCTCTCTCAAXXXXXXXXXXCAGACATGACACAGAACTGGAACCAAGGAT
Marker15034	ATATTGCGCCATATCTATCTGATTATACGCXXXXXXXXXXTTTCCTACAAGAAGAAAAGGAGACGTGAAA	TCTTGCGCCATATCTATCTGATTATACGCGXXXXXXXXXXTTTCCTACAAGAAGAAAAGGAGACGTGAAA
Marker15038	AGGGAAATTTGCCATTGTTTTTTCTCCGTTXXXXXXXXXXAAAGCATGAAGAACTCTTGTTTAGTGGGAA	AGGGAAATTTGCCATTGTTTTTTCTCTGTTXXXXXXXXXXAAAGCATGAAGAACTCTTGTTTAGTGGGAA
Marker15054	TGATAACTAAGTTATGGATGCAAGAGAATAXXXXXXXXXXCTGACAATATCACCTGCATTGTCGTAAAGT	TGATAACTAAGTTATGGATGCAAGTGAATAXXXXXXXXXXCTGACAATATCACCTGCATTGTCGTAAAGT
Marker15155	GCCCTCGAGTTGAGCCTTGTGGGAACCTCTXXXXXXXXXXCTCCTCCTCGAGACTCAGGGAGCACACGTT	GCCCTCGAGTTGAGCCTTGTGGGAACCTCTXXXXXXXXXXCTCCTCCTCGAGACTCAGGGAACACACGTT
Marker15173	AAAAAGAAAATCTTGAGCACAATATCATGTXXXXXXXXXXAGATGCATAACAAAATTGCTGCTCCTGGTA	AAAAAGAAAATCTTGAGCACAACATCATGTXXXXXXXXXXAGATGCATAACAAAATTGCTGCTCCTGGTA
Marker15311	TCTCTATGGTGTGAATCGCAGCAGTAAAACXXXXXXXXXXTCTTACCAAATTGAAGTCACCATGTCCAAA	CCTCTATGGTGTGAATCGCAGCAGTAAAACXXXXXXXXXXTCTTACCAAATTGAACTCACCATGTCCAAA
Marker15336	TAACAAAATTTGATTCTTGAGAATGAGATGXXXXXXXXXXTTGGAGAGGATGATGCAATGACTTCTCGCT	TAAACAAAATTTGATTCTTGAGAATGAGATXXXXXXXXXXTTGGAGAGGATGATGCAATGACTTCTCGCT
Marker15416	TTTCTGCATAGTATCATAATTGTTCAAGAAXXXXXXXXXXGACCCACCTAAACAAGTAGATGCACAACTA	TTTCTGCATAGTAGTATCATAATTGTTCAAXXXXXXXXXXGACCCACCTAAACAAGTAGATGCACAACTA
Marker15445	GCATGTGTAGAGTCTTTTTCACATAAATGAXXXXXXXXXXTATATTTTTCGACATCAACGTATATTGTTG	GCATGTGTAGAGTCTTTTTCACATACATGAXXXXXXXXXXTATATTTTTCGACATCAACGTATATTGTTG
Marker1546	AGGTGCTGAAGTCACATAGCGGGAAGTAGCXXXXXXXXXXTTCTCCCATTCCACTGTCATGCTTATGATC	AGGTGCTGAAGTCACATAGCGGGAAGTAGCXXXXXXXXXXTTCTCCCATTCCACTGTTATGCTTATGATC
Marker15465	CTCTTGATATTCCTGCTAACTACACACATAXXXXXXXXXXCATATAATTATATAAATGAATCATGTAGCC	CTCTTGAGATTCCTGCTAACTACACACATAXXXXXXXXXXGTTATAATTATATAAATGAATCATGTAGCC
Marker15487	TAATGAAGTGTTGGAGGTCCAAGACTTACGXXXXXXXXXXTACCAACCTCGATATCACAGGTACACTCCC	TAATGAAGTGTTGGAGGTCCAAGACTTACGXXXXXXXXXXTACCAACCTCGATATCATAGGTACACTCCC
Marker15521	CTAAACTCACTTTCTTGGTGAATCCTTTATXXXXXXXXXXGTGGTTTAGTTACCTTGTACAATAAGCTGA	CTAAACTCACTTTCTTGGTGAATCCTTTATXXXXXXXXXXTGCGGTTTATTACCTTGTACAATAAGCTGA
Marker15523	TTGAAGATGCAAAAGTAGCTAAGAGTACTGXXXXXXXXXXAACAAAAGCCACCAGTGGATAGTGTCACCT	TTGAAGATGCAAAAGTAGCTAAGAGTACTGXXXXXXXXXXAACAAAAGCCACCAGTGGATAGTGTCCCCT
Marker15528	AGATATCAACTAAAGAAACTTCATTTTACCXXXXXXXXXXTATACTGCAAGGAACTTCGAGTTATTCCAA	AGATATCAACTAAAGAAACTTCATTTTACCXXXXXXXXXXTATATTGCAAGGAACTTCGAGTTATTCCAA
Marker15542	AACAGAAATCTATAAGAAATCATTTATGTAXXXXXXXXXXACGCGACATCAATACAAATATTCCCATGCA	AACAGGAATCTATAAGAAATCATTTATGTAXXXXXXXXXXATGCGACATCAACACAAATATTCCCATGCA
Marker15613	GCATCATTTGGAGAAGTATAAGTTTCTGCAXXXXXXXXXXCCCCAAGTTGGCAACCGACGATTATTATGT	GCATCATTTGGAGAAGTATAAATTTCTGCAXXXXXXXXXXCCCCAAGTTGGCAACCGACGATTATTATGT
Marker15626	GCTTTGTGAAATATACTACTACAGTCATATXXXXXXXXXXATCTTGCCCATGATAGATAATTGTTGTCGT	GCTTTGTGAAATATACTGCTACAGTCATATXXXXXXXXXXATCTTGCCCATGATAGATAATTGTTGCCGT
Marker15659	GAGAAGAAAACAGATTTCAGTGTATCTCCAXXXXXXXXXXATGTATCTTACACATATTCATGAATCAAAA	GAGAAGAAAACAGATTTTAGTGTATCTCCAXXXXXXXXXXATGTATCTTACACATATTCATGAATCAAAA
Marker15774	CTCAACTAAACCAATTTACCCCCTTCATGCXXXXXXXXXXAGCCATCAACTAACCTAATTCCACGACGCC	CTCAACTAAACCAATTTACCCCCTTCATTGXXXXXXXXXXAGCCATCAACTAACCTAATTCCACGACGCC
Marker1585	CATCGTCTGTTCATTCAAAGTTACATTTCAXXXXXXXXXXGATGGTCAGGAAGAAACGAAACAATGTTAC	CATCGTATGTTCATTCAAAGTTACATTTCAXXXXXXXXXXGATGGTCAGGAAGAAACGAAACAATGTTAC
Marker15864	AGAGTGTTTGATGAATATATCCTGCAGGGTXXXXXXXXXXTATTTATAGCTCTTGCCTGGCAACCTAAAG	AGAGTGTTTGATGAATATATCCTGCAGGGTXXXXXXXXXXTATTTATAACTCTTGCCTGGCAACCTAAAG
Marker15900	CTTTGGTATTGGAGCTTCCACCCGTCTCATXXXXXXXXXXATCTGATATGGATCAGGTGAAATCATGGGA	CTTTGGTATTGGGGCTTCCACCCGTCTCATXXXXXXXXXXATCTGATATGGATCAAGTGAAATCATGGGA
Marker1591	CTGATTGAACTAACTCGTGGGAATCGTAATXXXXXXXXXXTTCTGTATCGATCAATAGAGTAAATACATC	CTGATTGAACTAACTCGTGGGAATCGTAATXXXXXXXXXXTTCCGTATCGATCAATAGAGTAAATACATC
Marker16126	TGGTGTACCCAGAGGGGGGAGGTGATCACGXXXXXXXXXXAGTGTCAAGTGAAAAGATTTTGAAGAACTT	TGGTGTACCCAGAGGGGGAGGTGATCACGAXXXXXXXXXXAGTGTCAAGTGAAAAGATTTTGAAGAACTT
Marker16199	TGTCCAACCAACTTGATATTGTTGTAGAACXXXXXXXXXXAAGCTCAAAAGATATGCACAGCATACATGA	TGTCCAACCAACTTCATATTGTTGTAGAACXXXXXXXXXXAAGCTCAAAAGATATGCACAGCATACATGA
Marker16215	AATCACCGTCCTTCTCAGTAACCCTCATTTXXXXXXXXXXGAACTCCCCTCTTCTTCCATCTCATCGTAC	AATCACCGTCCTTCTCAGTAACCCTCGTTTXXXXXXXXXXGAACTCCCCTCTTCTTCCATCTCATCGTAC
Marker16314	TAGCACCTGTGGCTCAAATGGCCATACCAGXXXXXXXXXXAACGGTAATTCCTTAGGGAGCTGCCTTTTG	TAGCACCTGCGGCTCAAATGGACATACCAGXXXXXXXXXXAACGGTAATTCCTTAGGGAGCTGCCTTTTG
Marker1635	ACGTGGTTCCTGATGCCAATGTGTGCTATTXXXXXXXXXXTAGTCCATGGAAAAATGTGTTTCCATCAAC	ACGTGGTTCCTGATGCCAATGTGTGCTATTXXXXXXXXXXTAGTCCATGGAAAAATGTGTTTCCATCACC
Marker16358	TGCATTCAATCTGGCGCTATTCGCTAAACAXXXXXXXXXXCAGCGTCTAGGGAATGTGATGTGGAAACTA	TGCATTCAATCTGGCGCTATTCGCTAAATAXXXXXXXXXXCAGCGTCTAGGGAATGTGATGTGGAAACTA
Marker16359	ACAAATGAAAGAAATGATAATGCTTCAACAXXXXXXXXXXGTACATCAAAGGCATACAACCTTCACAAGG	ACAAATGAAAGAAATGATAATGCTTCAACAXXXXXXXXXXGCACATCAAAGGCATACAACCTTCACAAGG
Marker16378	CTCTGCAAGGTAAGAATAGCAGACGTAATTXXXXXXXXXXGCATGCGACAAATTGCTCACTTTCACCGTT	CTCTACAAGGTAAGAATAGCAGACGTAATTXXXXXXXXXXGCATGCGACAAATTGCTCACTTTCACCGTT
Marker1638	ATACGTGTAGACATAACCTTTCTGATAATCXXXXXXXXXXATGTGCTTTATGTCCATAGTTGTTCTCCTA	ATATGTGTAGACATAACCTTTCTGATAATCXXXXXXXXXXATGTGCTTTATGTCCATAGTTGTTCTCCTA
Marker1640	AATAGAGTGCAGGCATCCCCACACTACTGCXXXXXXXXXXATGGAAAAATAAACAATAGAACCACCGAAC	AATAGAGTGCAGGCATCCCCACACTACTGCXXXXXXXXXXAAGGAAAAATAAACAATAGAACCACCGAAC
Marker16438	TCTATTCAAGCTTTTCTCATTTTTTATTTCXXXXXXXXXXTTTATGTCTTATCATCCTTCGACATGGTTG	TCTATTCAAGCTTTTCTCATTTTTTATTTCXXXXXXXXXXTTTATGTCTTATCATCCTTCGACATGGTTA
Marker16460	ACAGTGTCTTCAACTGTTGCGACGTGAGGTXXXXXXXXXXACTATCGCCTTGGCAAATACCATGGCCTAC	ATAGTGTCTTCAACTGTTGCGACGTGAGGTXXXXXXXXXXACTATCGCCTTGGCAAATACCATGGCCTAC
Marker16464	TATTCAGACTCCTTTTCATGAGCATTCAAGXXXXXXXXXXTGAAGAGCTGTATGTGCTATGGTCCTGCAA	TATTCAGACTCCTTTTCACGAGCATTCAAGXXXXXXXXXXTGAAGAGCTGTATGTGCTATGGTCCTGCAA
Marker16478	TCCAGAAATCAAGATCTATTGCTAATTATGXXXXXXXXXXTTGTGTGAAATTGGATTGTTATTTTCCAAG	TCCAGAAATCAAGATCTATTGCTAATTATGXXXXXXXXXXTTGTGTGCAATTGGATTGTTATTTTCCAAG
Marker16494	AAAATTGCTCCCAGAAGTTATTGCTACCAAXXXXXXXXXXCCGTTGGCTGGGGCCCTAGGAGTTGCAGGC	AAAATTGCTCCCAGAAGTTATTGCTGCCAAXXXXXXXXXXCCGTTGGCTGGGGCCCTAGGAGTTGCAGGC
Marker16527	AACTAACGTGGTTATACAAGTAAACTTATAXXXXXXXXXXTCGTGTAACTCGTTCATCACCTTTTTGCTC	CGTGGTTATACAAGTAAACTTATATTGATTXXXXXXXXXXTCGTGTAACTCGTTCATCACCTTTTTGCTC
Marker16638	TCAGTAGAGTTTGTTTATATGTGTTTGATTXXXXXXXXXXCTGATCTTGAGACTTCTGACGGAACTTATT	TCAGTAGAGTTTGTTTATATGTGTTTGATTXXXXXXXXXXCTGATCTTGAAACTTCAAAGGGAACTTATT
Marker16666	TACACGTTTCAAGACCTGTCACAAAACCAAXXXXXXXXXXTAAAATGCTGCCGTCAGTTCTTTCTTTCTG	TACACTTTTCAAGACCTGTCACAAAACCAAXXXXXXXXXXTAAAATGCTGCCGTCAGTTCTTTCTTTCTG
Marker16754	AGGAGAAAGATCCTGAAAAAATGTCTGAAAXXXXXXXXXXTAATGAATCTTTACGGACAATTTGGCCCCA	AGGAGAAAGATCCAGAAAAAATGTCTGAAGXXXXXXXXXXTAATGAATCTTTACGGACAATTTGGCCCCA
Marker16784	GGACCTCTACAAGCCCACCACTGCCAGGCAXXXXXXXXXXTCCAATTGCGGAAAATCTACCTCTCAACAG	GGATCTCTACAAGCCCACCACTGCCAGGCAXXXXXXXXXXTCCAATTGCAGAAAATCTACCTCTCAACAG
Marker16811	TATCTACTGTTCGACTCTTACACTGCAAAAXXXXXXXXXXATGCCTATTGAGCATCATCCAAGGGCCAAT	TATCTACTGTTCGACTCTTACACTGCAAAAXXXXXXXXXXATGCCTATTGAGCATCATCCAAAGGCCAAT
Marker16817	TTGGTATTTACAAGAAAAAATGAACAATAAXXXXXXXXXXAGTGTGCAAGTATTGTAAAGCTTCCAGCCA	TTGGTATTTACAAGAAAAAATGAACAATAAXXXXXXXXXXAGTGTGCAAGTATTGTAAAGCTTCCAGTCA
Marker16821	CCGAGTTGACCCGGTCAACTCAATCAACGGXXXXXXXXXXTTGATCGCTGGAACGGGCATCAAAAATAAA	CCGAGTTGACCCGGTCAACTCAGTCAACGGXXXXXXXXXXTTGATCGCTGGAACGGGCATCAAAAATAAA
Marker16826	TGCCTGGATCTTGGCTTTTGCGTTGTCTAAXXXXXXXXXXGTCATATTGTCATCCAATCCTTCTTGTCCT	TGCCTGGATCTTGGCTTTTGCATTGTCTAAXXXXXXXXXXGTCATATTGTCATCCAATCCTTCTTGTCCT
Marker16833	CAAAAAGGGCACGACAGAAAGAGAGAATATXXXXXXXXXXTATAAAGGCTTTTACTTGTTGGGGATATTT	CAAAAAGGGCAGGACAGAAAGAGAGAATATXXXXXXXXXXTATAAAGGCTTTTACTTGTTGGGGATATTT
Marker16886	TGCTGGAAAAATGCATTGGGACATCTGTAAXXXXXXXXXXAGAGTTGGTCGTTGTAAATTTCTTTTCCTT	TGCTGGAAAAATGCATTGGGACATCTGTAAXXXXXXXXXXAAGAGTTGATCGTTGTAAATTTCTTTTCCT
Marker16889	CTGTCGTTGAAAGGAATAATCAGTTTAGTGXXXXXXXXXXACATTTCCAAACATTGTCAGGTGACTCAGT	CTGCCGTTGAAAGGAATAATCGGTTTAGTGXXXXXXXXXXACATTTTCAAACATTATCAGGTGACTCAGT
Marker16900	ATGGATGGCTTTCCTTTTCCCTCACATACCXXXXXXXXXXCAATTTATCAATTGACTTCCACCAAACAAC	ATGGATGGCTTTCCTTTTCCCTCAATAATAXXXXXXXXXXGAATTTATCAATTGACTTCCACCAAACAAC
Marker16908	TTACAAAGTAAATATATTAGACTTGCTATGXXXXXXXXXXTGTGTATATATATCTCTCTTCTTCATCTTC	TTACAAAGTAAATATATTAGACTTGCTATAXXXXXXXXXXTGTGTATATATATCTCTCTTCTTCATCTTC
Marker16948	AAGTTCAGTGGCTAAATGCGTGAAGGTCAAXXXXXXXXXXTACGAACTGTAGGGCAGTGTTGGCAATAGC	AAGTTCAGTGGCTAAATGCGTGAAGGTCAAXXXXXXXXXXTACGAACTGTAGGGCAGTGTCGGCAGTAGC
Marker17001	TTGAAGGTCCAAGGACCCGGCTCTCCGACGXXXXXXXXXXCGTGGCTGCGGTGGGTAAAAGGGCTGCCCG	TTGAAGGTCCAAGGACCCGCTCTCCGACGAXXXXXXXXXXCTGCGGTGGGTAAAAGGGCTGCCCGTCAAT
Marker17055	AAGTACATTCGTATTTGAGAAACTGGAGGAXXXXXXXXXXAATATTGAATATGCTCGTGGTCTATAAATG	AAGTACATTCGTATTTGAAAAACTGGAGGAXXXXXXXXXXAATATTCAATATGCTCGTGGTCTATAAATG
Marker17222	ACCAAATAAATGCATTCTATCTTATGCACAXXXXXXXXXXAGATAGGACGAATTTCAAAATTTTGGGTTC	ACCAAATAAATGCATTCTATCTTATGCACAXXXXXXXXXXAGATAGGACGAACTTCAAAATTTTGGGTTC
Marker17246	CGCTATACAACATAAGACTGAATGGCAGAAXXXXXXXXXXTCTAACACAGAGGCATATGAAACAAGAGAT	CGCTGTACAACATAAGACTGAATGGCAGAAXXXXXXXXXXTCACAAACAGAGGCATATGAAACAAGAGAT
Marker17451	CGTCAGTTCCTCATTTATTCTAGTCTCTGTXXXXXXXXXXTAGCAAAGACTTCTATGTTCCTGAATTACA	CGTCAGTTCCTCATTTATTCTAGTCTCTGTXXXXXXXXXXAAGCAAAGACTTCTATGTTCCTGAATTACA
Marker17490	TAGAGAAGAGGTAGTTTTAGTTACAAAGAGXXXXXXXXXXAGTTCAGAACCAAAAATGTCAAGGGCATGC	TAGAGAAGAGGTAGTTTTAGTTACAAAGAGXXXXXXXXXXGTTCAGAACCAAAAATGTCAAAGGGCATGC
Marker17507	ATCCAAACCTTCCATCCACAATAATGTGGTXXXXXXXXXXCCTCCCATAAAGCCTTTTTCCGTGTGAATC	ATCCAAACCTTCCATCCACAATAATGTGGTXXXXXXXXXXCCTTCCATAAAGCCTTTTTCCGTGTGAATC
Marker17513	GATATTGGATAATTGAGGCTGAGATGCTCTXXXXXXXXXXTTCCTTCTTGCTTCCCTGCAATATGAACGA	GATATTGGATAATTGAGGCTGAGATGCTCTXXXXXXXXXXTTCCTTCTTGCTTCCCTGCAATATAAACGA
Marker17528	ATCTCACAAGTGTTATGTGGAAGCTGTGCGXXXXXXXXXXGGTTCGACCCTAACGTCATAACCCACCACC	ATCTCACAAGTGTTATGTGGAAGCTGTGCGXXXXXXXXXXGGTTTGACCCTAACGTCATAACCCACCACC
Marker17555	GGCATCAGGCCTCGTTGAGGAGTTGGTGTAXXXXXXXXXXATTGCTCTTTTATTGGTCTAACAAATCTTA	GGCATCAGCCTCGTTGAGGAGTTGGTGTAAXXXXXXXXXXATTGCTCTTTTATTGGTCTAACAAATCTTA
Marker17630	CAAGACGTACCTAGTATTGTTATTTTGGTGXXXXXXXXXXGATAGATAATTTTTCATGCTGTTCACACAA	CAAGACGTACCTAGTATTGTTATTTTGATGXXXXXXXXXXGATAGATAATTTTTCATGCTGTTCACACAA
Marker17722	GAAGAATGTGTTTGACAATATATTCAATACXXXXXXXXXXCACGGCATGAAGAGTCATGATTGTCACGTA	GAAGAATGTGTTTGACAATATATTCAATACXXXXXXXXXXCACGGCATGAAGAGTCATGATTGTCACATA
Marker17748	CATGGCTCTATCTACGATGGTGCTCCAGACXXXXXXXXXXAGCGGAAGCGGTGATAACAAAATGCATAAA	CATGGCTCTATCTACGACGGTGCTCCAGACXXXXXXXXXXAGCGGAAGCGGTGATAACAAAATGCATAAA
Marker17755	TATTGGGGGAACATAAGAAAGAAGAGTGTAXXXXXXXXXXTCGACAACGGTAGTTCGACTGACATAATTT	TATTGGGGGAACATAAGAAAGAAGAGTGTAXXXXXXXXXXTCAACAACGGTAGTTCAACTGACATAATTT
Marker17787	GACAACAACAACAGCAATTACTTCCTAAGAXXXXXXXXXXTGGTAGGGTGAATGCGGTCGCAAACATACT	GACAACAACAACAACAACTACTTCCTAAGAXXXXXXXXXXTGGTAGGGTGAATGCGGTCGCAAACATACT
Marker17910	TCCATGCCCGCGTTGGTCGCCGGATTGGTAXXXXXXXXXXATCAAACATCTGGTGGGTATTGATAATTTT	TCCATGTCCGCGTTGGTCGCCGGATTGGCAXXXXXXXXXXATCAAACATCTGGCGGGTATTGGTAATTTT
Marker17960	CAGATGAAATTCATGTTCAGTCGGATACTCXXXXXXXXXXAAACTCTCCTCTGTGAGATGTATTTCTAAA	CAGATGAAATTCATGTTCAGTCGGATACTCXXXXXXXXXXACTCTCCTCTCTGTGAGATGTATTTCTAAA
Marker1798	GTTGAACTAACTCGCAGGAATCATCATATGXXXXXXXXXXATTGGTCGAATAAGTTATGGATCAATAGAG	GTTGAACTAACTCGCGGGAATCATCATATGXXXXXXXXXXATTGGTCGAATAAGTTATGGATCAATAGAG
Marker18050	TAGAATGTAACTCAGAACTAATCATTGAAAXXXXXXXXXXGAACTCATTGGCAAGCTTTGGATAGGGTAC	TAGAATGTAACTTAGAACTAATCATCGAAGXXXXXXXXXXGAACTCATTGGCAAGCTTTGGATAGGGTAC
Marker18073	TACAGGGGGGGTGCATGCATAAATGTTTGGXXXXXXXXXXTGGTTGGAGTCGAGCTGATCACATTATTAT	TACAGGGGGGTGCATGCATAAATGTTTGGAXXXXXXXXXXTGGTTGGAGTCGAGCTGATCACATTATTAT
Marker18102	ACATGTTGCTGGAAAACATCATGTTTGATAXXXXXXXXXXTGGGCCTCCCCAAGAAGGCCTGATCATTAG	GCATGTTGCTGGAAATCATCATGTTTGATAXXXXXXXXXXTGGGCCTCCCCAAGAAGGCCTGATCATTAG
Marker18107	TAGAAATCTTGCAACTAAAATATTCAAGCAXXXXXXXXXXTGCCTGTGATTTCCAAAGATGATGTTATAG	TAGAAATCTTGCAACTAAAATATTCAAGCAXXXXXXXXXXTGCCTGTGATTTCCAAAGATGATATTATAG
Marker18109	TACATAATGGTATCAGGCATTGGATTTGGTXXXXXXXXXXCATTTGGAAATCATGCTAAACATCCCCTCA	TACATAATGGTATCAGGCATTGGATTTGGTXXXXXXXXXXCATTTGGAAATCATGCTAAACGTCCCCTCA
Marker18119	GAATAGTAAAAAACCATTTTTTCCCCTCTTXXXXXXXXXXAGAACAAAAATCTGATATTGGAACCAGGAG	GAATAGTAAAAACCATTTTTTCCCCTCTTTXXXXXXXXXXAGAACAAAAATCTGATATTGGAACCAGGAG
Marker18128	ACAAGGAACCCAAATTTTGTCACTGTGGTAXXXXXXXXXXACAAGGCAATATTTCTATTCCATCAATTGA	ACAAGCAACCCAAATTTTGTCACTGTGGTAXXXXXXXXXXACAAGGCAATATTTCTATTCCATCAATTGA
Marker18142	TACTTGAAATCACATTATGCCAAATTGCTCXXXXXXXXXXCGCTTCCATATGACAATCCCGTGAGTCAAT	TACTTGAAATCACATTATGCCAAATTGCTCXXXXXXXXXXCGCTTCCGTATGACAATCCCGTGAGTCAAT
Marker18173	AGAGAAAACAGAGAAGCATATTTGATTGCGXXXXXXXXXXGGACTGCTTGCAGTATGAGTACTAGCAGTC	AGAGAAAACAGAGGATCATATTTGATTGCGXXXXXXXXXXGGACTGCTTGCAGTATGAGTACTAGCAGTA
Marker18233	GAAACTCTTCTCGACCCTCAATGGCACCTGXXXXXXXXXXGAACAAAGCATAAAAGGAATCTTACCTGTA	GAAACTCTTCTCGACCCTCAATGGCACCCGXXXXXXXXXXGAACAAAGCATAAAAGGAATCTTACCTGTA
Marker18349	GAGACGAGGGTTTGCATGTCAGTGGAAGCTXXXXXXXXXXTTGCCACTTAGAATATAGGACACCATTCTT	GAGACGAGGGTTTGCATGTAAGTGGAAGCTXXXXXXXXXXTTGCCACTTAGAATATAGGACACGATTCTT
Marker18367	ACAAGAATAGAAAACTTTATTCTATAGAAAXXXXXXXXXXCATCCTAACCCTCAATCTCTCACCCAAAAA	AAACAAGAACAGAAAACTTTATTCTATAGAXXXXXXXXXXCATCCTAACCCTCAATCTCTCACCCAAAAA
Marker18390	GCATCTTTCTGTAGCAAAGAAATCCAATATXXXXXXXXXXAGCTCTGTGTAGGTAGTTCCGTGTTCATCA	GCATCTTTCTCGTAGCAAAGAAATCCAATAXXXXXXXXXXAGCTCTGTGTAGGTAGTTCCGTGTTCATCA
Marker1845	TTACGAATATCCTCATTTTGTTAGGTTCAAXXXXXXXXXXCCAATTGTGTTATCCTTTTTCCCCTCCCTG	TTACGAATATCCTCATTTTGTTAGGTTCAAXXXXXXXXXXCCAATTGGGTTCTCCTTTTTCCTCTCCATG
Marker18478	AGATAAGGTCTAGATATCGTACAACCAATCXXXXXXXXXXGTAAAATGATTTTTTTTTACGAGCATCCAA	AGATAAGGTCTAGATATCGTACAATCAGTCXXXXXXXXXXGTAAAATGATTTTTTTTTACGAACATCCAA
Marker18557	TCAAAGCCCAACAGGGATGGCAATCAGACTXXXXXXXXXXGAAAAAACACCATCAAATTCTTTATGACTC	TCGAAGCCCAACAGGGATGGCAATCAGACTXXXXXXXXXXGAAAAAACACCATCAAATTCTTTATGACTC
Marker18586	AAGGAGCAAAAAGAATTGAGGTATTGGTGTXXXXXXXXXXTTAGTTGATACAGCAATGTTTATACTAATA	AAGGAGCAAAAAGAATTGAGGTATTGGTGTXXXXXXXXXXTTAGTTGATACAGCAATGTTTGTACTAATA
Marker18604	AATTATGTGATTTGGTATGTTTGGGGTTGAXXXXXXXXXXATATAGCAAATGGACAAACTTTGCAGGGTG	AATTATGTGATTTGGTATGTTTGGGTTGAGXXXXXXXXXXATATAGCAAATGGACAAACTTTGCAGGGTG
Marker18753	AATTGATAAAGGCGAATAAACACAACACACXXXXXXXXXXACTTGCTGCAGCAAGTAGGGAAGTATTTCC	AATTGATAAAGGCGAATAAACACAACACACXXXXXXXXXXACTTGCTGCAACAAGTAGGGAAGTATTTCC
Marker1876	CAAGGGATATTCCTGAAATACCCCTCCCCGXXXXXXXXXXTCCATGTCTTTTCATTGGTGCGATTGTCGC	CAAGGGATATTCCTGAAATACCCCTCCGCGXXXXXXXXXXTCCATGTCTTTTCATTGGTGCGATTGTCGC
Marker18911	TCATCCATCTACAGACTACGTGGCTAACGTXXXXXXXXXXGGATTTTAGTCCAAATCAAGTTCGGTCGAA	TCATCCATCTACAGACTACGTGGCTAACGTXXXXXXXXXXGGATTTTAGTCCAAATCAAGTTCGGCCGAA
Marker18916	GGATCGCTTGAAGCGGTTGATAAATTCTTCXXXXXXXXXXCCTCTTGGTGTCCTTTTGATTTTCATGATG	GGATCGCTTGAAGCGGTTGATAAATTCTTCXXXXXXXXXXCCTCTTGGTGTCCTTTTGGTTTTCATGATG
Marker18953	CGTATAATTACACCAAATCTCAAAGGGAGGXXXXXXXXXXTCAGACAGAATCGTCTATACAGTCGTCCCT	CGTATAATTATACCAAATCTCAAAGGGAGGXXXXXXXXXXTCAGACAGAATCGTCTATACAGTCGTCCCT
Marker19004	CATAATTATGGTTCTTACTTCTAACAACTGXXXXXXXXXXAGTTGATATCTTGTGAAATCTCTCATCTCA	CATAATTATGGTTCTTACTTCTAACAACTGXXXXXXXXXXAGTTGATTTCTTGTGAAATCTCTCATCTCA
Marker19007	CTGAACTTGTTTGGAAGATGTGACTTCAAGXXXXXXXXXXTGGACGAATACCAGTGATTTCAACTATTTA	CTGAACTTGTTTGGAAGATGTGATTTCAAGXXXXXXXXXXTGGACGAATACCAGTGATTTCAACGATTTA
Marker19031	GGAACTCTCCCACCCCACCCCGCAAAAAAAXXXXXXXXXXCCGAAGTGATGTGCGAAAATAAATGCCAAA	GGAACTCTCCCACCCCACCCCGCAAAAAAAXXXXXXXXXXCCGAAGTGATGTGCAAAAATAAATGCCAAA
Marker19040	CGAAAAAGGAATTTTTGGAAAGGGAGAGTGXXXXXXXXXXTCGGACTCGACCCAAGAGAGGAACCCAATT	CGAAAAAGGAATTTTTGGAAAGGGAGAGTGXXXXXXXXXXTCAGACTCGACCCAAGAGAGGAACCCAATT
Marker19089	CAGTTTCCTACATCGACAGATTCTTGTCCGXXXXXXXXXXTAAAGATGGAGGCTGATGTGCTCAAATCCC	CAGTTTCCTACATCGACAGATTCTTATCCGXXXXXXXXXXTAAAGATGGAGGCTGATGTGCTCAAATCCC
Marker19176	ACCACCACCTATTTATAGGGGTAAGTTCATXXXXXXXXXXTCTCTCTATAAATACCCCCCAGTCAGTGCA	ACCACCGCCTATTTATAGGGGTAAGTTCATXXXXXXXXXXTCTCTCTATAAATACCCCCCAGTTAGTGCA
Marker19187	GGCCTACAGGGGTCCAGAGGTACACCACACXXXXXXXXXXAATCTACCTTCAATGAAGTTGTGCGACAAA	GGCCTACAGGGGTCCAGAGGTACACCACACXXXXXXXXXXAATCTACCTTCAATGAAGTTGTGTGACAAA
Marker19206	AACTGCAAATGACAAAAGCCTTTCATAAATXXXXXXXXXXTACTAAAACATGTCTTATATGTGCCCACAT	AACTGCAAATGACAAAAGCCTTTCAGAAATXXXXXXXXXXCACTAAAACATGTCTTATATGTGCCCACAT
Marker19247	AATCCCAAAATACGGCAAAATGCATACCTTXXXXXXXXXXGATCACTTCTGTAGGGTGTTTTGACATCTT	AATCCCAAAATACGGCCAAATACATACCTTXXXXXXXXXXGATCACTTCTGTAGAGTGTTTTGACATCTT
Marker19249	GCAGCCACAAGTGGAAGAATCCAAAGGAACXXXXXXXXXXAATAAGATGAACACAGATTTGGAAATTGGG	GCAGCCACAAGTGGAAGAATCCAAAGGAACXXXXXXXXXXAATAAGATGAACACAGATTTGGAAATTAGG
Marker19311	ACCATTACCACATGCAAAAATAAGCCTAGCXXXXXXXXXXTATTCCAAGGCTAAAAAATAAAAGAAGGAA	ACCATTACCACATGCAAAAATAAGCCTAGCXXXXXXXXXXTATTCCAAGGCTAAAAACTAAAAGAAGGAA
Marker19372	GAAAAATTCAAGAAAATACTACAATAACCAXXXXXXXXXXTGTCTGCAACTCGTCGAGAAGTGATGGGCA	GAAAAATTCAAGAAAATACTACAATAACCAXXXXXXXXXXTGTCTGCAACTCGTTGAGAAGTGATGGGCA
Marker19419	TAATCTAATACTACGGTAGCTCGCTTCTGTXXXXXXXXXXGCCTCCTACTTTCGCTGCCCCAAAATATCG	TAATCTAATACTACGGTAGCTCGGTTCTGTXXXXXXXXXXGCCTCCTACTTTCGCTGCCCCAAAATACCG
Marker19483	TTCTTGATACAATTTCATAAGCAGCTGATAXXXXXXXXXXTCTCACTACTATCCACATTGTAAACAAGTT	TTCTTGATACAGTTTCATAAGCAGCTGATAXXXXXXXXXXTCTCACTACTATCCACATTGTAAACAAGTT
Marker19532	GTTGGTTATGAACTTGTGTTTTCTGCTAATXXXXXXXXXXGTTTTTAGTGTAGACGTGTTTTTTTTATAT	GTTGGTTATGAACTTGTGTTTTCTGCTAATXXXXXXXXXXGGTTTTTAGTGTAGACGTGTTTTTTTATAT
Marker19621	GGAAGGTGGGCGAGGGACAGCATTGTGATAXXXXXXXXXXTGGAAAATAGTATTTTTATTTTGAAACTAG	GGAAGGTGGGCGAGGGACAGCATTGTGATAXXXXXXXXXXTGGAAAATAGTATTTTTATTTTGAAACTAT
Marker19640	TGTCATATATATACACACATGATACCCATTXXXXXXXXXXAACTGAAATATAATGGGACCACAGATAAGT	TGTCATATATATACACATATGATACCCATTXXXXXXXXXXAACTGAAATATAATGGGACCACAGATAAGT
Marker19645	GTGTCAGTTTTGTGCATTTGAAAGGTGAAAXXXXXXXXXXTTTCTTACATCAAACGACTCCTCTATTGAA	GTGTCAGTTTTGTGCATTTGAAAGGTGAAAXXXXXXXXXXTTTCTTACATCAAACGACTCATCTATTGAA
Marker19647	GGAAGCTGGAGATCCAATTACGTGTCCTACXXXXXXXXXXCGGATTATATTCGATTTTACACTTTTGTGG	GGAAGCTGGAGATCCAATTACGTGTCCTACXXXXXXXXXXCGGATTATATTCGATTTTACACTTTTATGG
Marker19659	GAGAAAAATCAAGACACAGTATTCAACTACXXXXXXXXXXCAATCTTGGATCATCATTTTTTTGTGAAAT	GAGAAAAATCAAGACACAGTATTCAACTACXXXXXXXXXXCATTCTTGGATCATCTTTTTTTTGTGAAAT
Marker19681	TTACGTAAATTGAATATTTTGAAGGGGGTGXXXXXXXXXXTTCCCAACTATAAAATGCTAACCACTTATT	TTACGTAAATTGAATATTTTGAAGGGGGTGXXXXXXXXXXTTTCCAACTATAAAATGCTAACCACTTATT
Marker19802	ATCAGTTATTGCTATGGAGGACGTTATTGAXXXXXXXXXXACATTGGGGCACTCAGCCAAGGAGTGTGCC	ATCAGTTATCGCTATGGAGGACGTTATTGAXXXXXXXXXXACATTGGGGCACTCAGCCAAGGAGTGTGCC
Marker19839	GCGATAAATATAAAAGGACGGTCCAGAAATXXXXXXXXXXTGACCCAAAACTGGAAAGGTTCGCATTATG	GCGATAAATATAAAAGGACGGTCCAGAAATXXXXXXXXXXTGACCCAAAACTAGAAAGGTTCGCATTATG
Marker19884	TATACACACACAAACAGTCAAACACGGAAAXXXXXXXXXXCTTGGATGAGCTTGTAGCGATAAAACCCAA	AATACACACACAAACAGTCAAACACGGAAAXXXXXXXXXXCTTGGATGAGCTTGTAGCGATAAAACCCAA
Marker19912	TCATTACAAAACAGCATATTATATCAATTTXXXXXXXXXXACCTGCTCTTCTGCCTCGAACACAACGGGG	TCATTACAAAACAGCATATTATATCAATTTXXXXXXXXXXACCTGCTCGTCTGCCTCGAACACAACGGGG
Marker19968	ATAAGCCAACCTCTTCAGGGGCCACGCCCGXXXXXXXXXXAGGGCGCTCAGCTTGACCCGAGGGAAAACA	ATAAGCCAACCTCTTCAGGGGCCACGCCCGXXXXXXXXXXAGGGCGCTCAGCTTGACCCGAGGGAAAAAA
Marker19980	ACGCAGGTTAGAGCTCTGCTCTCTCAACTCXXXXXXXXXXTTAGATTTCGATTTATTTTTCAAGAAAACC	ACGTAGGTTAGAGCTCTGCTCTCTCAACTCXXXXXXXXXXTTAGATTTTGATTTATTTTTCAAGAAAACC
Marker2001	GTACGAAGCCATACTTTTTCTCAAAACAAAXXXXXXXXXXATGCCAAGTATGTTTCTTAGCCACGTCAGA	GTACGAAGCCATACTTTTACTCAAAACAAAXXXXXXXXXXATGCCAAGTATGTTTCTTAGCCACGTCAGA
Marker20017	AACAAATAAACCTAGTCAAAGTCAAAATGAXXXXXXXXXXTATGTGATGTGAATGTTGTCCAATCTCCTC	AACAAATAAACCTAGTCAAAGTCAAAATGAXXXXXXXXXXTATGTGATGTGAATATTGTCCAGTCTCCTC
Marker20058	TGATGAGCTGTGTGTTGTTATTGATTAGTGXXXXXXXXXXTAATGATTATAGTTGATGTGATATGTTTGT	TGATGAGTTGTGTGTTGTTATTGATTAGTGXXXXXXXXXXTAATGATTATAGTTGATGTGATATGTTTGT
Marker20103	CTACAATGGCTGCATAGATTCGTATATTTTXXXXXXXXXXAAGATTTTGCAGTAGACAATCTATATACAT	CTACAATGGCTGCATAGATTCGTATATTTTXXXXXXXXXXAAGATTTTGCAGTACACAATCTATATTCAT
Marker20127	CCTCATCATCTGACACCAGGCGCATCATCAXXXXXXXXXXCATGCTCAAGCTGCACCGCCTGTGCATATA	CCTCATCATCTGACACCGGGCGCATCATCGXXXXXXXXXXCATGCTCAAGCTGCACCGCTCGTGCATATA
Marker20164	GCTGATCAGTTTTACTTTCCTTTTCCTTGTXXXXXXXXXXTTTTCCCAGTTATCTGAATGGGTGTCTAGT	GCTGATCAGTTTTACTTTCCTTTTCCTTGTXXXXXXXXXXTTTTCCCAGTTATCTGAACGGGTGTCTAGT
Marker20191	AATGTTCCAAATTTTGACAAAGAATGTGTGXXXXXXXXXXATGTCAAGATGCAATAGAGGAAACGGGATG	AATGTTCCAAATTTTGACAAAGAATGTGTGXXXXXXXXXXGTGTCAAGATGCAATAGAGGAAACGGGATG
Marker20205	AAGTATCACCCCATAAATTTATAGGACTAAXXXXXXXXXXAATTTTGGTCCTAGTCGGGGGCTGGTGTAA	AAGTATCACCCCGTAAATTTATAGGACTAAXXXXXXXXXXAATTTTGGTCCTAGTCGGGGGCTGGTGTAA
Marker20206	CGTAGCAGTAGTGAGATTTATGTGTTTTTGXXXXXXXXXXATGATGAAACTACAGTAAAACCTTTATAAA	CGTAGAAGTAGTGAGATTTATGTGTTTTTGXXXXXXXXXXATGATGAAACTACAGTAAAACCTTTATAAA
Marker20330	ACGGACTCTTCACAAAATAGGAGTCCTCCCXXXXXXXXXXCTTACAATTATTTTTCTCCTAAATCCGATA	ATGGACTCTCCACAAAATAGGAGTCCTCCCXXXXXXXXXXCTTACAATTATTTTTCTCCTAAATCTGATA
Marker20350	TGGATCTCTGAAACAATTTCTGCAGAAAAAXXXXXXXXXXTTTTACAATTAGATATTCGAATAAGAATTA	TGGATCTCTGAAACAATTTCTGCAGAAAAAXXXXXXXXXXTTTTACAATTAGATTTTTGAATAAGAATTA
Marker20363	ATATGTGGTATTATATTGCTATGCTAATCAXXXXXXXXXXACAGAATGCATGGCTGCTCATGGTGCTGAA	ATATGTGGCTATTATATCGCGATGCTAATCXXXXXXXXXXACAGAATGCATGGCTGCTCATGGTGCTGAA
Marker20382	AGAAAAAGATCTAATAGGAAATTGTTTGTAXXXXXXXXXXACAACCTGCAGTTCCTTGGGACAGTTCGCA	AGAAAAAGATCTAATAGGAAATTGTTTGTAXXXXXXXXXXACAACCTGCAGTTCCTTGGGGCAGTTCGCA
Marker20385	TGATTACTTACCCGAGTAAGATAGTGGTATXXXXXXXXXXTCGGCCACTTGTTATCCTTGCTCTTACAAC	TGATTACTTACCCGAGTAAGATAGCGGTCTXXXXXXXXXXTCGGCCACTTGTTATCCTTGCTCTTACAAC
Marker20397	AGAGTTTCGTACTCCATTTCTGTAATAGTTXXXXXXXXXXAACATTTTGAGCTGTCAACCTTCTATTTTG	AGAGTTTCGTACTCCATTTCTGTAATAGTTXXXXXXXXXXAATATTTTGAGCCGTCAACCTTCTATTTTG
Marker20404	AAAGAAAAAAGGAAATCCTCGAGCATTCAAXXXXXXXXXXAACCAGCAAAACAACAAAGAACTCCAAGAA	AAAGAAAAAAGGAAATCCTCGAGCATTCAAXXXXXXXXXXAACCAGCAAAACAACAACGAACTCCAAGAA
Marker20471	TTCAGCTGAACAATCAAAATATAAATGTTGXXXXXXXXXXTGAGATGGAAAAAGTTCTATCAGCAACCGC	TTCAGCTGAACAATCAAAATATCAATGTTGXXXXXXXXXXTGAGATAGAAAAAGTTCTATCAGCAACCAC
Marker20514	TTACGAGATCCTTGGAGTGTTGGGAGCACCXXXXXXXXXXATTCTACTCTTGGAATAAGAGAAAATCTTT	TTGCGAGATCCTTGGAGTGTTGGGAGCACCXXXXXXXXXXATTCTACTCTTGGAATAAGAAAAAATCTTT
Marker2056	TGTTGTTACTATATTTGGGCAGATATATTTXXXXXXXXXXTTGCTCTGCGTGATGAGCTGAATGGATGTC	TGTTGTTACTATATTTGGGCAGATATATTTXXXXXXXXXXTTGCTCTGCGTGGTGAGCTGAATGGATGTC
Marker20565	TTGCTCAATTTTGAGACATTTTTCGCCGGAXXXXXXXXXXTCGGCAATTTTGAGTGACGCTGGTAGATTT	TTGCTCAATTTTGAGACTTTTTTCACCGAAXXXXXXXXXXTCGGCAATTTTGAGTGACGCTGGTAGATTT
Marker20582	ATTGCAGTAACAAAAGGATGATGAATATGGXXXXXXXXXXCCATAAACTCAATCTCAACAACAATAATAC	ATTGCAGTAACAAAAGGATGATGAAGATGGXXXXXXXXXXCCATAAACTCAATCTCAACAACAATAATAC
Marker20703	ATGTTTCTTGCCTTTGTTTCTCTAGCAGACXXXXXXXXXXCATCTCATCTGCTTCAAAAGACTTTTGTGT	ATGTTTCTTGCCTTTGTTTCTCTAGCAGACXXXXXXXXXXCATCTCATCTGCTTCAAAAGACTTGTGTGT
Marker20748	ACTAGAAAAAATATAAAGCAATACTATGTTXXXXXXXXXXCTTTTCGGGAATGAGCGAGTCAGATATCAA	ACTAGAAACAATATAAAGCAATACTATGTTXXXXXXXXXXCTTTTCGGGAATGAGCGAGTCAGATATCAA
Marker20767	TATTTTTGATGGTTACTAATGTCTCACAGTXXXXXXXXXXAACACGACTATAGGGGTTGCAGTGGAATAT	TATTTTTTATGGTTACTAATGTCTCACAGTXXXXXXXXXXAACACGACTATAGGGGTTGCAGTGGAATAT
Marker20858	ATAATTTCTTGCAAGCAAACACACAAGTGAXXXXXXXXXXGTATAGCACTAATTTATAACTTTTCACGGA	ATAATTTCTTGCAAGCAAACACACAAGTGAXXXXXXXXXXGTATAGCACTAATTTAGAACTTTTCACGGA
Marker20987	ACCTCCTACCGGTTTTTGAAACCTTGAATGXXXXXXXXXXTATAACGCATTGCAGTGAGGGGGGACGATA	ACCTCCTACCGGTTTTTGAAACCTTGAATGXXXXXXXXXXTATAACGCATTGCAGTGAGGGGTGACGATA
Marker21079	CTTCTTATTACGAGGCATATTCTGAGCATAXXXXXXXXXXACATTGAGTCGCTTCTTCATCGTCTTACAA	CTTCTTATTACGAGGCACATTCTGAGCATAXXXXXXXXXXACATTGAGTCGCTTCTTCATCGTCTTACAA
Marker21131	GATAAAATGAAAAATTGAATTGGAAGAAATXXXXXXXXXXACCCCATGAGAGAGAGAGAGAGAGAGAGAA	GATAAAATGAAAAATTGAATTGGAAGAAATXXXXXXXXXXACACCCCATGAGAGAGAGAGAGAGAGAGAA
Marker21160	ACCTTTCGTCATATAACTGCCAGTGAAATGXXXXXXXXXXAAAAACTAATCCTGGGGTTCATGGGAATAA	ACCTTTCGTCATATAACTGCCAGTGAAATGXXXXXXXXXXAAAAACTAATCCTGGGGTCCATGGGAATAA
Marker21188	GTTTTTCAATTCTCAAGAGATCTTTCAAAAXXXXXXXXXXCATGAAGACGCTGAGGATGGGGAGCTCGAT	GTTTTTCGATTCTCATAGAGATCTTTCAAAXXXXXXXXXXCAAGAAGATGCTGAGTATGGGGAGCTCGAT
Marker21266	GTATCATCCGTCCGAGTAGTTCTGCAGCTGXXXXXXXXXXAACATTCTGGGAAAACGTGGGTTTGCTTTT	GTATCATCCGACCGAGTAGTTCTGCAGCTGXXXXXXXXXXAACATTGTGGGAAAACGTGGGTTTGTTTTT
Marker21273	GCCGCCAAAACCAGCATAAGCGATGGACACXXXXXXXXXXGGTGTGGATACCCTAAAATCAGTGGACAGA	GCCGTCAAAACCAGCACAAGCGATGGACACXXXXXXXXXXGGTGTGGATACCCTAAAATCAGTGGACAGA
Marker21309	TGACTTGGCCATGGATCTCCCTCCCACAGTXXXXXXXXXXACCACGCAAATATTGTACTGAAAGGGACCC	TGACTTGGCCATGGATTTCCCTCCCACAGTXXXXXXXXXXACCACGCAAATATTGTACTGAAAGGGACCC
Marker21327	CAAAAATGCAATAAAATGAGAATAACAGCAXXXXXXXXXXATATCAACTAAAGCAATTCCATTTTTCCAC	CAAAAATGCAATAAAATGAGAATAACAGCAXXXXXXXXXXATATCAACAAAAGCAATTCCATTTTTCCAC
Marker21330	TTTACAAGGAAATAATACGTGCAAGTTTCAXXXXXXXXXXGTCATTTACACGCATGTGATTGGCTTGCAT	TTTAGAAGGAAATAATACGTGCAAGTTTCAXXXXXXXXXXGTCATTTACACGCATGTGATTGGCTTGCAT
Marker21338	ACATGCCAAATCTGCAAAAGTGAAGGGCACXXXXXXXXXXTTAGGGGTCTTTGCCAGCAATTATTGTATG	ACATGCCAAATCTGCAAAAGTGAAGGGCACXXXXXXXXXXTTAGGGGTCTTTGCCAGCAATAATTGTATG
Marker21350	GTGTCGGCATTCTTCAGTCGAATGACCGTAXXXXXXXXXXTTTTCTTTTTGGCAGCTTGGGCATCCCATG	GTGTCGGCATTCTTCAGTCGAATGACCGTAXXXXXXXXXXTTTCCTTTTTGGCAGCTTGGGCATCCCATG
Marker21364	GGAGTTCGGGAGGCGGTTGCTAATGAATAAXXXXXXXXXXGCCATATCAAAAAAAAATTTGACAAAAATA	GGAGTTCGGGAGGCGGTTGCTAATGAATAAXXXXXXXXXXGCCATATCAAAAAAAAAATTGACAAAAATA
Marker2139	TGAAACAAAGAAGGGCAGGGTTTCATTTAGXXXXXXXXXXCTTGTGCCTTGTGAGTAACAGCCATGAGCG	TGAAACAAAGAAGGGCAGGGTTTCATTTAGXXXXXXXXXXCTTGTGCCTCGTGAGTAACAGCCATGAGCG
Marker21439	AAAAAAGTAATTGTAATTTACTCGCTAAAGXXXXXXXXXXGAAGACTGCATGCATGCTAGGAATGGATGA	AAAAAAGTAATTGTAATTTACTCACTAAAGXXXXXXXXXXGAAGACTGCATGCATGCTAGGAATGGATGA
Marker21537	TAGGTCGATTGAATAAGTGCCGAATTGACTXXXXXXXXXXGAGCAATTTGGTATCACGGGATCTCAAGTA	TAGGTCGATTGACTAAGTGCCGAATTGACTXXXXXXXXXXGAGCAATTTGGTATCACAGGATCTCAAGTA
Marker21575	AGCCAACAAGACGTTCGACCCAAAAGGCCCXXXXXXXXXXGGACGACTCCTTCACTCTCTAAGCTATGTT	AGCCAACAAGACGTTCGACTCAAAAGGCCCXXXXXXXXXXGGACGACTCCTTCACTCTCTAAGCTATGTT
Marker21666	TTGCCTTTACTTACCTCACTCTGATTCTAAXXXXXXXXXXCTACAAAGATATGTTTTACAGTATAATTAG	TTGCCTTTACTTACCTCACTCTAATTCTAAXXXXXXXXXXCTACAAAGATATGTTTTACAATATAATTAG
Marker21727	CAATGCATATAATAGAGGGGGTCAAACAGTXXXXXXXXXXTCTAGCTGTGACCGAAGTACTACGACGACA	CAATGCATATAATAGAGGGGGTCAAACAGTXXXXXXXXXXTCTAGCTGTGACCGAAGTACTACGAAGACA
Marker21763	GTATAGTTTTGGCAAAACATAGTCATTGGGXXXXXXXXXXTGTTTCCATGGGTTTTGATTCTTTTAGCTT	GTATAGTTTTGGCAAAACATAGTCATTGGGXXXXXXXXXXTGTTTCCATGGATTTTGATTCTTTTAGCTT
Marker21821	TAAGGAGCGTGGGATTGTCGTACTTGTAGGXXXXXXXXXXTTCGTGCTACCTTGTTTTTTTACCTATTCA	TAAGGAGCGTGGGATTGTCGTACTTGTAGGXXXXXXXXXXCGTGCTACCTTGTTTTTTTTTTCATATTCA
Marker21907	AAAAATATACTTTCTATTTTTTTTTCCCTCXXXXXXXXXXTTCTGCAGAACTCGGAATTTATCCTCGCCA	AAAAATATACTTTCTATTTTTTTTTTCCCTXXXXXXXXXXTTTCTGCAGAACTCGGAATTATCCTTGCCA
Marker21938	GCAGTTGTATATATTCTGCTGAAAGAAAAAXXXXXXXXXXCTGGCAAATGAGACGTTTTCAATGCATAAA	GCAGTTGTATATATTCTGCTGAAAGAAAAAXXXXXXXXXXCTGGCAAATGAGACGTTTTCAATGCACAAA
Marker21945	CTGGAAAAATCGAGAGTTGGAGCGAAGAAAXXXXXXXXXXGCTGAGTTCACACCTGTGAGGTCAATTTAT	CTGGAAAAATCGAGAGTTGGAGCGAAGAAAXXXXXXXXXXGCTGAGTTCACACGTGCGAGGTCAATTTAT
Marker2195	CGCCAAGCTACCAAAGCATTTGATTAGAATXXXXXXXXXXCTACTTGGGGTCCTAATGCAAGCAGCCCCA	CGCCAAACTACCAAAGCATTTGATTAGAATXXXXXXXXXXCTACTTGGGGACCTAATGCAAGCAACCCCA
Marker21993	CAATAATAGCCGCAATCTCCTTGTTAGCTGXXXXXXXXXXAGCATGTCATTGCTATTGTCAACAACAAGT	CAATAATAGCCACAATCTCCTTGTTAGCTGXXXXXXXXXXAGCATGTCATTGCTATTGTCAACAACAAGT
Marker22005	ACTTTTCGAGGCGACCTACGGATGCATGTAXXXXXXXXXXATCCGTCTCGAGGAACATGCTTCCCACTCT	CCTTTTCGAGGCGATCTACGGATGCATGTAXXXXXXXXXXATCCGTCTCGAGGAACATGCTTCCCACTCT
Marker22008	ATGTATATTCATAGGTTATGTGCCTAGTCAXXXXXXXXXXTCTCATAGACACATAAAGCCCCCTGCCTGG	ATGTATATTCATAGGTTATGTGCCTGGTCAXXXXXXXXXXATCTCATAGACACATAAAGCCCCTGCCTGG
Marker22035	CAAGGTGATAGCGTGGGTGTGCCTTCATGTXXXXXXXXXXACTTCTGCACTTGGACCCCAATAATGACAC	CAAGGTGATAGCGTGGGTGTGCCTTCATGCXXXXXXXXXXACTTCTGCACTTGGACCCCAATAATGACAC
Marker22037	AGCTCGACAAAACATTCAACCCAAAAGGCCXXXXXXXXXXGGATACCTCTCTTACTCTCTAAATTATCCC	AGCTCGACAAAATATTCAACCCAAAAGGCCXXXXXXXXXXGGATACCTCTCTTACTCTCTAAATTATCCC
Marker22049	ATGCTAGCATCTTCGACAATCTCACTTGCTXXXXXXXXXXCACGAAGCCAAACAACATATAACAGACACC	ATGCTAGCATCTTCCACAATCTCACTTGCTXXXXXXXXXXCACGAAGCCAAACAACATATAACAGACACC
Marker22052	ACAGGCTATCTCAGGCAAAGGTTTATGGACXXXXXXXXXXATCACACTCTTTCTTCCAAGACATACTACC	ACAGGCAATCTCAGGCAAAGGTTTATGGACXXXXXXXXXXATCACACCCTTTCTTCCAAGACATACTACC
Marker22116	TTTAGGGTTGGTTTCAATTATCTCTCGCACXXXXXXXXXXAGTTCATTCAGGCGATCGAGGACAATGAGC	TTTAGGGTTGGTTTCAATTATCTCTCGCACXXXXXXXXXXAGTTCATTCAGGCGATCGAGCACAATGAGC
Marker2215	GTCTCTGACATTTTTCATTTATTTGGACTTXXXXXXXXXXCAAGTTGTGGCATTACTCTCTGATTCCTCT	GTCTCTGACATTTTTCATTTATTTGGACTTXXXXXXXXXXCAAGTTGTGGCATTGCTCTCTGATTCCTCT
Marker22221	AAGACAACATTTGTAGAGATATTTGCATTCXXXXXXXXXXACAATGAAGACCAGCCCACCAACAGTAAAG	AAGACAACATTTGTAGAGATATTTTCATTCXXXXXXXXXXACAATGAAGACCAGCCCACCAACAGTAAAG
Marker22226	CCTGTCGGCTAATTGCAATGAAGATAATTTXXXXXXXXXXGATAGCATTTCGACCAAATTTTCATGCCAT	CCTATCGGCTAATTGCAATGAAGATAATTTXXXXXXXXXXGATAGCATTTCGACCAAATTTCATGCCATT
Marker22231	AATGCCATGATAATCTGTTGCTGGAGGATGXXXXXXXXXXGGGTGAAGAAAATAGATGCAGTGCAACAGA	AATGCCATGATAATCTATTGCTGGAGGATGXXXXXXXXXXGGGTGAAGAAAATAGATGCAGTGCAACGGA
Marker22263	GTAACCGCTCCTTTTTACCTGCCAAACCAAXXXXXXXXXXTTGTTTGTGGCCCAAGAACACACGGTACCT	GTAACCGCTCCTTTTTACCTGCCAAACCAAXXXXXXXXXXTTGTTTGTGGCCCAAGAATACACGGTACCT
Marker22266	AGAAGTTGTCATCTCGCTGGAGCTGTATTGXXXXXXXXXXATCTGGTGATTGTTCCTCGACATTCGGTCA	AGAAGTTGTCATCTTGCTGGAGCTGTATTGXXXXXXXXXXATCTGGTGATTGTTCCTCGACATTCGGTCA
Marker22269	GGTAGCAAATGAAAGTGGAAAACCGTGGCAXXXXXXXXXXTGATGGCTTTTGTCCACCTTTCAATGGGAC	GGTAGCAAATGAAAGTGGAAAACCGTGGCAXXXXXXXXXXTGATAGCTTTTGTCCACCTTTCAATGGGAC
Marker22283	CAACAACATAATCCCGTTCCTTACACAGGTXXXXXXXXXXCCTACCTTTTCATAATTTTCTAGTCGGACT	CGACAACATAATCCCATTCCTTATACAGGTXXXXXXXXXXCCTACCTTTTCATAATTTTCTAGTCGGACT
Marker22378	TCCCATGAGGAATTGAATGACTTGATCATGXXXXXXXXXXGTATTTTCTTATGGTTTCTGTCCATCCCCA	TCCCATGAGGAATTGAATGACCTGATCATGXXXXXXXXXXGTATTTTCTTATGGTTTCTGTCCATCCCCA
Marker22397	TAGTTTATTTGAGCTTAGTTTATCAAATAAXXXXXXXXXXAACCCTAATCAATGATTGCATAAAAGAAAC	TAGTTTATTTGAGCTTAGTTTATCAAATATXXXXXXXXXXAACCCTAATCAATGATTGCATAAAAGAAAC
Marker22411	ACGAACCCCTCTCTGATGTAACCATTGACTXXXXXXXXXXCTGAAGCCAAAATTTTTTATTGTCGGGTTG	ACGAACCCCTCTCTGATGTAACCATTGACTXXXXXXXXXXCTGAAGCCAGAATTTTTTATTGTCGGGTTG
Marker2243	CCTAAAGCCAACCACCCATTGACCTCAAACXXXXXXXXXXACCACCGTTCAGCTTGAATACAAAAGCCGA	CCTAAAGCCAACCACCCATTGACCTCAAACXXXXXXXXXXACCACCATTCAGCTTGAATACAAAACCCGA
Marker22433	TCTTCAACAATGGCTTCCCAATGAATTGGGXXXXXXXXXXATTATTGTTGTAAATCTTGGCTTGTATAAT	TCTTCAACAATGGCTTCCCAAATGAATTGGXXXXXXXXXXATTATTGTTGTAAATCTTAGCTTGTATAAT
Marker22472	TATGGATTCGAAAGATGGCTCAACTCTTCTXXXXXXXXXXTAAAATATCCACATCACGCCTATTTTTTTT	TATGGATTCGAAAGATGGCTCAACTCTTCTXXXXXXXXXXTAAAATATCCACGTCACGCCTATTTTTTTT
Marker22479	AAAAAAACAAAAAAGGGTCTCCACTAAGCAXXXXXXXXXXCGTGCCTTGAAGTCTTCAAATTTCCGAAAC	AAAAAAACAAAAAAGGGTCTCCACTAAGCAXXXXXXXXXXCGTGCCTTGAAATCTTCAAATTTCCAAAAC
Marker22551	ACAAATCGCATCCTAGGACTTGGATAGTAGXXXXXXXXXXCGTTCATTTTAGATTTCGTCTCTGCTACTA	ACAAATCGCATCCTAGGACTTGGATAGTAGXXXXXXXXXXCGTTCATTTTAGATTTCGTCTCTGCCACTA
Marker22567	ATAGCTGCTCACCCTCTTCTTTCAAGGTACXXXXXXXXXXAGTTCATGGTACCCAGTCTTAGTGTCAGCA	ATAGCTGCTCACCCTCTTCTTTCAAGGTACXXXXXXXXXXAGTTCATGGTACCCAGTCTCAGTGTCAGCA
Marker22613	ATGATATAATGTTGTAATTTATCCGGACACXXXXXXXXXXTATATTGCATAATCGAACGATGTGCAAGCA	ATGATATAATGTTGTAATTTATCCGGACACXXXXXXXXXXTATATTGCATAATCGAACGACGTGCAAGCA
Marker22649	CCCTTCGACACGCAAGTTAGTAAGGTCGAAXXXXXXXXXXCTTATAAATAGATATTTTTGGTACTTCACA	CCCTTCGACACGCAAGTTAGTAAGGTCGAAXXXXXXXXXXCTTATAAATAGATATTTTTGGTATTTCACA
Marker2265	CCCCTTTGCAGAAATGCACACAATTCTTCAXXXXXXXXXXAATCCATGTTTATAATCAGCAAAATTGATC	CCCCTTTGCAGAAATGCACACAAGTCTTCAXXXXXXXXXXAATCCATGTTTATAATCAGCAAAATTGATC
Marker22652	ATTCATGAACAAGCAATTTATTCAATATGCXXXXXXXXXXATGTGGATAAAATAAATAAAGCTCAATGCG	ATTCATGAACAAGCGATTTATTCAATATGCXXXXXXXXXXATGTGGATAACATAAATAAAGCCCAATGCG
Marker22665	AGGGTGTACTTGTAATTTTGCAAAGATATAXXXXXXXXXXATAAGATTTTTAGATGTACACCTCACAAAA	AGGATGTACTTATAATTTTGTAAAGATATAXXXXXXXXXXATAAGATCTTTAGATGTACACCTCACAAAA
Marker22672	AAAAAACGAAATTTGCAATATCCAAACATAXXXXXXXXXXATCTTGTCCACCATTTGATTTGATGTGTAT	AAAAAACAAAATTTGCAATATCCAAACATAXXXXXXXXXXATCTTGTCCACCATTTGATTTGATGTGTAT
Marker22682	CGAAAAATTTAGAATGAGCACATAACTTCAXXXXXXXXXXATACGATATTGATATGACAACACATAAAAT	CGAAAAATTTAGAATGAGCACATCACTTCAXXXXXXXXXXATACGATATTGATATGACAACACATAAAAT
Marker22687	ATTATATTAGCACAAGTTTTATCTTGTAATXXXXXXXXXXAGTTATGGCCAATAAAATCAATTTCCCCAA	ATTAGCACAAGTTTTATCTTGTAATTTTGAXXXXXXXXXXAGTTATGGCCAATAAAATCAATTTCCCCAA
Marker22688	CATGCTATGGTAATGATCTTGAACTTCATTXXXXXXXXXXCACACCAAGTCGTCTCTATGTTTTACTTAT	CATGCTATGGTAATGATCTTGAACTTCATTXXXXXXXXXXCACACCAAGTCGTCTCTATGTTTTACTCAT
Marker22693	GTCTCTGTTTTTGAAATACCTTTTACACCCXXXXXXXXXXAACTCCTAAAGCTACGGGACCAAAATTGCT	GTCTCTATTTTGAAATACATTTTACACCCTXXXXXXXXXXAACCCCTAAAGCTACGGGACCAAAATTGCA
Marker22702	ATTTTGAAGAGGTGACAATAGACCACACCTXXXXXXXXXXTATCAACTGAGCCAGTCATAATTTCATTCA	ATTTGAAGAGGTGACAATAGACCACACCTTXXXXXXXXXXTATCAACTGAGCCAGTCATAATTTCATTCA
Marker22704	TCTCTCTTAGGTTAGCGGGCACAAGTGAATXXXXXXXXXXCCAAGTGAGATGCTATGTTTTTAGCTAATT	TCTCTCTTAGGTTAGCAGGCACAAGTGAATXXXXXXXXXXCCAAGTGAGATTCTATGTTTTTAGCTAATT
Marker22707	GTATTTGTGGTTGGAGAATAAAATTGATTTXXXXXXXXXXGTAATGGTTACGTACAAGTGACCAACATCG	GTATTTGTGGTTGGAGAAATAAAATTGATTXXXXXXXXXXGTAATGGTTACGTACAAGTGACCAACATCG
Marker22734	CAGTCATAGTGGAAAATGTTTCAGGCCCACXXXXXXXXXXCATTTTGCTATTTTTGCCCTCGTCTCCTCA	CTGTCGTAGTGGAAAATGTTTCAGGCCCACXXXXXXXXXXCATTTTGCTATTTTTGCCCTCGTCTCCTCA
Marker22739	CCAGTAAAGAAATGTCCAAGAAACTATGCCXXXXXXXXXXTCAAAGTTGAAAATAAATTATCAAGGGTTT	CCAGTAAAGAAATGTCCAAGAAACTATGCCXXXXXXXXXXTCAAAGTTGAAAATAAATTATAAAGGGTTT
Marker22740	CTTATGCTATTTCATTTTAGTTCCGTAACTXXXXXXXXXXTTACCCCTCTACTACTTTCAAGTGTGAATT	CTTATGCTATTTCATTTTAGTTCCGTAACTXXXXXXXXXXTTACCCCTCTACTACTTTCAAGTGCGAATT
Marker22756	ACAAAAATGAGAATATATATCTATGCAAGCXXXXXXXXXXCACACACACCGCACACGCACACGCACACCC	ACAAAAATGAGAATATATATCTATGCAAGCXXXXXXXXXXCACCGCACACGCACACGCACACGCACACCC
Marker22782	GGCTTGGTCAGCATGACTAGGATTCCTGATXXXXXXXXXXAAACACATCTCAAGTTTCAAGCATAGTTTC	GGCTTGGTCAGCATGACTAGGATTCATGGTXXXXXXXXXXAAACACATTTCAAGTTTCAAGCATAGTTTC
Marker22836	TGGTTGAAATGCCCCTGGATCAGCGTATGTXXXXXXXXXXTGCTCCAATCTGCACCAATATTGCAGCATT	CGGTTGAAATGCCCCTGGATCAGCGTATGTXXXXXXXXXXTGCTCCAATCTGCACCAATATTGCAGCATT
Marker22837	TTTACGTCCTACACACATTTTCACCAAAAAXXXXXXXXXXGCATGTTTCAATTCTTCATTCTTTCATACG	TTTACATCCTACACACATTTTCACCAAAAAXXXXXXXXXXGCATGTTTCAATTCTTCATTCTTTCATACG
Marker22879	CATCTTGTAAAGCGAGTGATTCATTCTTTAXXXXXXXXXXTTATGCTGAGGCTCTTGTGTAAAATACAAT	CATCTTGTAAAGTGAGTGATTCATTCTTTAXXXXXXXXXXTTATGCTGAGGCTCTTGTGTAAAATACAAT
Marker22894	TACTGCAAATACATCCCTAAAACACCATGAXXXXXXXXXXTGTCATCTGCAAGTGTCAAATCCGGCATCG	TACTGCAAATACAACCCTAAAACACCATGAXXXXXXXXXXTCATCTGCAAGTGTGTCAAATCCGGCATCG
Marker22925	GAGTTATGTGATGTGATATTTTTCACATATXXXXXXXXXXCGTCTGTACACTTGAGGTAGTTCTTTCATT	GAGTTATGTGATGTGATTATTTTCACATATXXXXXXXXXXCATCTGTACACTTGAGGTAGTTCTTTCATT
Marker22945	AAATGCGAGGTTTTGGGAGGTATCTCAAAGXXXXXXXXXXGTATCTTTTGGTTTTACTTTTGTTATTTGT	AAATGCGAGGTTTTGGGAGGTACTCAAAGAXXXXXXXXXXGTATCTTTTGGTTTTACTTTTGTTATTTGT
Marker22966	ATTTCATTTCAGTAAAATCTGCTGCACTGTXXXXXXXXXXGTACAATTAGTGTTACAGATGAAAGAAATC	ATTTCATTTCAGTAAAATCTGCTGCACTGTXXXXXXXXXXGTACAATTAGTGTTACAGATGAAGGAAATC
Marker23000	TTTATCCTCTCCTTCAGTAGCAATTAGAAAXXXXXXXXXXTTCAATTCCAACACTGGAAATCCCTTCGTG	TTTATCCTCTCCTTCAGTAGCAATTAGAAAXXXXXXXXXXTTCAATCCCAACACTGGAAATCCCTTCGTG
Marker23007	TTCAAAATGATAGCAAAAAAGATGAAAATTXXXXXXXXXXGAGCTTTATCCTAGCTGGATATCAAGTCTG	ATCAAAATGATAGCGAAAAAGATGAAAATTXXXXXXXXXXGAGCTTTATCCTAGCTGGATATCAAGTCTA
Marker23028	AAGTTACCCTTTCTCAGTTCTAGTCCTGCAXXXXXXXXXXGGACACCAAAGATTGATTCACCTTTGAACT	GTTACCCTTTTCTCAGTTCTAGTCCTGCAAXXXXXXXXXXGGACACCAAAGATTGATTCACCTTTGAACT
Marker23079	TGAGAATACAAATGAACAAACATAATTTCAXXXXXXXXXXTTCGTGTATTGAAATATATTTCATCTAAAT	TGAGAATACAAATGAACAAACATAATTTCAXXXXXXXXXXTTTGTGTATTGAAATATATTTCATCTAAAT
Marker23104	TATTAGCAATGTACCCTTTACTTTTTTTTCXXXXXXXXXXTTTGAGTTTTTTTTTTCTTTTTCAGCCTAA	TATTAGCAATGTACCCTTTACTTTTTTTTCXXXXXXXXXXTTGAGTTTTTTTTTTTCTTTTTCAGCCTAA
Marker23123	CCTTCTGTCCTTTCACTAGCACCGTTGTTTXXXXXXXXXXTCCTGAAAAGTAAGGGCCTATGTCTGTGTT	CCTTCTGTCCTTTTGCTAGCACCGTTGTTTXXXXXXXXXXTCCTGAAAAGTAAGTGCCTATGTTTGTGTT
Marker23167	TTGTCTGGAAAAAGGAAGAAGATAAGATCGXXXXXXXXXXTGGTTATGAATGAATCTTCTACCCCCTTTT	TTGTCTGGAAAAAGGAAGAAGATAAGATCGXXXXXXXXXXGGTTATGAATGAATCTTCTACCCCCTTTTT
Marker23177	ATCATCACCACTTGTTGGGGAACAGTGCTAXXXXXXXXXXTGGAATACTAAAGAAAACAGGGAGACTATT	ATCATCACCACTTGTTGGGGAACAGTGCTAXXXXXXXXXXTGGAATACTAAAAAAAACAGGGAGACTATT
Marker23193	GTGTGATCTGGAAAAGACAACACATAAAATXXXXXXXXXXATGCTTGTTTCTGGAGAGCAAGTTGCTCCT	GTGTGATCTGGAAAAGACAACACATAAAATXXXXXXXXXXATGCTTGTTTCTGGAGAGCAAGTTGCTTCT
Marker23257	GTCATACATTTGACAAAACAGATTACTTACXXXXXXXXXXCTACTGTCATGTCACTGCAAGCTTTTCCCT	GTCATACATTTGACAAAACAGATTACTTACXXXXXXXXXXCTACTGTCATGTCACTGCGAGCTTTTCCCT
Marker23307	AAATTGTTGCTTTGGGAGGAGATCGATTTAXXXXXXXXXXTCTGATTCGATTATAATTAGTGATTTTGGT	AAATTGTTGCTTTGGGAGGAGATCGATTTAXXXXXXXXXXTCTGAATCGATTATAATTAGTGATTTTGGT
Marker23308	ATGGTAAACTATCTCCTTTGTAGTGGTTGAXXXXXXXXXXTCCAACAGTAGTTCCAGGTGGAACCTCCTA	ATGGTAAACTATCTCCTTTGTAGTGGTTGAXXXXXXXXXXTCCAACAGTAGTTCCAGGTGGAGCCTCCTA
Marker23322	CAATTGAGTCGTACATGTCCTCCAAGAGTTXXXXXXXXXXGTAAGTAATTACACACCAGTGAGTATTGTT	CAATTGAGTCGTACATGTCCTCCAAGAGTTXXXXXXXXXXGTAACTAATTACACACCAGTGAGTATTGTT
Marker23332	CACAACACTCTCTAAACACATGCACTTGTCXXXXXXXXXXCTCAACCATATCAAACTGGGTCAGCTTTGA	CACATCACTCTCTAAACACATGCACTTGTCXXXXXXXXXXCTCAACCATATCAAACTGGGTCAGCTTTGA
Marker23405	GCTTTGATTCTCTGTACACATGTATCGCATXXXXXXXXXXACTTGATGCTCCAAGACTCCAGATAATATG	GCGTTGATTCTCTGTACACATGTATCGCATXXXXXXXXXXACTTGATGCTCCAAGACTCCAGATAATATG
Marker23434	GGGTTCATTGTTGCATACACATGCAATTATXXXXXXXXXXGTAACTTATTACATTTATAGGTAGATATTT	GGGTTCATTGTTGCATACACATGCAATTATXXXXXXXXXXAACTTATTACATTTATAGGTAGATATTTTT
Marker23499	GAAAAATCTTCAAATCGTATACTTCCTCCGXXXXXXXXXXACCATAGAAAATGATGGAAAGTGAACAAAA	GAAAAATCTTCAAATCGTATACTTCCTCCAXXXXXXXXXXACCATAGAAAATGATGGAAAGTGAACAAAA
Marker23522	TAATTTCCTCAAAAGGATTTTTATTTGTTTXXXXXXXXXXAGGTGTGGTTTCTGCTTTCTGTTTGGGGGT	TAATTTCCTCAAAAGGATTTTTATTGGTTTXXXXXXXXXXAGGTGTGGTTTCTGCTTTCTGTTTGGGGGT
Marker23596	AATTTGGAATGAAAATAGTGACCATGGAGAXXXXXXXXXXCAAAAAATTGTTATAGCAATGGGCAACACT	AATTTGGAATGAAAATAGTGACCGTGGAGAXXXXXXXXXXCAAAAAATTATTATAGCAATGGGCAACAAT
Marker23810	TTCACTAAAACACTTCAAAGCCTCGCAGTAXXXXXXXXXXAAGGAACACGCTAAAAGAAGAAAATACAAC	TTTACTAAAACACTTCAAAGCCTCGCAGTAXXXXXXXXXXAAGGAACACGCTAAAAGAAGAAAATACAAC
Marker23831	TTCCAAAGTAGTGCCGGCAAGCGAGGTAGCXXXXXXXXXXATTCTCCTCGAATTGCTGGGTTCTGCTGCA	TTCTAAAGTAGTGCCGGCAAGCGAGGTAGCXXXXXXXXXXATTCTCCTCGAATTGCTGGGTTCTGCTGCA
Marker23860	ACAGAAACCTCTTTAGATGTAAATATATATXXXXXXXXXXGTTGTGACATTTATGGAGTCAAACAGTTCC	ACAGAAACCTGTTTAGATGTAAATATATATXXXXXXXXXXGTTGTGACATTTATGGAGTCAAACAGTTCC
Marker23900	TAGAGTTTATAAGTTCGTAATATTTTTTTTXXXXXXXXXXTTCAATTCCAAAGGAATTGCTAAAGAATGG	TAGAGTTTATAAGCTCCTAATATTTTTTTCXXXXXXXXXXTTCAATTCGAAAGGAATTGCTAAAGAATGG
Marker24005	ATTCTTCGAAGAAACACACGCCGACTGGAAXXXXXXXXXXCACTCCACACGCCAACTAAAAAAGAGGCGT	ATTCTTCGAAGAAACACACGCCGACTGAAAXXXXXXXXXXCACTCCACACGCCAACTAAAAAAGAGGCGT
Marker2401	TCAGCATTATCCATTTCTCTCCATGACTTCXXXXXXXXXXTTTACGTATTATTTTGTTCATTCCGAGCCG	TCAGCATTATCCATTTCTCTCCATGACTTCXXXXXXXXXXTTTACGTATTATTTTGTTCATTGCGAGCCG
Marker24039	ACGTATATCTTGACCTATGTGTTGATTCCCXXXXXXXXXXTGGGCTTGACTTTGTATTTGGACAGTAATG	ATGTATAACTTGATCTATGGGTTGATTCCCXXXXXXXXXXTGGGCTTGACTTTGTATTTGGACAGTAATG
Marker24047	AATAAGTTTCAATAATCCATTATAATAAAGXXXXXXXXXXAATGAGGCAAATTGTCTCAAGTGACATAGC	AATAAGCTTCAATAATCCATTATAATAAAGXXXXXXXXXXAATGAGGCAAATTGTCTCAAGTGACATAGC
Marker24068	CATTCAACGAGCAAAAACCATGATGAGAGGXXXXXXXXXXCTTCCTAAACCAGTTCCTTGAGAGTTAGCA	CATTCAACGTGCAAAAACCATGATGAGAGGXXXXXXXXXXCTTCCTAAACCAGTTCCTTGAGAGTTAGCA
Marker24106	ACACGTGTCAGTCAATTATCATCCACAAAAXXXXXXXXXXAGTCATCGTCAAGCCCTATTACATTTTCAC	ACATGTGTCAGTCAATTATCATCCACAAAAXXXXXXXXXXAGTCATCGTCAAGCCCTATTTCATTTTCAC
Marker24132	AAGACATGGACAGAAAACATTAGAAATTCAXXXXXXXXXXTTATAGATGGTTTTCTCGTGATCAAAGCAA	AAGACATGGACAGAAAACATTAGAAATTCAXXXXXXXXXXTTATTGATGGTTTTCTCGTGATCAAAGCAA
Marker24154	ACTTATTTTATCTGGGAGAATGTCACTCTAXXXXXXXXXXTTGAATGACTGGAATGAAGTCATGGAAGAG	ACTTATTTTATCTGGGAGAATGTCTCTCTAXXXXXXXXXXGTGAATGACTGGAATGAAGTCATGGAAGAG
Marker24161	AAAAAGGGTCGTTGGCCTCGACGCTGGCTCXXXXXXXXXXAGAGGACACGATACTGAAGATTGCTTCCAG	AAAAAGGGTCGTTGGCCTCAACGCTGGCTCXXXXXXXXXXAGAGGACACGATACTGAAGAATGCTTCCAG
Marker24165	GTTGGAACAAACCAGACAAGTGGAGATATAXXXXXXXXXXTATCAAATAAGGGTCATGGGTCATATTATT	GTTGGAACAAACCAGACAAGTGGAGATATAXXXXXXXXXXTATCAACTAAGGGTCATGGGTCATATTATT
Marker24169	TTTATGCATACAGTGGAGGTCCGACCAAGAXXXXXXXXXXCTAAATTGACTAATAAAAAGGAGTAAGGAC	TTTATGTATACAATGGAGGTCCGACCAATAXXXXXXXXXXCTAAATTGACTAATAGAAAGGAGTAAGGAC
Marker24217	TTTGTAAATGATTGTGTTATGTCATCTTCCXXXXXXXXXXATTTGATTTCCAACATACTTCTTGCTTTCG	TTTGTAAATGATTGTGTTATGTCATCTTCCXXXXXXXXXXATTTGATTTCCCACATACTTCTTGCTTTCG
Marker24220	GACTATATATCTTAGCATTCTATATCTTTTXXXXXXXXXXCTTTCGCTCTTGAGGTCGAAGCCTCCGAAT	GACTATATATCTTAGCATTCTATTCCTTTTXXXXXXXXXXCTTTCGCTCTTGAGGTCGAAGCCTCCGAAT
Marker24237	AGTTCAAATTAGTAATCCAACATAAATATGXXXXXXXXXXATAATGTCAGTCTCAGCCCAAACGGAATTT	AGTTCAAATTAGTAATCCAACATAAATATGXXXXXXXXXXATAATGTCGGTCTCAGCCCAAACGGAATTT
Marker24275	TGAAACTTTATTGTTGCAATTAGAAGTGTAXXXXXXXXXXCATCATAAGCCTGATTGAAGTTCAAATAAC	TGAAACTTTATTGTTGCAAATTAGAAGTGTXXXXXXXXXXCATCATAAGCGTGATTGAAGTTCAAATAAC
Marker24326	AAGATTTTTCCTATTGAGCAGTAGATACAAXXXXXXXXXXCAATCACCTACCCTTTGGAGGAGAATCATC	AAGATTTTTCCTATTGAGCAGTAGATACAAXXXXXXXXXXCAATCACCTACCCTTTGGAAGAGAATCATC
Marker24359	ATAATGGCTGATCTGGTTGAGCTATTGGTTXXXXXXXXXXACCTCATATTTGTCCTAATGTTGTTGAATG	ATAATGCCTGATCTGGTTGAGCTATTGGTTXXXXXXXXXXACCTCATATTTGTCCTAATGTTGTTGAATG
Marker24429	GGGCTCAAAATTTGTTCTTGATATTTATAAXXXXXXXXXXTTCTTTTTTCTGTGAATTATTACGAAGACT	GGGCTGAAAATTTGTTCTTGATATTTATAAXXXXXXXXXXTTCTTTTTTCTGTGAATTATTACGAAGACT
Marker24456	ACGTTCTGGGGTTGATTTAGTGAGTTACTCXXXXXXXXXXAGCTAAACTGGCTCTCCCTCAAAGACGCCA	ACGTTCTGGGGTTGATTTAGTGAGTTACTCXXXXXXXXXXAGCTGAACTGGCTCTCCCTCAAAGACGCCA
Marker24503	GTTTCTATTTTATTTGCTGCTAATGGAAAAXXXXXXXXXXGCAAGACGAGTAGTCTATAAAGTATAAACA	GTTTCTTTTTTATTTGCTGCTAATGGAAAAXXXXXXXXXXGCAAGACGAGTAGTCTACAAAGTATAAACA
Marker24557	AGGATTGGGGGGGTTCCATTGAGAAAAACGXXXXXXXXXXTTTTTTTCATATATATTCCAAAAACCATAA	AGGGTTGGGGGGGTTCCATTGAGAAAAACGXXXXXXXXXXTTATTTTCATATATATTCCAAAAACCATAA
Marker24597	AAAATAATTGTTCAGAAGTTGGGTTAGACAXXXXXXXXXXTATGTTGCTTGTGAAAGAGAGCATGCCTAT	AAAATAATTGTTCAGAAGTTGGGTTAGACAXXXXXXXXXXTATGTTGCTTGTGAAAGAGAACATGCCTAT
Marker24619	GTCCCCGACTCCGATAGTACGGAGTAATCCXXXXXXXXXXCTAAGTCGAGGAATTTGGCGTAATGCAATC	GTCCCCGACTCCGATAGTACAGGAGTAATCXXXXXXXXXXCTAAGTCGAGGAATTTGGCGTAATGCAATC
Marker24640	AAGCGAGATTGGCTTTCCTGATTTTAGGGTXXXXXXXXXXTAGCTATCGTTAGTTCAGGGTATCGACATT	AAGCGAGATTGGCTTTCCTGATTTTAGGGTXXXXXXXXXXTAGCTATCTTTAGTTCAGGGTATCGACATT
Marker24699	AGTCACATCTCTTCAAAAATAAATTATACTXXXXXXXXXXTGAAAACGATGTTACACTTCAATTTGGACC	AGTCACATCGCTTCAAAAATAAATTATACTXXXXXXXXXXTGAAAACGATGTTACACTTCAATTTGGACC
Marker24766	AAAATGTGCAACGCCCGAGTTTGGTATAACXXXXXXXXXXAACAGGTAAAGATAATGCTCAAGGCTAGGT	AAAATGTGCAACGCTCGAGTTTGGTATAACXXXXXXXXXXAACAGGTAAAGATAATGCTCAAGGCTAGGT
Marker24769	AATAAATAATTGCATCAATTGGTAATCCAAXXXXXXXXXXCAAAATCCCTCATTGCCTTTGGCCTCGATA	AATAAATAATTGCATCAATTGGTAATCCAAXXXXXXXXXXCAAAATCCGTCATTGCCTTTGGCCTCGATA
Marker2478	CTATTGTTGATGATTTGAGTTGATGTACTTXXXXXXXXXXCAGATGCAATTCTAACTGCAACACACATCA	CTATTGTTGATGATTTGAGTAGATGTACTTXXXXXXXXXXCAGATGTAATTCTAACTGCAACACACATCA
Marker24796	GGGGGTAATTGATGTGGGTTGAATACAGCAXXXXXXXXXXTTGGCTCGAATGACCATACTTCTGGATTCT	GGGGGTAATTGATGTGGGTTGAATATAGCAXXXXXXXXXXTTGGCTCGAATGATCATACTTCTGGATTCT
Marker24821	AAATTTCAAACTTTTCTCACACGAAATATAXXXXXXXXXXATGATCGGTCTACACTAAAACCTCTATAAA	AAATTTCAAACTTTTCTCACACGAAATATAXXXXXXXXXXATGATCGGTCTACACTAAAACCTTTATAAA
Marker24833	AATTATAGTATTGGATACGTCAAATTTGAGXXXXXXXXXXACACCCCGAAACACAAAAAGGTAGGTTCAA	AATTATAGTATTGGATACGTAAAATTTGAGXXXXXXXXXXACACCCCGAAACACAAAAAGGTAGGTTCAA
Marker24908	TAACTTACAGATGTCTATTTTAGATCCAATXXXXXXXXXXTCACGCTTGGTTACATTATCGTATATTATT	TAACTTACAGATGTCTATTTTAGATCCAATXXXXXXXXXXTCACGCTTGGTTATATAATCGTATATTATT
Marker25008	CATGGCCGAAGATCAAACGACCAAAGTAGAXXXXXXXXXXGGAAGAACCCTAGCAGCAGAGCTCTCCGCA	CATGGCCGAAGATCAAACGACCAAAGTAGAXXXXXXXXXXGGAAGAACCCTAGCAACAGAGCTCTCCGCA
Marker25057	GACTGGTGTACATCATATTATCTACTTGATXXXXXXXXXXAAAAACTGACGCGATATGCTTCTAATATCT	GACTGGTGTACATCATATTATCTACTTGATXXXXXXXXXXAAAAACTGACGCGATACGCTTCTAATATCT
Marker25076	ATTTACCGTTTTGATTTTTCTGCTTTGCTTXXXXXXXXXXCAGCCTATATTTGGAGCCCAAAACCTTATC	ATTTACCGTTTTGATTTTTCTGCTTTGCTTXXXXXXXXXXACAGCCATATTTGGAGCCGAAAACCTTATC
Marker25085	CTTATTTCACAGTTTCAAAGATTTATTTCAXXXXXXXXXXCACCCAACATCTGCACACCAAACATAACGC	CTTATTTCACAGTTTCAAAGATTTATTTCAXXXXXXXXXXACCCAACATCTGCACACCAAACATAAACGC
Marker25107	AAGACTAACCAAAATTAGAGCATGTCTAACXXXXXXXXXXACTGAAACTGTGACCTTTGGGGCTCTGATA	AAGACTAACCAAAATTAGAGCATGTCTAACXXXXXXXXXXGCTGAAACTGTGACCTTTGGGGCTCTGATA
Marker25129	GGTGTTTGGATGCAGAGGATTAGGGTTGGAXXXXXXXXXXAGTACTTCCTAACCCGACCTGTGCGTAAAG	GGTGTTTGGATGCAGAGGATTAGGGTTGGAXXXXXXXXXXAGTACTTCCTAACCCGACCTATGCGTAAAG
Marker25188	CTTCACCCTTGATCAGAGAGGTTACTGGCCXXXXXXXXXXATTACAAGTATTTATATAGGAGAACAAATA	CTTCGCCCTTGATCAGAGAGGTTACTGGCCXXXXXXXXXXATTACAAGTATTTATGTAGGAGAACAAATA
Marker25247	AGGATGTTGCGTATTGCAACAAGGGAGGATXXXXXXXXXXGACCTTTTCTCACTACAGAAAATGCAACAT	AGGATGTTGGGTATTGCAACAAGGGAGGATXXXXXXXXXXAACCTTTTCTCACTACAGAAAATGCTACAT
Marker25289	AAGAAATAATATTTCGATATTGGACATATAXXXXXXXXXXGTAAGTTTGGGTCTCCTACCATATGCTCGT	AAAAAATAATATTTCGATATTGGACATATAXXXXXXXXXXGTAAGTTTGGGTCTCCTACCATATGCTCCT
Marker25301	CGATCATGTGGTATTTTTCATGAAATATCGXXXXXXXXXXCTAAAGTTTTTATGAGTGTGTGTGTAATTT	CGATCATGTGGTATTTTTCATGAAATATCGXXXXXXXXXXCTAAAGTTTTTAGGGGTGTGTGTGTAATTT
Marker25332	ATAGGTACAGAAGAAAAACGAAGAAGCAGAXXXXXXXXXXTCCCATTCAATTAGGTAAACCCTAACGACG	ATAGGTACAGAAGGAAAACGAAGAAGCAGAXXXXXXXXXXTCCCATTCAATTAGGTAAACCCTAACGACG
Marker25341	CCATGAGGAGATGTTGTACAAATGGGAATTXXXXXXXXXXTGTCTTGCCTTTCCATTGTACTTTGCAGAA	CCATGAGGAGATGTTGTATAAATGGGAATTXXXXXXXXXXTGTCTTGCCTTTCCATTGTACTTTGCAGAA
Marker25358	TAGAAAAGATCAAGTTTACACAGTGATATCXXXXXXXXXXAACGAGGTTTAGCTCGTGGTTACCATGAAA	TAAAAAAAAATCAAGTTTACACAGTGATATXXXXXXXXXXAATGAGGTTTAGCTCGTGGTTACCATGAAA
Marker25415	TAAGATCGTGAACGACCAGTTTATTACGTGXXXXXXXXXXTTGTAGGGATGAGTAGCCAAAATGAAGAAG	TAAGATCGTGAACGACCAGTTTATTACGTGXXXXXXXXXXTTTGTAGGTTGAGTAGCCAAAATGAAGAAG
Marker25470	ACGAACCAACGTGGAGGAAAAAGAACAAATXXXXXXXXXXGAATAGTAAATGAACTAATTCGAATCTCAA	ACGAACCAACCGTGGAGGAAAAAGAACAAAXXXXXXXXXXAGAAAAGTAATGAACTAATTCGAATCTCAA
Marker25490	CACCGAGGGCATTCTGTACCCTGATAGTGTXXXXXXXXXXAATTTTTCTATGGGAACTGATTACATTCTT	CACCGAGGGCATTCTGTACCCTGATAGTGTXXXXXXXXXXAATTTTTCTATGGGAACTGATTACTTTCTT
Marker25523	CTAGGTGCCGAATCAACTGAACTGACTCGCXXXXXXXXXXAATAAACTTGGTGTAACGCAATCTCAAGTA	CTAGGTGTCGAATCGACTGAACCGACTCGCXXXXXXXXXXAATAAACTTGGTATAACGCAATCTCAAATA
Marker2555	GAGAGAGCACAACCCTGTCATGGGAATCAGXXXXXXXXXXCACGTTCCATCTCCTTATCTTGAATACGTT	GAGAGAGCACAACCCTGTCATGGGAATCAGXXXXXXXXXXCACGTTCAATCTCCTTATCTTGAATACGTT
Marker2557	GGCATGTAATAATCTTGAGGCGATTGAGGCXXXXXXXXXXAAGTGTAGAAAAATAATGAGCCTTGTGTTG	GGCATGTAATAATCTTGACGCGGTTGATGCXXXXXXXXXXAATTGTAGAAAAATAATGAGCCTTGTGTTG
Marker25590	GGTGGATATAAGATGAAAATGGTTGGTTTCXXXXXXXXXXAGGGTTGACCCAGTCAAACCTTGCTTCATT	GGTGGATATAAGATGCAAATGGTTGGTTTCXXXXXXXXXXAGGGTTGACCCAGTCAAACCTTGCTTCATT
Marker25603	AAAAATAGAAAGATACAGTAAGGGCAAAGTXXXXXXXXXXATTGTGCTTACTAGTTACGTGGAACGGTGT	AAAAAATAGAGAGATACAGTAAGGGCAAAGXXXXXXXXXXGTTGTGCTTACTAGTTACGTGGAACGGTGT
Marker25612	TTTCCCTACCCTCTTCATCTTTCTAATTTCXXXXXXXXXXTCAGAATTTGCCTAAGGAAATTGAAGCTTT	TTTCCCCACCCTCTTCATCTTTCTAATTTCXXXXXXXXXXTCAGAATTTGCCTAAGGAAATTGAAGCTTT
Marker25616	CCGGATCTCCTGTTCGATTTTGAAAAGATCXXXXXXXXXXACCGAACAGTATTTGGTTTTTTTTGGTTTT	CCGGATCTCCTGTTCGATTTTGAAAAGATTXXXXXXXXXXACCGAACACTATTTGGTTTTTTTCGGTTTT
Marker25705	AAAGAAGGTGGCGGAAAAAGAGGGGTGCGTXXXXXXXXXXATAAGAGGACCAAATCTAAACTCTAACAAG	AAAGAAGGTGGCGGAAAAAGAGGGGTGCGAXXXXXXXXXXATAAGAGGACCAAATCTAAACTCTAACAAG
Marker25741	CCACGCAACCACCACTCAGTAAAACGTTGCXXXXXXXXXXAGGTGCTTCACACCCAAATCAAGGTAAGAA	CCACGCAACCACCACTCAGTAAAACGTGGCXXXXXXXXXXAGGTGCTTCACACCCAAATCAAGGTAAGAA
Marker25768	AGACAAATTAGACTTCTGAAACTGTTTCCTXXXXXXXXXXCTTCCATTACATGTACTCCAGTTATTCCAC	AGACAAATTAGACTTCTGAAACTGTTTCCTXXXXXXXXXXCTACCATTACATGTACTCCAGTTATTCCAC
Marker25771	TCCAAATTGTTTCTTCTCCTAACCTAGTGTXXXXXXXXXXATTTATTTCTTCAGTAAAAATTTTACTGAT	TCCAGATTGTTTCTTCTCCTAACCTAGTGTXXXXXXXXXXATTTATTTCTTCAGTAAAAATTTTACTGAT
Marker25971	AAGACGGGAGGGGATTCCCGTAAGGATCAAXXXXXXXXXXGGGCCTGAAAACAGCCGACTGTGAGGGTTT	AAGACGGGAGGGGATTCCCGTAAGGATCAAXXXXXXXXXXTGGGCCTGAAAACAGCCGACTGTGAGGGTT
Marker26090	ATGAGCAGGCTTATATTAGAACCCTCGCATXXXXXXXXXXTCTCATGCGATAATTTTCGGATGTTCGAGT	ATGAGCAGGCTTATATTAGAACCCTCGCATXXXXXXXXXXTCTCATGCGATAATTTCCGGATGTTCGAGT
Marker26092	CAAAGATATAATGATGCCACAAAAACTGTGXXXXXXXXXXAAATTCGGGTCACAAAAAATACTGCCTCAA	CAAAGATATAATGATGCCACAAAAACTGTGXXXXXXXXXXAAAGTCGGGTCACAAAAAATACTGCCTCAA
Marker26113	GCCCTAAGTGATAGTTAGTGTTGAACCAAAXXXXXXXXXXTTAGCAATAGTAGTGGCTGTGTAAGGGTGT	GCCCTGAGTGATAGTTAGTGTTGAACCAAAXXXXXXXXXXTTAGCAATAGTAGTGGCTGTGTAAGGGTGT
Marker26114	TTTCCCTTTTTTTGGCTGAGCAGTGGGATAXXXXXXXXXXGGTTTCCGAGGACTGATTTTGTGGACCATG	TTTCTCTTTTTTTGGCTGAGCAGTGGGATAXXXXXXXXXXGGTTTCCGAGGACTGATTTTGTGGACCATG
Marker26125	ATAGACTGATGAACATATTTATACATTTGAXXXXXXXXXXGTGAGTTTAGCTTGTACTAGCTGGAATTTT	ATAGACTGATGAACATATTTATACATTTGAXXXXXXXXXXAGTGAGTTTAGCTTGTACTAGCTGGAATTT
Marker26180	GAGATCTAGGCTGACTAGAGTTGAGATATGXXXXXXXXXXCGTAAGATTTTTCATAGATTGTTAGACTAA	GAGATCTAGGCTGACTAGAGTTGAGATATGXXXXXXXXXXCGTAAGATTCTTCATAGATTGTTAGACTAA
Marker26214	ACTTCGTATATATGCACATGGAGAATGGTCXXXXXXXXXXCAGAAGTAAATAAAGAAACTGAGGTAAAAG	ACTTCGTATATATGCACATGGAGAATGGTCXXXXXXXXXXAGAAGTAAAATAAAGAAACTGAGGTAAAAG
Marker26229	TTCCTTCTTTCTTTTTTTTAGCCTTGATAAXXXXXXXXXXGCTAGGCTTATTTTGCATGTGGTAAATATT	TTCCTTCTTTCTTTTTTCTAGCCTTGATAAXXXXXXXXXXGCTAGGCTTATTTTGCATGTGGTAAATATT
Marker26254	CAACATCAGCTCACAAAGAACTAGTTCATCXXXXXXXXXXACTGTCACTTTTTCTGCTTTGTAGCTAGAA	CAATCAGCTCACAAAGAACTAGTTCATCATXXXXXXXXXXACTGTCACTTTTTCTGCTTTGTAGCTAGAG
Marker26286	AAAGAATTGTCATGTAATTTCATTATTCCGXXXXXXXXXXGGGAGAGGGAAGAAGAGGCAAGGGACATCA	AAAGAATTGTCATGTAATTTCATTATTCCGXXXXXXXXXXGGAAGAGGGAAGAAGAGGCAAGGGACATCA
Marker26340	TTGGATTGTACACTTTGTTTCCTTTGCATGXXXXXXXXXXATCCCTCAAATTGAACCTCCCAGTAACAGA	TTGCATTGTACACTTTGTTTCCTTTGCATGXXXXXXXXXXATCCCTCAAATTGAACCTCCCAGTAACAGA
Marker26357	ATAGAATAAAAAGTTCCAGATGAGATCATGXXXXXXXXXXAGCTTTTCTAATAAGTGTATTCCTAAGTCT	ATAGAATAAAAAGTTCCAGATGAGATCATGXXXXXXXXXXAGCTTTTCTAATAAGTGTATTCCTAAGCCT
Marker26361	TATCATCAAATTCAGTGAAACTTATTTATTXXXXXXXXXXATCCGTGCCTTGTCAGATTCATTATCCCAA	TATCATCAAATTCAGTAAAACTTATTTATTXXXXXXXXXXATCCGTGCCTTGTCAGATTCATTATCCCAA
Marker26374	TGGGGTCCACGTGCTGTTTGAAAAATTATAXXXXXXXXXXTCAAAATAATCAGTTGTCGTAACTTCCCTG	TGGGGTCCACATACTGTTTGAGAAATTACAXXXXXXXXXXTCAAAATAATCAGTTGTCGTAACTTCCCTG
Marker2640	CCTTGTTTGCTTCTATGTAATTGGACTACCXXXXXXXXXXATGCATGACTTCTAGTCCCATATAAGGGAA	CCTTGTTTGCTTCTATGTAATTGGACTACCXXXXXXXXXXATGCATGACTTCTAGTCCCAAATAAGGGAA
Marker26404	TGTTGTATGAAGTAATAACGATATAAATTTXXXXXXXXXXTTTGCACTATCATGATCACGATCGAGTGGC	TGTTGTATGAAGTAATAACGATATAAATTTXXXXXXXXXXTTTGCACTTTCATGATCACGATCGAGTGGT
Marker26421	ATATCGCTCTCCAGCTAATTTATTTTATGTXXXXXXXXXXTTTTATCAGCGATACCAAAACACCACCTTG	ATATCGCTCTCCAGCTAATGTATTTTATGTXXXXXXXXXXTTTTATCAGCGATACCAAAACACCACCTCG
Marker26437	CTACACTGAGTAATTTTCTGCATTCTCCCAXXXXXXXXXXTTCAATCCATCCACCAATGCTAAGATTAGT	CTACACTGAGTAATTTTCTGCATTCTCCCAXXXXXXXXXXTTCAATCCATCCACCAATGCCAAGATTAGT
Marker26452	ATCCCTTGTTCTCATTATTCTTCAATTTCAXXXXXXXXXXGCTCTTCCCTTCCCATACAGGATGCCAAAA	ATCCCTTGTTCTTACTATTCTTCAATTTCAXXXXXXXXXXGCTCTTCCCTTCCCATACAGAATGCCAAAA
Marker2655	TTCCTATACCTCTCTCAAATGCTCAACACTXXXXXXXXXXTCAAACCAAACTCGATATGGTACAGTTGTG	TTCCTATACCTCTCTCAAATGCTCAACACTXXXXXXXXXXTCGAACCAAACTCGATATGGTACAGTTGTG
Marker26618	TCCCCTCTTATTTTTTGAAACTAATCCCCTXXXXXXXXXXCAGGCACCTGAGTAATTGATTACAGTATGT	TCCCCTCTTATTTTTTGAAACTAATCCCCTXXXXXXXXXXCAGGCACCTGAGTAATTGATTACAGTATAT
Marker2663	CCCCTACATTAGACATCTTTTCCACATGTTXXXXXXXXXXAACTAACCCGAAAACTTATCGGCAAAGCGA	CCCCTACATTAGACATCTTTTCCACATGTTXXXXXXXXXXAACTAACCCGAAAACTTATCGACAAAGCGA
Marker26677	GTTGTCTTCCCAAACACTTGAGAAAATTGCXXXXXXXXXXTTTGTTGCGACAACCATGTCTTGCAAATCA	GTTGTCTTCCCAAACACTCGAGAAAATTGCXXXXXXXXXXTTTGTTGCGACAACCATGTCTTGCAAATCA
Marker26730	AAAACAGCAAAAGCATCAATGTATCATCACXXXXXXXXXXGATGGATTGCTCTCTGCACAACATTTTCTC	AAAACAGCAAATGCATCAATGCATCATCACXXXXXXXXXXGATGGATTTCTCTCTGCACAACATTTTCTC
Marker26761	AGAGACATAGTTTCCGTCTCTTTTCGGTAAXXXXXXXXXXATAATGGACTGTCAATCAAGACTTCAGAAC	AGAGACATAGTTTCCGTCTCTTTTCGGTAAXXXXXXXXXXATAATGGGCTGTCAATCAAGACTTCAGAAC
Marker2677	GAGTGATGTATACAGCTTTGGGGTTGTAATXXXXXXXXXXAATTCCATAATTTCATTTCGTTGCAGTTTG	GAGTGATGTATACAGCTTTGGGGTTGTAATXXXXXXXXXXAATTCCATAATTTCATTCCGTTACAGTTTG
Marker26781	AAATTGGTACGATAGAAATTTTTATTTATCXXXXXXXXXXAGATGCACTGGGGAGTAGCAGAGTTAGGCC	AAATTGGTACGATAGAAATTTTGATTTATCXXXXXXXXXXAGATGCACTGGGGAGTAGCAGAGTTAGGCC
Marker26782	ACCCATCCTTTCCTAGTCTGCTTACAAGAAXXXXXXXXXXCAACAAATACAAACTCAAAAAGATATACTT	ACCCATCCTTTTCTAGTCTGCTTACCAGAAXXXXXXXXXXCAACAAATACAAACTCAAAAAGATATACTT
Marker26797	TAACCTGAAGTTGAAGCCAAAGGGTTTTCTXXXXXXXXXXATGAATTTTCAGAAAGAAATCATCCTAGCC	TAACCTGAAGTTGAAGCCAACGGGTTTTCTXXXXXXXXXXATGAATTTTCAGAAAGAAATCATCCTAGCC
Marker26805	CCCTTTTCAATAGCATTATAACATGGTATAXXXXXXXXXXAAGTAGGATAACTTTTTTTTTCTAGTCCCA	CCCTTTTCAATAGCATTATAACATGGTATAXXXXXXXXXXAGTAGGATAAATTTTTTTTTTCTAGTCCCA
Marker2681	TTTTCGAGTTACTGAGAACATAGGCGCTCTXXXXXXXXXXGGCAACAGAGCAGCATTTTGGATACACGTG	TTTTCGAGTTACTGAGAACATAGGCGCTCCXXXXXXXXXXGGCAACAGAGCAGCATTTTGGATACACGTG
Marker26855	TGCCCATTCTTGAGGTACTCGACTCGGAATXXXXXXXXXXTGAAGGAATATTATTATGTACCTAGCATGA	TGCCCATTTTTGAGGTACTCGACTCGGAATXXXXXXXXXXTGAAGGAATATTATTATGTACCTAGCATGA
Marker26862	AATTATCAATTTTCAGTTGAAAGATCCAAAXXXXXXXXXXACAGGCAGAATTGTGATCGGCGCTGTTGGA	AATTATCAATTTTCAGTTGAAAGATCCAGAXXXXXXXXXXACAGGCAGAATTGTGATCGGCGCTGTTGGA
Marker26876	TTCATGCAACATGCTGTATGTTCACCAAGAXXXXXXXXXXCGAATGCAATGACGTCATCAATAAATAAAT	TTCATGCAACATGTTGTATGTTCACCAAGAXXXXXXXXXXCGAATGCAATGACGTCATCAATAAATAAGT
Marker26921	AATTTTTTCCTACTAAATGAAAGAGAGAAGXXXXXXXXXXTGATCCTCAAACTATGGAGGAATGTTACAC	ATTTTTTTCCTACTAAATGAAAGAGAGAAGXXXXXXXXXXTGATCCTCAAACTATGGAGGAATGTTACAC
Marker26923	ACGTTGGTGAGAAGGGTAAAAGATGAAAATXXXXXXXXXXTCTTATTTTTTATTTCCGCTTCTTCTTCTC	ACGTTGGTGAGAAGGTAAAAGATGAAAATAXXXXXXXXXXTCTTATTTTCGATTTCCGCTTCTTCTTCTC
Marker26981	ATCTTCTAGCAACCACTTTCTCTTCAATTCXXXXXXXXXXCTATCTCTAAGATAGCCCTGCTCGTTCGTT	ATCTTCTAGCAACCACTTTCTCTTCAATTCXXXXXXXXXXCTATCTCTATGATAGCCCTGCTCGTTCGTT
Marker27020	AAAGTATAAATGGGTAAATTGCTATATTTTXXXXXXXXXXTCAAAAAGGGCATCAAACATGAGACTGACA	AAAGTATAAGGAGGTAAATTGCTATATTTTXXXXXXXXXXTCAAAAAGGGCATCAAACATGAGACTGACA
Marker27050	GAATCTTAGAAAGATAGTTGAAGTTAGTGAXXXXXXXXXXAAGGATGCCAAGATTCTCGCTGGCGGTGGT	GCATCTTAGACAAATAGTTGAAGTTAGTGAXXXXXXXXXXAAGGATGCCAAGATTCTCGCTGGCGGTGGT
Marker27072	TAGCATGAAATCATTCCATTTCATAGATCCXXXXXXXXXXTATTTTCAGTTATCTATACTTTTTCAGGTT	TAGCACGAAATCATTCCATTTCATAGATCCXXXXXXXXXXTATTTTCAGTTATCTATACTTTTTCAGGTT
Marker27086	TCTTACACGTTGAAAAGCATGCGATGCGAAXXXXXXXXXXACTGTCAATTTTGTCCTTACTGTAACTTTT	TCTTACACGTTGAAAAGCATGCGATGCGAAXXXXXXXXXXCTGTCAATTTTGTCCTTACTGTAACTTTTT
Marker27102	GAAAATAATCTCTTGTTCCAAGAGTAGAACXXXXXXXXXXCAGATATTATGAAGTTACTATTTTTTATAG	GAAAATAATCTCTTGTTCCAAGAGTAGAACXXXXXXXXXXAGATATTATGAAGTTACTATTTTTTTATAG
Marker27109	AGTGCAAAATGGAACAGTTTGATGATTACAXXXXXXXXXXAATTTTCGTAGTCACTGTTGATCTATTCTG	AGAGCAAAATGGAACAGTTTGATGATTACAXXXXXXXXXXAATTTTCGTAGTCACTGTTGATCTATTCTG
Marker27136	AATGATCTAAATTGGTTTCAAAATTGATGGXXXXXXXXXXCGCATATCGGAACCAATCACTTGTTACAAT	AATGCTCTAAATTGGTTGCCAAATTGATGGXXXXXXXXXXCGCATATCGGAACCAATCACTTGTTATAAT
Marker27151	CAATACCGACTGATATTGTTCACACACTAAXXXXXXXXXXTATTTTATGATGACTATTACATTCATTTAT	CAATACCGACTGATATTGTTCACACACTAAXXXXXXXXXXGATTTTAGGATGACTATTACATTTATTTAT
Marker27208	TCTTGCTAGTTCCTAACTATGAAAGTGTTAXXXXXXXXXXCCCTTTTTTGGATTCTTTTCATTGCCTTGT	TCTTGCTAGTTCCTAACTATGAAAATGTTAXXXXXXXXXXCCCTTTTTTGGATTCTTTTCATTGCCTTGT
Marker27286	CTCCTGGAGGGAAAGATATGATTATGGTATXXXXXXXXXXGTAATAAAACAAATGGTTGGTTATATATGA	CTCTTGGAGGGAAAGATATGATTACGGTATXXXXXXXXXXGTAATAAAACAAAGGATTGGTTATATATGA
Marker27320	GTTGGACTCCTTTAGGTTCGGTAAAATGCAXXXXXXXXXXAATATTCATATTCATACTGGTAAGCCGTAT	GTTGGACTCCTTCAGGTTCGGTAAAATGCAXXXXXXXXXXAATATTCATATTCATACTGGTAAGCCGTAT
Marker27327	CTTGTGAGAGGAACACTGCATGCTGGCCCGXXXXXXXXXXAACTCATCCTCACTTTTCTGTATTTTATAT	CTTGTGAGCGGAACACTGCATGCTGGCCCGXXXXXXXXXXAACTCATCCTCACTTTTCTATATTTTATAT
Marker27365	CCATATTGTGAAAGAGGGGACGAAGGCAATXXXXXXXXXXTCCTGGCGTTTCATCTCTGCCAACAAACAT	CCATATTGTGAAGGAGGGGACGAAGGCAAAXXXXXXXXXXTCCTGGCGTTTCATCTCTACCAACAAATAT
Marker27401	GTTGCTTTCTCTTAGTTGATGAGATTGAAAXXXXXXXXXXCTTCGGTAGATGCAATTTTTTCGGAATTAT	GTTGCTTTCTCTTAGTTGATGAGATTGAAAXXXXXXXXXXCTTCGGTACATGCAATTTTTTCGGAATTAT
Marker27406	AGTCGTATTTCTTCCCTGAAACACGACATAXXXXXXXXXXGGGGTTTGATGGTGGGGAGAAAACGGTAGT	AGTCGCATTTCTTCCCTGAAACACGACATAXXXXXXXXXXGGGGTTTGATGGTGGGGAGAAAACGGTAGT
Marker27469	ACCCTAGAATAGGGCGGCGCACCTTGTCTCXXXXXXXXXXATGTTTTTCGCCGGAAACCAGTCGTCGGTC	ACCCTAGAATAGGGCGGCGCACCTTGTCTCXXXXXXXXXXATGTTTTTCGCCGGAAACCAGTCATCGGTC
Marker27523	CATGGGATCCCATGATCCACTTTGGTTTTCXXXXXXXXXXAACTAAATAACAATTTACCTACATGTGTTT	CATGGGATCCCATGATCCACTTTGGTTTTGXXXXXXXXXXACGAAATAATAATTTACCTCCATGTGTTTT
Marker2761	CCAACACCATGAAGTAGAGAAGCAAAATAAXXXXXXXXXXACAATTTCATGATAGCTCATATACACCGCA	CCAACACCATGAAGTAGAGAAGCAAAATAAXXXXXXXXXXACAATTTGATGATAGCTCATATACACCGCA
Marker27614	AATGACTCCTCACCTGATAGAAGTCTGCACXXXXXXXXXXGTCGTAATTTATTTTTACATTCATCTACTC	AATGACTCCTCACCTGATAGGAGTCTGCACXXXXXXXXXXGTCGTAATTTATTTTTACATTCATCTACTC
Marker27741	AATACCTGTATGGCCAACTCCCTTGTTGGAXXXXXXXXXXTTCCAAATAATTTGGATACCCTTCAAAGAA	AATACCTGTATGGCCAACTCCCTTGTTGGAXXXXXXXXXXTTCCAAATAATTTGGATACTCTTCCAAGAA
Marker27897	TCATGTATGCAACGCATACTTTTTGAGCGTXXXXXXXXXXAAACCTCTCACGAAAATAATGAATAATACG	TCATGTATGCAATGCATACTTTTTGAGCGTXXXXXXXXXXAAACCTCTCACGAAAATAATGAATAATACG
Marker27901	AAGGGGGAGGGACAAGTACATCTTCATTTTXXXXXXXXXXGCGTCAATTTGAAATAAGGTATAATTACGA	AAGGGGGAGGGACAAGTACATCTTCGTTTTXXXXXXXXXXGCGTCAATTTGAAATAAGGTATAATTACGA
Marker27918	TAAATTAGAAACTTCAACTGAATCTACCAAXXXXXXXXXXAAAATAATCATGGAAGAGCATATGTATGTT	TAAATTAGAAACTTCAACTGAATCTACCAAXXXXXXXXXXATAATAATCATGGAAGAGAATATGTATGTT
Marker27922	AACTATCACAAAACATCTAATCAAACACATXXXXXXXXXXCTCGCATCGAATCATGAAGTCGTCGTAATT	AACTATCACAAAACATCTAATCAAACACATXXXXXXXXXXATCGCATCGAATCATGAAGTCGTCATAATT
Marker27954	CTTTTGGGGGCTTTCCATCACAACTAAGTCXXXXXXXXXXCTGAAAACTGTGGATCAGTGCTTGCATCAT	CATTTGGGGGCTTTCCATCACAACTAAGTCXXXXXXXXXXCTGAAAACTGTGGATCAGTGCTTGCATCAT
Marker27967	TTATGTAAATGGCATTTCAGATTATCTCATXXXXXXXXXXTGAACAAGCTGCGGAACTAAACTTGACTGA	TTATGTAAATGGCATTTCAGATTATCTCATXXXXXXXXXXTGAACAAGCTGTGGAACTAAACTTGACTGA
Marker27993	GAGTGGAATGTATAGGAGGACACAGAGAGAXXXXXXXXXXAAATAATATTACAAATTGATAAATTATTTT	GAGTGGAATGTATAGGAGGACACAGAGAGAXXXXXXXXXXAAATAATATCACAAATTGATAAATTATTTT
Marker28064	CAAGTTTTGATCACCAAAACATGATAGATGXXXXXXXXXXCAAATGTAAACTGTATATATGGTTTGATCT	CAAGTTTCGATCACCAAAACATGATAGATGXXXXXXXXXXCAAATGTAAACTGTATATATGGTTTGATCT
Marker28076	ATTTGAAAACTAATTCATATCCCTCCCTAAXXXXXXXXXXACAACTGCCTGCCCAGTCTTAGCCTTTTTA	ATTTGAAAACTAATTCATATCCCTCCCTAAXXXXXXXXXXACAACTGCCTGCCCAGTTTTAGCCTTTTTA
Marker28078	GCAGAAATAGACGAAGCGTTATGAAATAGTXXXXXXXXXXCTTGTATCAATAGCCTGAGAAAAGTGACGT	GCAGAAATAGATGAAGCGTTATGAAATAGTXXXXXXXXXXCTTGTATCAATAGCCTGAGAAAAGTGACGT
Marker28082	AAAAAAAATAAAAAATAACAAAATGATGTCXXXXXXXXXXAAGAGTATTCATGAATTACAATGCATTTCA	AAAAAAATAAAAAATAACAAAATGATGTCCXXXXXXXXXXAAGAGTATTCATGAATTACAATGCATTTCA
Marker28089	TTCTTTTATGTCACCAAAGCAATGCTGATTXXXXXXXXXXTTGACCTAGATCCTGCAAGGATCACATGAT	TTCTTTTACGTCACCAAAGCAATGCTGATTXXXXXXXXXXTTGACCTAGATCCTGCAAGGATCACATGAT
Marker28160	ACAGACAAAATAACAGATGTCGTTGAGTGAXXXXXXXXXXGTTGTGCTTTCTGCAATAATAATATTAGTG	ACAGACAAAATAACAGATGTCGTTGAGTGAXXXXXXXXXXGTTGTGCTTTCTGCAATAATAATATTAGGG
Marker28221	TAATGTACGTACAGGAGAGGGAATAATGGTXXXXXXXXXXTGTCTGCTATGACAAATATGTGTGTGTGGT	TAATGTACGTACAGGAGAGGGAATAATGGTXXXXXXXXXXTGTCTCCTATGACAAATATGTGTGTGTGGT
Marker28247	AGCCTCCAAGCTGATAAAGTTATGGATTGGXXXXXXXXXXGTAATGAATGTAACAATATGTATCCCGATC	AGCCTCCAAGCTAATAAAGTTATGGATTGGXXXXXXXXXXGTAATGAATGTAACAATATGTATCCCCATC
Marker28272	GACAGCAAAAAATAAATCATCCCTAACATAXXXXXXXXXXACGTGCACAGGTCTTCAATCTCCTCTTCCG	GACAGCAAAAAATAAATTATCCCTAACATAXXXXXXXXXXACGTGCACAGGTCTTCAATCTCCTCTTCCG
Marker28281	CATCCACGTTGCCGAAATCGGGGAGGGCCCXXXXXXXXXXGGTATTTCTGCTTGTTTCGCCCCGATAGAA	CATCCACGTTGCCGAAATGGGGGAGGGCCCXXXXXXXXXXGGTATTTCTGCTTGTTTCGCCCCGATAGAA
Marker28308	TTTCTTATAATAAAGACCTATACGAAGAGTXXXXXXXXXXATGTTGCTAGTAAAAGTAATATAACATGTC	TTTCTTGTAATAAAGACCTATACGAAGAGTXXXXXXXXXXATGTTGCTAGTAAAAGTAATATAACATGTC
Marker28327	GTTTCTTCAGACTGGAGAAGCGTGAAGGAGXXXXXXXXXXTTGCAATGGGGCCAACAGGTAATTTTTTTT	GTTTCTTCAGACTGGAGAAGCGTGAAGGGGXXXXXXXXXXTTGCAATGGGGCCAACAGGTAATTTTTTTT
Marker28332	CGATATCTTATTTGAGAAAGTGAATGATGCXXXXXXXXXXATCTAAGTGAAAATTCAAAATACCTATGCC	CGATATCTTATTTGAGAAAGTGAATGATGTXXXXXXXXXXATCTAAGTGAAAAATCAAAATACCTATGCC
Marker28334	GAAATTTATAACTATAATTCTCCTGTTCACXXXXXXXXXXCTTGTTGTAAAAGAACCTTTCCGTTCCTGT	GAAATTTATAACTATAATTCTCCTGTTCACXXXXXXXXXXCTTGTTGTAAAAGAACCTTTCTGTTCCTGT
Marker28387	TGCAGCAGTAATATTGTATGCAGGAAGAGAXXXXXXXXXXGTTAGGTGGCAAGCCCCTTTCAGAACTCCA	TGCAGCAGTAATATTGTATGCAGGAAGGGAXXXXXXXXXXGTTAGGTGGCAAGCCCCTTTCAGAACTCCA
Marker28463	AATCCCAGATAAAAGTCTTGTCGATAACGCXXXXXXXXXXTACCAAGTCCAGGCGTATAGGTATAAGTTG	AATCCCAGATAAAAGTCTTGTCGATAAGGCXXXXXXXXXXTACCAAGTCCAGGCGTATAGGTATAAGTTG
Marker28527	AAAATTACAATCAAGTACACAATGTAATGTXXXXXXXXXXAATAATAATCCTTCACCATTTGATGCAGCA	AAAATTACAATCAAGTACACAATGTAATGTXXXXXXXXXXAATAATAATCCTTCACCATTTGATGCAGTA
Marker28680	AGTAACCCCTAAACTCTAAAAGCTTGGACTXXXXXXXXXXTACGACACATTTTACCTTCATACTACAAAT	AGTAACCCCTAAATCCTAAAAGCTTGGACTXXXXXXXXXXTACGACACATTTTACCTTCATACTACAAAT
Marker28743	GGACAATTATTGAGTGAAGGTGAATGTAAAXXXXXXXXXXTTACAACCAAATGAAGAAGAAGAATTTTGT	GGACAATTATTGAGTGAAGGTGAATGTAAAXXXXXXXXXXTTACAACTAAATGAAGAAGAAGAAGTTTGT
Marker28747	GTCAAAATGTAATATTGAGTTGGGCTCCACXXXXXXXXXXAAATGGTGTATGCTAGTTCGAAGGATAGGT	GTCAAAATGTAATATTGAGTTGGGCTCCACXXXXXXXXXXAAATGGTATATGCTAGTTCGAAGGATAGGT
Marker28753	AGAAGTCAAACCATGACAATGATATAATTAXXXXXXXXXXGGGAAAAGTACCAATTCAAATCCCTTCCTA	AGAAGTCAAACCATGACAATGATATAATTAXXXXXXXXXXGGGAAAAGTACCAAATCAAATCCCTTCCTA
Marker28775	AAAGTCGCAGTGTCGCAAATAGGAATCCCAXXXXXXXXXXCAACAGTCAAGGGATTATGCACCTTTGGAA	AAATTCGCAGTGTCACAAATAGGAACCCCAXXXXXXXXXXCAATAGTCAAGGGATTATGTACCTTTGGAA
Marker28857	TAAAGTATTTACAAGAGACTACTAAAGAAAXXXXXXXXXXCAGACCTGTTGAAGAGGTAAGAGTAACTTT	TAAAGTATTTACAAGAGACTACTAAACAAAXXXXXXXXXXCAGACCTGTTGAAGAGGTAAGAGTAACTTT
Marker28934	AGTTGTGCCAACTGAAGTTATGTAGGACTGXXXXXXXXXXTTTTTTTCAGTAAAAGTCTGACATTGTAAG	AGTTGTGCCAACTGAAGTTATGTAGGACTGXXXXXXXXXXTTTTTTTCAGTAACAGTCTGACATTGTAAG
Marker28935	GAAAATTATGGAGGATGAATTACCTCTTGAXXXXXXXXXXCACAAGTACTTCATATCCCTGCTTTCTCTG	GAAAATTATGGAGGATGAATTACCTCTTGAXXXXXXXXXXCACAAGTGCTTCATATCCCTGCTTTCTCGG
Marker29002	GACAGAAGGGGGGTGTGCAGCAGTGGCAGAXXXXXXXXXXCTGTGCAAATGGCTGCAAATTGCAGCAAAT	ACAGAAGGGGGGTGTGCAGCAGTGGCAGAAXXXXXXXXXXCCGTGCAAATGGCTGCAAATTGCAGCAAAT
Marker29003	TCAAAGCTGACCCAATTTGATATGGTTGAGXXXXXXXXXXTGATAAGTGCACGTGTTAGAGAGTGCTGTG	TCAAAGCTGACCCAATTTGATATGGTTGAGXXXXXXXXXXTGATAAGTGCACGCGTTAGAGAGTGTTGTG
Marker29020	ATTCAGCAGGCCTTGAATTTATTTTATAAAXXXXXXXXXXCACTTGGTAAGATTTTGATATTGATCTCTT	ATTCAGCAGGCCTCGAATTTGTTTTATAAAXXXXXXXXXXCACTTGGTAAGATTTTGATATTGATCTCTT
Marker29071	AATTGAGTTTGCACCATGGTGAGGAAATTGXXXXXXXXXXACATGAAATACAGAGCAGGATATGTTTTTC	AATTGAGTTTGCACCATGGTGAGGAAATTGXXXXXXXXXXACATGAAATACAGAGCAGGAGATGTTTTTC
Marker29076	CAAATACATCATTATTGCACCGAGAAGAGTXXXXXXXXXXAATTATAAAATGTGTGCATGGTGTATGACT	CAAATACATCATTATTGCACCGAGAAGAGTXXXXXXXXXXTAAATTATAAAATGTGTGCATGGTATGACT
Marker29093	TTCTCACAGTAAAGGAGATAATTGAAATATXXXXXXXXXXTTTCAGATAGAGTAGGAAGCAAGGAGGTAG	TTATCACAGTAAAGGAGATAATTGAAATATXXXXXXXXXXTTTCAGATAGAGTAGGAAGCAAGGAGGTAG
Marker29103	GACATTCTAATGAGAAAATTATTAGACATTXXXXXXXXXXGTGCATAATACGCTCCTATTCTCATTATTT	GACATTCTAATGAGAAAATTATTAGATATTXXXXXXXXXXGTGCATAATACGCGCCTATTCTCATTATTT
Marker29152	AAACATGTGAAAAGATACATGTATGCCAAGXXXXXXXXXXAAAAGGGGTATTATGCCTTCATCAGTCATC	AAACATGTGAAAATACATGTATGCCAAGAAXXXXXXXXXXAAAAGGGGTATTATGCCTTCATCAGTCATC
Marker29158	GGCTTCATCAGACTTTCCTTCAGCTTTCAAXXXXXXXXXXTTTCTGGAGCCACCTGCACAGAGCTATATA	GGCTTCGTCAGACTTTCCTTCAGCTTTCAAXXXXXXXXXXTTTCTGGAGCCACCTGCACAGAGCTATATA
Marker29212	CAAAAAAACTATTGGAAAGCTGCAGGTCAAXXXXXXXXXXGATTTCGGTTTTTTTTTGGTAGTTTGTTTT	CAAGAAAACTATTGGAAAGCTGCAGGTCAAXXXXXXXXXXGATTTCGGTTTTTTTTTGGTAGTTTATTTT
Marker29273	CAGTTTCGATCCTTAGGCCTAATTATTGATXXXXXXXXXXGTTCCAAAGACCGCTCCAAAATAGTAACAG	CAGTTTCGATCCTTAGGCCTAATTATTGATXXXXXXXXXXGTTCCAAAGACCGCTCTAAAATAGTAACAG
Marker29291	TGACTGATAGAAGTGCGAATGCGCTGCTCAXXXXXXXXXXAATGTTGTAAACGGATGTTCATGTTTTTTT	TGACTTATAGAAATGCGAATGCGCTGCTCAXXXXXXXXXXAAATGTTGTAAATGGATGTTCATGTTTTTT
Marker29307	AGTATATATACGGATGGTCAAATCGAGCTTXXXXXXXXXXTTCTTTGGCCTGTCGAGTAAATCGCTTAGA	ACTATATATACGGATGGCCAAATCGAGCTTXXXXXXXXXXTTCCTTGGTTTGTCGAGTAAATTGCTTAGA
Marker29371	GGAGGCGCTAAAACAGAAGCGAGACAGCTGXXXXXXXXXXGAGCATCTGATTGAACTGCTTGGAAAAATC	GGAGGCGCTAAAACAGAAGCGAGACAGCTGXXXXXXXXXXGAGCAGCTGATTGAACTGCTTGGAAAAATC
Marker29462	GATCGTCGTATCTCGGTAAATTTTTTACCAXXXXXXXXXXAAAAGTACCTAAAAAAAAGGTAAAACACGA	GATCGTCGTATCTCGGTAAATTTTTTACCAXXXXXXXXXXAAAGTACCTAAAAAAAAGGTAAAACACGAT
Marker29496	ATAAAACTAACACATCGTTCAATTTTTTTTXXXXXXXXXXTTTGGATATCTTATAGAGTAATTGGCCGAG	ATAAAGCTAACACATCGTTCAATTTTTTTTXXXXXXXXXXTTTGGATATCTTGTAGGGTAATTGGCCGAG
Marker29540	TTGCATTCCGAATGAGCCATGAGATTATTGXXXXXXXXXXAGTGAGTTCTCCTAAGTGCTCTAAAATAGT	TTGCATTCCGAACGAGCCATGAGATTATTGXXXXXXXXXXAGTGAGTTCTCCTAAGTGCTCTAAAATGGT
Marker29543	GTTTTGGTGTAGTTATATAAAAACTTTATGXXXXXXXXXXAAGAGATCGATATAATTATCCCATTCATTT	GTTTTGGATTAGTTACATAAAAACTTTATGXXXXXXXXXXAAGACATCGATATAATTATCCAATTCATTT
Marker29558	TAAGAGAGCTACTAAAACACTATTTTTTGAXXXXXXXXXXATAGGAAAATACTAAGTACTATTGCTTGCA	TAAGAGAGCTACTAAAACACTAATTTTTGAXXXXXXXXXXATAGGAAAATACTAAGTACTATTGCTTGCA
Marker2961	TATGGCCTTGAGCTGGAAATGTGACGAGCAXXXXXXXXXXGGTAGCTCTGCCTCTGCATACCAGGATTGA	TATGGCCTTGAGCTGGAAATGTGACGAGCAXXXXXXXXXXGGTAGCTCTGCCTCTGCATGCCAGGATTGA
Marker29640	GGACACTAACAACAGAACATTCTACAGTCAXXXXXXXXXXCATACATTTCGTACCCTACATTAGATCAAT	GGACACTAACAACAGAACATACTACATTTCXXXXXXXXXXCATACATTTCGTACCCTACATTAGATCAAT
Marker29666	AAGGAAAAGGTTCACAAGCAATCTAAAAAAXXXXXXXXXXTTGCAGTATTTCTAACCTATAAAAGGTTTG	AAGGAAAAGGTTCACAAGCGATCTAAAAAAXXXXXXXXXXTTGCAGTATTTCTAACCTATAAAAGGTTTG
Marker29695	ACCATCGGCGTCGGCCGCCACCATCTCAGGXXXXXXXXXXGCGAGGTGTTCGAGTCGTCCGGGGGAAGGC	ACCATCGGCGTCGGCCGCCACCATCTCAGGXXXXXXXXXXGCGAGGTGTTCGAGTCGTCCGGGGGACGGC
Marker29700	AATAAAACAGTAAAACGACTCAGGAAATCGXXXXXXXXXXTTGAAAGTGAAGGGTAGGTTTTAGAGGTTT	AATAAAACAGTAAAACGACTCAGGAAACCGXXXXXXXXXXTTGAAAGTGAAGGGTAGGTTTTAGAGGTTT
Marker2974	TGTTGCACGTGGGGGAGTGATTGATGAAGAXXXXXXXXXXTCCTGATTGTAATTTTTGCACCATGCTCAT	TGTTGCACGTGGGGGAGTGATTGATGAAGAXXXXXXXXXXCCTGATTGTAATTTTTTGCACCATGCTCAT
Marker29742	GTGATTTTCATGGGAAAAGCCTTGACCTCAXXXXXXXXXXTCCATGAGACTGTAAGGAAAATGAACTAAT	GTGATTTTCATGGGAAAAGCCTTGACCTCAXXXXXXXXXXCCCACGAGACTGTAAGGAAAATGAACTAAT
Marker29780	AGAAATCATAGGACGAGTACAATGTAACTTXXXXXXXXXXCATGTCTGCTCCATCAACAACATTGAAAAA	AGAAATCGTAGGACGAGTACAATGTAACTTXXXXXXXXXXCATGTCTGCTCCATCAACAACATTGAAGAA
Marker29887	TGGTCTGTGAGACCTTTTTTCACCCAAGAAXXXXXXXXXXCCCCCTTGATGATGAGGAGGAAATTGAAGG	TGGTCTATGAGACCTTTTTTCACCCAAGAAXXXXXXXXXXCCCCCTTGATGATGAGGAGGAAATTGAAGG
Marker2992	CAATGGTTGGGTTCGTTTTTAGCAGTTGAGXXXXXXXXXXTATATTATCAAATACTATGTTACAAGAACT	CAATGGTTGGGTTCGTTTTTAGCAGTTGAGXXXXXXXXXXTACATTATCAAATACTATGTTACAAGAACT
Marker30008	CCGTAGAGATGCAAGCTTTTTTCGTGAAGAXXXXXXXXXXTCATTAGCAACACAACACTCACAAAAAAAA	CCGTATAGATGCAAGCTTTTTTCGTGAAGAXXXXXXXXXXACTCATTAGCAACACAACACTTCAAAAAAA
Marker30067	TTTTGTTCTCCGATTTCAGGGGTTACTATAXXXXXXXXXXAGGACAGAATCTGCAAAAAAACAAAAATGT	TTTTGTTCTCCGATTTCAGGGGTTACTATAXXXXXXXXXXGGACAGAATCTGCAAAAAAAACAAAAATGT
Marker30077	GATCAATCTTCGTATCCATTTGAAGAGCCGXXXXXXXXXXTTACACAGCACTTCTGTTTGCCTTCTCTTT	GATCAATCTTCGTATCCATTTGAAGAGCCAXXXXXXXXXXTTACACAGCACTTCTGTTTGCCTTCTCTTT
Marker30158	TGTCATATACATAACAAATATGCGTATTTGXXXXXXXXXXATTATTTTTAGTATTGATTGATTATTATGT	TGTCATATAAATAACAAATATGCGTATTTGXXXXXXXXXXATTATTTTTAGTATTGATTTATTATTATGT
Marker30165	TAACCAAGGGCAGAGCGAACGGCAATGGTGXXXXXXXXXXATTATTTTAGTCCGCTAAATATGCCTAATT	TAACCAAGGGCAGAACGAACGGCAATGGTGXXXXXXXXXXATTATTTTAGTCCGCTAAATATGCCTAATT
Marker30182	CATCAATTATGATTTGGTGCTTTATGGAAAXXXXXXXXXXGAAAAAATGTGTGCTTTGTCCTAAAAATGA	CATCAATTATGATTTGGTGCTTTATGGAAAXXXXXXXXXXATGAAAAAATGTGCTTTGTCCTAAAAATGA
Marker30234	ATAAAAGAATAATTGGGGGTGGAGAGACAAXXXXXXXXXXCATCACGCTTGCCCCACTACCCCCCCTTTT	ATAAAAGAATAATTGTGGGTGGAGAGACAAXXXXXXXXXXGCTTGCCCCACTACGTACCCCCCCTTTTTT
Marker30238	TACGGTACACAAGGGATCAAGAACGGCGAAXXXXXXXXXXTACCAAAGAAACTGAGAACGTTACTGGGAA	TACGGTACACAAGGGATCAAGAACGGCGAAXXXXXXXXXXTACCAAAGAAACTGAGAATGTTACTGGGAA
Marker3025	ACGGGTGGTCCTACCATTTTGACCATTGTGXXXXXXXXXXGAGTCACAAGTCACTGAAGTTTGGTTGGAC	ACGGGTGGTCCTACCATTTTGACCATTGTGXXXXXXXXXXGAGTCAGAAGTCACTGAAGTTTGGTTGGAC
Marker30251	ACTAGTACTATATAGACACAAAAATTCTTGXXXXXXXXXXTTAGAGGGGTTGTTTGGGATTGTTTCAAAA	ACTAGTACTATATAGACACAAAAATTCTTGXXXXXXXXXXTTAGAGGGGTTGTTTGGGATTCTTTCAAAA
Marker30267	TGTCCCTATGGATTATGGGGGGGACTGCATXXXXXXXXXXTTCTTTGTTTTTGGGCCCGTCTCGCTTCTC	TGTCCCTATGGATTATGGGGGGGACTGCATXXXXXXXXXXTTCTTTGTTTTTGGCCCCGTCTCGCTTCTC
Marker30287	CTTTGATGGCGCTCTCCTAGATGGGGGTTTXXXXXXXXXXCACGTCATTTTGTTTATGTCATGCGTAGTC	CTTTGATGGCGCTCTCCTAGATGGGGGTTTXXXXXXXXXXTCACTCATTTTGTTTATGTCATGCGTAGTC
Marker30357	TAGTCGTAGCAAATTTTGAGCATTGAAGAGXXXXXXXXXXATGCTTTCGAGTAATCTTTTTTATGATTAG	TAGTCGTAGCAAATTTTCAGCATTGAAGAGXXXXXXXXXXATGCTTTCGAGTAACCTTTTTTATGATTAG
Marker30368	TCAGATGGGGAATCCAGGTCATCGCATGTTXXXXXXXXXXGTTGCTTTCCTTTTCTCCGTTTTCTTTCTT	TCAGATGGGGAATCCAGGTCATCGCATGTTXXXXXXXXXXGTTGCTTTCCTTTTCTCCTTTTTCTTTCTT
Marker30514	AAAGCTCTTTGACATCCGAAACAAACCGTTXXXXXXXXXXTGCCTAGCTTGTGGGATTGGCCCAATAATT	AAAGCTCTTTGACATCCGAAACAAACCGTTXXXXXXXXXXTGCCTAGCTTATGGGATTGGCCCAATAATT
Marker30536	TAACAGCATGTTACAAAATGTAAATTTTATXXXXXXXXXXTTGCCGCCCTATTCGTGACTATATCGCCTC	TAACAGCATGTTACAAAATGTAAATTTCATXXXXXXXXXXTTGCCGCCCTATTCGTGACTATATCGCCTC
Marker30568	CAACGACTACATGTTGTACTATATCTGCCCXXXXXXXXXXCATGTGAAGTTATGAATTTCTTTTTCTAAA	CAACGACTACATGTTGTACTATATCTGCCCXXXXXXXXXXATGTGAAGTTATGAATTTTTTTTTTCTAAA
Marker30663	TTTCGTGCTTTCAGAAATCAGAGATTGTAAXXXXXXXXXXAGGAAGAGGAAGAGGAAGAAAGTGAAGAAT	TTTCGTGCTTTCAGAAATCAGAGATTGTAAXXXXXXXXXXAGGAAGAGGAAGATGATGAAAGTGAAGAAT
Marker3068	ACATGAGCAAATTGCAAACAACAAACATAGXXXXXXXXXXCACTCGTGTTACAGTTCCCATCTGACCTCC	ACATGAGCAAATTGCAAACAACAAACATAGXXXXXXXXXXCACTCGTGTCACAGTTCCCATCTGACCTCC
Marker30689	AGCCCACATGCCAATCATATGTGGCAAGCAXXXXXXXXXXTCTTATCCTCAACAGGTGAAGTTCATTTGT	AGCCCACATGCCAATCATATGTGGCAAGCAXXXXXXXXXXTCTTATGCTCAACAGGTGAAGTTCATTTGT
Marker30737	GGCAGCATAGGCGGATGTTTTGCTTCCCCCXXXXXXXXXXACGGGCTCATATTGCACCGATTATTTGTGG	GGCAGCATAGGCGGATGTTTTGCTTCCCCCXXXXXXXXXXACGGGTTCATATTGCACCGATTATTTGTGG
Marker30874	CTCTGTTTACCCTTTAGGTATGCGCTCCATXXXXXXXXXXTATATGGATAATAGAAAAAGAATTATTTAC	CTCTTTTTACCCTTTAGGTATGCGCTCCATXXXXXXXXXXTATATGGATAATAGAAAAAGAATTATTTAC
Marker30971	CTCCCAGAGACATCTCCAGCAAAGCTGAAGXXXXXXXXXXTTATTATCTACTCATAATTTGGTGGGTGTT	CTCCCAGAGACATCTCCAGCAAAGCTGAAGXXXXXXXXXXTTATTATCTACTCATGATTTGGTGGGTGTT
Marker30999	ACATTTCGCATATAATTTTGTGGTGCACTAXXXXXXXXXXATGTTTATTGCTTCTCTACAAGTTTATTAC	ACATTTCGCATATAATTTTGTGGTGCACTAXXXXXXXXXXATGTTTATTGCTTCTCTACAACTTTATTAC
Marker31034	GTTGGGCCCACAAATGGCCAGATATAAATAXXXXXXXXXXCACATTCAATTCAAATTCCATTTTTTCGAA	GTTGGGCCCACAAATGGCCAGATATAAATAXXXXXXXXXXCGTCACATTCAATTCAAATTCCATTTTTTT
Marker31053	GAGCAATCTCTACTTTACATGGTAACCCATXXXXXXXXXXCAAGGAAATCTTTCAGATAATCATGAGGGT	GAGCAATCTCTACTTTACATGGTAATCCATXXXXXXXXXXCAAGGAAATCTTTCAGATAATCATGAGGGT
Marker31055	GAGGTACTACCGAGAGACAGAAGAAACGTGXXXXXXXXXXTTTCAGCATTCAAGAAATATATGCAACTAA	GAGGTACTACCGAGAGACAGAAGAAACGTGXXXXXXXXXXTTTCAGCATTCAAGAAATATATGCAACTAC
Marker31176	TTTTCCATATCACTCAACTTTTTATAGCACXXXXXXXXXXAAATCAACTTGAAAAATTCCGCTACAGCAG	TTTTCCATATCACTCAACTTTTTATAGCACXXXXXXXXXXATATCAACTTGAAAAATTCCGCTACAGCAG
Marker31250	GAATAGGATATGCTGCGTGATTCTTGTATGXXXXXXXXXXCTTGAAGTATCAAGTAAGGTTGCTGAAAGG	GAAATAGGATATGCTGCGTGATTCTTCTATXXXXXXXXXXCTTGAAGTATCAAGTAAGGTTGCTGGAAGG
Marker31333	TGATGATAAATTTTCATGTTGTCTTTAGGTXXXXXXXXXXTCCGAGACAAGCATCTTGTCTGAGTGTCTT	TGATGATAAATTTTCATGTTGTGTTTAGGTXXXXXXXXXXTCCGAGACAAGCATCTTGTCTGAGTGTCTT
Marker31367	AGTAGAGAAGATGAGGTATGGGAAATGCACXXXXXXXXXXAATTGAAACACTAACGAAATCGTGTAAAAT	AGTAGAGAAGATGAGGTATGGGAAATGCACXXXXXXXXXXAAGTGAAACACTAACGAAATCGTGTAAAAT
Marker31474	TGATAAAATTTGGAGCATTTCCAGCATTACXXXXXXXXXXGATCCTCCACACGCTTTCTCCGCTGCTCTT	TGATAAAATTTGGAGCATTTCCAGCATTACXXXXXXXXXXGATCCTCCACACGCTTTCTCCGCTGCTCAT
Marker31475	TAGTTTTCATATAACATATTTTAGTTTTATXXXXXXXXXXTACGCATCAATGGTCGAAGATTCTACACTG	TAGTTTTCATATAACATATTTTAGTTTTATXXXXXXXXXXTACGCACCAATGGTCGAAGATTCTACACTG
Marker31537	GGGCATTAGAGTCATTTCGCGATCAGGATCXXXXXXXXXXTATCTGCGTTGAGATCGTCTCAGGAGATCG	GGGCATTAGAGTCATTTTGCGATCAGGATCXXXXXXXXXXTATCTGCGTTGAGATCGTCTCAGGAGATCG
Marker31557	TACTTTACTCTTCCTATTACCAAACCTTACXXXXXXXXXXAAGTATGTAGCCATGTTTTCTTCAAGGGCT	TACTTTACTATTCCTATTACCAAACCTTACXXXXXXXXXXAAGTATGTAGCCATGTTTTCTTCAAGGGCT
Marker31573	CCTGCTCCTCATCCTTCTCCCTGTCTCATCXXXXXXXXXXTTAGGCTGATAAGGTGGTTCTCTTTCTTTA	CCTGCTCCTCATCCTTCTCTCTGTCTCGTCXXXXXXXXXXTTAGGCTGATAAGGTGGTTCTCTTTCTCCA
Marker31764	TTTCATATAGTTTTTGGGACGACCAAATAAXXXXXXXXXXGTGCATATGCACTTGATTAGGTAGAATTGC	TTTTATATAGTTTTTGGGACGACCAAATAAXXXXXXXXXXGTGCATATGCACTTGATTAGGTAGAATTGC
Marker31797	GAAGAACATTGGAGATGCGGGGTATCGATCXXXXXXXXXXACTATTGATTTATTACTAATTGATTATAAA	AGAAGAACATTGGAGATGCGGGGTATCGATXXXXXXXXXXACTATTGATTTATTACTAATTGATTATAAA
Marker31831	TATTGGAACGACCTTTGTTACACATATAGGXXXXXXXXXXCAATGACAAAAAAAATAGTTTTTATAATAT	TATTGAAACGACCTTTGTTACACATATACGXXXXXXXXXXCAATGACAAAAAAAATAGTTTTTGTAATAT
Marker31843	TTATGTCTAGTAGAATGACTCAACAGCAACXXXXXXXXXXGACAACTGTGGTACTATCCATTGGCCTGCG	TTATGTCTAATAGAATGACTCAACAGCAACXXXXXXXXXXGACAACTGTGGTACTATCCATTGGCCTGCG
Marker31867	AAGAGATGCTGATGCAGAAGCAAAACCTCAXXXXXXXXXXTTTTGCAAATTGGTGACCACCTAAACGACC	AAGAGATGCTGATGCAGAAGCAAAACCTCAXXXXXXXXXXTTTCGCAAATTGGTGACCACCTAAACGACC
Marker31876	TTCTCCTTCATGGTTGACAGTTGAAGTAAAXXXXXXXXXXATATATTGATTCCTTCAGGTGCACTTTCTA	TTCTCCTTCATGGTTGACAGTTGAAGTAAAXXXXXXXXXXATATATTGATTCCTTCAGGTGCACGTTCTA
Marker31922	GAAACATCCATTCCCTTAGTTGCGAAAAACXXXXXXXXXXTCAGTTTCATCACCAATTTGGATTTTTTTT	GAAACATCCATTCCCTTAGTTGCGAAAAACXXXXXXXXXXTTCAGTTTCATCACCAACTTGGATTTTTTT
Marker31939	ATATTAGTATTATGAATCTCGATTTGCTATXXXXXXXXXXTTTGTTTTACAGGTATATGTTTTTGGATTA	ATATTAGTATTATGAATCTCGATTTGCTTAXXXXXXXXXXTTTGTTTTACAGGTATATGTTTTTGGATTA
Marker31940	AGAATCTTATAAGAATATGAAGGGAAATTGXXXXXXXXXXAGAGGAAAAGGAATTACCTTGTGTTTGCAT	AGAATTTTATAAGAATATGAAGAGAAATTGXXXXXXXXXXAGAGGAAAAGGAATTACCTTGTGTTTGCAT
Marker31960	ATAAGATATTTTTACAGGACAATAAACATAXXXXXXXXXXGGATTCTTGTTCTGCTCGATGACCTGTCCC	ATAAGATATTTTTACAGGACAATATATATAXXXXXXXXXXGGATTCTTGTTCTGCTCGATGACCTGTCCC
Marker32061	CTTGTTGTCATCACTGAATATTTTTAGGTTXXXXXXXXXXGTGCTAGACAATTTGATGCAGGTAATTTGT	CTTGTTGTCATCACCGAATATTTTTAGGTTXXXXXXXXXXGTGCTAGACAATTTGATGCAGGTAATTTGT
Marker32087	TGGGATCATACCAGCGTATAAAGCAAAGCTXXXXXXXXXXTTGGAAGGAGAATCCAGTAAGCTTGAAGAC	TGGGATCATACCAGCGCATAAAGCAAAGCTXXXXXXXXXXTTGGAAGGAGAATCCAGTAAGCTTGAAGAC
Marker32091	ACAGGATAAATAATTGAATGAAAAGCGAGGXXXXXXXXXXAAATAACTAATAATCCAATTACTCACGTAA	ACAGGATAAATAATTGAATGATAAGCGAGGXXXXXXXXXXAAATAACTAATAATCCAATTACTCACGTAA
Marker32137	AAAAAATAACAAATTTTCGCTTCGAAATTGXXXXXXXXXXAAAAGAAAAAAGAAATGAATAAAGCATATG	AAAAAATAACAAATTTTCGCTCCGAAATTGXXXXXXXXXXAAAAGAAAAAAGAAATGAATAAAGCATATG
Marker32143	TTTATTATAGTACAAACATATATGTGCAGGXXXXXXXXXXATCGCATGTCCAGAGAGGACACCAAATTTA	TTTATTATAGTACAAACATATATGCGCAGGXXXXXXXXXXATCGCATGTCCAGAGAGGACACCAAATTTA
Marker32188	ATCTCTTACATTCCTTCAAGAGATGTTCATXXXXXXXXXXGCATCTCGAATTTCCAAATACTAAGTTTCA	ATCTCTTACATTCCTTCAAGAGATGTTCATXXXXXXXXXXGCATCTCGAATTTCCAAATAATAAGTTTCA
Marker32194	AATACGTGAGCATTGCATGCAAGGAAAATGXXXXXXXXXXAAGTAGAAGGTTTTTCATCCATTCACAATC	AATACGTGAGCATTGCATGCAAGGAAAATGXXXXXXXXXXAAGCAGAACGTTTTTCATCCATTCACAATC
Marker32296	CAGGTATATTTCCACAATAGATGCCGTGAGXXXXXXXXXXGCGAGTGATGATGCCAAGGAAGCTAGTCGT	CAGGTATATTTCCACAATAGATGCCGTGAGXXXXXXXXXXGCGAGTGATGATGCTAAGGAAGCTAGTCGT
Marker32318	CATGTTTGGCTGTGTTAGATATGGGACAAGXXXXXXXXXXCAAGTCGGGGGAATGTATATGTTTATATGG	CATGTTTGGCTGTGTTAGATATGGGACAAGXXXXXXXXXXCAAGTCGGGGGAATGCATATGTTTATATGG
Marker32330	ACTTATATGTGTATGTGGAGGAAATCGCATXXXXXXXXXXGAAAATTTCGTTCCTAACATATGTTTCGAG	ACTTATATGTGTATGTGGTGGAAATCGCATXXXXXXXXXXGAAAATTTCGTTCCTAACATATGTTTCGAG
Marker32379	TGTAAACGGCAACGGGACTACTCTAAAGAGXXXXXXXXXXGTTTGCGTTTGACTTGAATAGATGCAATTT	TGTAAACGGCAATGGAACTACTCTAAAGAGXXXXXXXXXXGTTTGCGTTTGACTTGAATAGATGCAATTT
Marker32428	TTGCAAGAAAAATATCTCGTCTCCGTATAAXXXXXXXXXXTTCAGTGCAGTAAACTTACATTGCAATTCA	TTGCGAGAAAAATATCTCGTCTCCATATAAXXXXXXXXXXTTCAGTGCAGTAAACTTACATTGCAATTCA
Marker32592	TGGTACCAAAACACGATTTTGCCCAAAATTXXXXXXXXXXCCATATCTACAAGCCGTGATCAAAGAGTCC	TGGTACTAAAACACGATTTTGCCCAAAATTXXXXXXXXXXCCATATCTACAAGCCGTGATCAAAGAGTCC
Marker32612	ATCCAGCAAAATGGCAGAAAAGTTCCTTCGXXXXXXXXXXACCAGGGGCAGGCAAACTTCAGTGAAGTTT	ATCCAGCAAAATGGCAGAAAAGTTCCTTCGXXXXXXXXXXACCAGGGGCAGGCACACTTCAGTGAAGTTT
Marker32620	TAAAACAAAACACAGAAAAAAAAAGGACTAXXXXXXXXXXTGAGGGGGGCAGTTGAATACAGAACCAAAA	TAAAACAAAATACAGAAAAAAAAAGGACTAXXXXXXXXXXTGAGGGGGGCAGTTGAATACAGAACCAAAA
Marker32637	TAAGCACATAGCCAAAAGTATCAGCTTCTGXXXXXXXXXXACATAATATCTGATGTTATCGTGTATTTTC	TAAGCACATAGCCAAAAGTATCCGCTTCTGXXXXXXXXXXACATAATATCTGATGTTATCGTGTATTTTC
Marker32718	GTCGTTCATCTTTCTCTAACTTGTTGGGTGXXXXXXXXXXATAGCTTGCCAATCTACTGATAAGAAATAA	GTCCTTCATCTTTCTCTAACTTGTTGGGTGXXXXXXXXXXATAGCTTGCCAATCTACTGATAAGAAATAA
Marker32728	TTATAATTATCATGAAGAACCAATCAAATTXXXXXXXXXXATCTGATTCAAGAGTAAATTTTAGTGTAAG	TTATAATTATCATGAAGAACCAATCAAATTXXXXXXXXXXATCTGGTTCAAGAGTAAATTTTAGTGTAAG
Marker3275	ACAAAAAATGAGTTTGCAAGATAAGCAGGAXXXXXXXXXXAGATCCATTGTGGAGCCATACTTGTCCTGA	ACAAAAAATGAGTTTGCAAGATAAGCAGGAXXXXXXXXXXAGATCCATTGTGGAGCCGTACTTGTCCTGA
Marker32834	AACACCAATGAAACTGATGTTTCATGTTCTXXXXXXXXXXGAATAATTTTTGAGTAATGCCGGTTTGCTC	AACACCAATGAAACTGATGTTTCATGTTCTXXXXXXXXXXAAATAATTTTTGAGTAATGCCGATTTGCTC
Marker3289	TAAATATATCGAATGCATGACACATTATCCXXXXXXXXXXTTATTCACGTGTTTGATCCAAGAACCTGTG	TAAATATATCGAATGCATGACACATTATCAXXXXXXXXXXTTATTCACGTGTTTGATCCAAGAACCTGTG
Marker32980	CTTGCACAAGTACATATTCAAGAACTCCTTXXXXXXXXXXCGGAAGTATATATAGACAAAAAAATCACTA	CTTGCACAAGTACATACTCAAGAACTCCTTXXXXXXXXXXCGGAAGTATATATAGACAAAAAAATCACTA
Marker33063	CTTATTTTTTCCTACAGTGCGGCCAGTTGAXXXXXXXXXXATGTTATTTTATTTTTTATTTTTAGTGGTA	CTTATTTTTTCCTACAGTGCGGCCAGTTGAXXXXXXXXXXATGTTATTTTATTTTCTATTTTTAGTGGTA
Marker33086	TTTCCAGCAACTGTGATTGAACTTTGAAGTXXXXXXXXXXGTACTAGTATTGCTCTCACAGTCACTTATC	TTTCCAGCAACTGTGATTGAACTTTGAAAGXXXXXXXXXXGTACTAGTATTGCTCTCACAGTCACTTATC
Marker33090	GTTGCAGAGAACAACAGAAATGAACATGTAXXXXXXXXXXAAAGAGAAACGCCCTCAAGACTCAAGATTC	GTTGCAGAGAACAATAGAAATGAACATGCAXXXXXXXXXXGAAGAGAAACGCCCTCAAGACTCAAGATTC
Marker33103	CAAAGAATTTATGGAAGACAAACTCCCTCTXXXXXXXXXXTACGTCGAAAGACAACCATGAGCCGATGTT	CAAAGAATTTATGGAAGACAAACTTCCTCTXXXXXXXXXXTACGTCGAAAGACGACCATGAGCCGATGTT
Marker33131	GCATCGGAGGCCATCGCCGAGGGCTTCTCGXXXXXXXXXXTTGTATGATATGTCACATTATCTCCACTGA	GCATCGGAGGCCATCGCCGAGGGCTTCTCGXXXXXXXXXXTTGTATGATATGTCACATTATCTCTACTGA
Marker33170	TAGATTGCCTCTATAAAGCCTCCATGGCTTXXXXXXXXXXTCTTATTCACCGCTTATCATTTTTGTATTA	TAGATTGCCTCTATAAAGCCTCCATGGCTTXXXXXXXXXXCTTGATTCACTGCTTATCATTTTTGTATTA
Marker33183	ATGTGAAAAGTCAATATATTCAAAAATGAAXXXXXXXXXXAAACAAACGTATGTTTTCACTAAGGTAAGT	ATGTGAAAAGTCAATATATTCAAAAATGAAXXXXXXXXXXAAAGAAACGTATGTTTTCACTAAGGTAAGT
Marker33223	ATAAAACTCTGAAGTGGGTAGATTTGTTATXXXXXXXXXXCACATTACAAAAATTGGAAGAACCAAATAA	ATAAAACTCTGAAGTGGGTATATTTGTTATXXXXXXXXXXCACATTGCAAAAATTGGAAGAACCAAATAA
Marker3338	AATGCCGTTGACACTCCCTTCCGACTATGGXXXXXXXXXXAGAGGAGGATATGTGGATGGATTGGTGGCC	AATGCCGTTGACACTCCTTTCCGACTATGGXXXXXXXXXXAGAGGAGGATATGTGAATGGACTGGTGGCC
Marker33388	AGGCTTTTGTTATGATTCATTCACTTTTGTXXXXXXXXXXAAAAATATCAAAATGTCAAAATTACAAGTA	AGGCTTTTGTTATGATTTGTTCACTTTTGTXXXXXXXXXXAAAAATATCAAAATGTCAAAATTACAAGTA
Marker3342	TGACGATCCGACAGTTATTCGCTTGAATAAXXXXXXXXXXATCGTTCGAAATAAATCATTTCATTCATCT	TGGCGATCCGACAGTTATTCGCTTGAATAAXXXXXXXXXXATCGTTCGAAATAAATCATTTCATTCATCT
Marker33433	TTGCTTCTTGCTCTTTCCAACCAGCGCTTGXXXXXXXXXXGGCCATGTCATCTCCTAGTCAGTTAGTTAG	TTGCTTCTTGCTCTTTCCCACCAGCGCTTGXXXXXXXXXXGGCCATGTCATCTCCTGGTCAGTTAGTTAG
Marker33589	TGATCCTGACACCTTTTTTCATCTTTGCAAXXXXXXXXXXTAACTCATAAGTTAGTGTTACAGACAAGAG	TGATCCTGACACCTTTTTTCATCTTTGCAAXXXXXXXXXXTAACTCAGAAGTTAGTGTTACAGACAAGAG
Marker33648	TACATTGAGAATGCATCATTAGATCAATAAXXXXXXXXXXTTGCCATCGTAGGTTGGAATGCAACCATCG	TACATTGAGAATGCATCATTAGATCAATAAXXXXXXXXXXTTGCCATCGTAGGTTGGAACGCAACCATAG
Marker33664	CAGTACATCAAAACATTTTTCTAGTTGATTXXXXXXXXXXTATGAGTTGGCATTTTCTAAAACTGCAATA	CAGTACATCAAAACAATTTTCTAGTTGACTXXXXXXXXXXTATGAGTTGGCATTTTCTAAAACTGCAATA
Marker33685	TGTGAAGGTCTGTTTGCTTGCCTGTTACTTXXXXXXXXXXTAAATTGTTCCGTGACTTTGCCTATTACTC	TGTGAAGGTCTGTTTGCTTGCCTGTTACTTXXXXXXXXXXTAAATTGTTCTGTGACTTTGCCTATTACTC
Marker3373	TTGCAGGCAACACCAACACTTGCAGCAGCAXXXXXXXXXXGACTATAATGGGGAGAAGTTTCGGAATAGG	TTGCAGGCAACACCAACACTTGCAGCAGCAXXXXXXXXXXGACTATAATGAGGAGAAGTTTCGGAATAGG
Marker33751	TTAGTAATCGGGGATCTAGGTAAAAAAAAAXXXXXXXXXXGATTTTAGTTTCATGCGGGAAAGAGTTCGC	TTAGTAATCGGGGATCTAGGTAAAAAAAAAXXXXXXXXXXGATTTTAGTTTCATGCGTGAAAGAGTTCGC
Marker33786	GAAGAAGACGACAAAAACAAAAAGTTAGAGXXXXXXXXXXTGACTCGATGTGAGCATTTCAATACTCAAA	GATGAAGACGACAAAAACAAAAAGTTAGAGXXXXXXXXXXTGACTCGATGTGAGCATTTCAATACTCAAA
Marker33794	AAATGTTACACTTACTGTTTTTTTTTATATXXXXXXXXXXATTATTGTACTGTACGATTATACCCTTTAC	AAATGTTACACTTACTGTTTTTTTTATATGXXXXXXXXXXATTATTGTACTGTACGATTATACCCTTTAC
Marker33803	CAATAAGCTTCCGCTTTTGGGGCCGAAAGCXXXXXXXXXXTCAGTAAGAGTGAAAAGATTGTAATTGCAA	CAATAAGCTTTCGCTTTTGGGGCCGAAAACXXXXXXXXXXCAGTAAGAGTGAAAAGATTGATAATTGCAA
Marker33825	GTTCCCGGCTCCGCTAGTACGGAGTAATCGXXXXXXXXXXGAGCAATTTGGCATAACATGATCTCAAATA	GTTCCCGGCTCCGCTAGTACGGAGTAATCGXXXXXXXXXXGAGCAATTTGGCATAACATGATCTCAAGTA
Marker33844	AATAATAGGAAATGGAGAGTGAGGAGGGTGXXXXXXXXXXGTATTCTTTGTTGAAAAATTATCAATATTC	AATAATAGGAAATGGAGAGTGAGGAGGGTGXXXXXXXXXXGTATTTTTTGTTGAAAAATTATCAATATTC
Marker33873	CAGTCTGACTATCCACCCGCAGCCCAACTTXXXXXXXXXXAGCAGCGAACCATCAAAATCTTGAACTGAT	CAGTCTGACTATCCACCCGCAACCCAACTTXXXXXXXXXXAGCAGCGAACCATCAAAATCTTGAACTGAT
Marker34003	AAAAAATTGATTAGGGAAAAAAGTAAGCTTXXXXXXXXXXGTTTTGGATGCCACTATTGCATATTTTCAA	AAAAAATTGATTAGGGAAAAAAGTGAGCTTXXXXXXXXXXGTTTTGGATGCCACTATTGCATATTTTCAA
Marker34025	GTTAGGCCCATGTGCCCTTTTATCTCTCTTXXXXXXXXXXAGACTGATTTGTAAAAAATACATTAGTATT	GTTAGGCCCATGTGCTCTTTTATCTTTCTTXXXXXXXXXXAGACTGATTTGTAAAAAATACATTAGTATT
Marker34127	TGTTGAGGAACGAACGCATAGGAGTTTGTTXXXXXXXXXXCATAACAAGTATGTCATATTCGCTCTTTGA	TGTTGAGGAACGAACGCATAGGAGTTTGTTXXXXXXXXXXTATAACAAGTATGTCATATTCGCTCTTTGA
Marker34158	AACTTTCACTTGACACCTTTAGTCTGGTTGXXXXXXXXXXTATTGTTAGTCAATTGCTATATAGTTTTAG	AACTTTCACTTGACACCTTTAGTCTGGTTGXXXXXXXXXXTATTGTTAGCCAATTGCTATATAGTTTTAG
Marker34168	AACTGGATCAATATGCCATGTGGACGAACTXXXXXXXXXXTTCTGGAGGGAAGTTATGCGGTTATAACAG	AACTGGATCAATATGCCATGTGGACGAACTXXXXXXXXXXTTGTGGAGGGAAGTTATGCTGTTATAACAG
Marker34216	TGTTTTCTGTTGTACATGAAACTATGCGACXXXXXXXXXXAGCTTGTACTATCGGATGTTGTACTAAATC	TGTTTTCTGTTGTACATGAAACTATGCGACXXXXXXXXXXAGCTTGCACTATCGGATGTTGGACTAAATC
Marker34246	CACTGTGTTCCCAAATGAGTTTCAATTATTXXXXXXXXXXTCGCACAAAACTACACCTTTGATTTTGAAT	CACTGTGTTCCCAAATGAGTTTCAATTATTXXXXXXXXXXTCGCACAAAACTACACCTTTGATTTTGGAT
Marker34299	TGTTTGCTTTGCTCTAATTACAAATAAAAAXXXXXXXXXXTTATGTTTGGACGTCAATTCTTGATATTGA	TGTTTGATTTGCTCTAATTACAAATAAAAAXXXXXXXXXXTTATGTTTGGACGTCAATTCTTGATATTGA
Marker34303	TTTCCTGTATCAGGACCTTGAGTCAGAGGGXXXXXXXXXXGTTGCTGGTAGTGGTCTCAGTTTGAAAGAT	TTTCCTGTATCAGGACCTTGAGTCAGAGGGXXXXXXXXXXGTTGCTGGTAGTGGTCCCAGTTTGAAAGAT
Marker34347	TCCACCATTGTCCATATGAAACTTGGAAAAXXXXXXXXXXTGGTACAGTGTGTTGAGAGAAAAAAAAAAT	TCCACCATTGTCCATATGAAACTTGGAAAAXXXXXXXXXXGTGGTACAGTGTGTTGAGAGAAAAAAAAAA
Marker34424	TGTTCGGTGAACGGGGATGTAAATATAGTGXXXXXXXXXXGCCACAAATAGTGGATTATAACATCAATTT	TGTTCGGTGAACGAGGATGTAAATATAGTGXXXXXXXXXXGCCACAAATAGTGGATTATAACATCAATTT
Marker34435	TGACTTGCACATGTAGAAAGTGCTGTTTAGXXXXXXXXXXAAAATTCCAAAGGGGTCGATAGAACCGAGT	TGACTTGCACATGTAGAGAGTGCTGTTTAGXXXXXXXXXXAAAATTCCAAAGGGGTCGATAGAACCGAGT
Marker34442	AGATGTCTTACTCTTGTGAATAAAACTGAAXXXXXXXXXXTCATTGTGCTACAACAGTGCAACTCAAATC	AGATGTCTTACTCTTGTGAATAAAACTGAAXXXXXXXXXXTGATTGTGCTACAACAGTGCAACTCAAATC
Marker34463	TAAATGTTCAAAAGATTCCTCTTTTTGCAAXXXXXXXXXXAAAAGCAAATCTCATCTCCATACAACCCAA	TAAATGTTCAAAAGATTCCTCTTTTTGCACXXXXXXXXXXAAAAGCAAATCTCATCTCCATACAACCCAA
Marker34543	TACTACCAGTATTGGGTGAAATTTCGAACAXXXXXXXXXXATTCACTAAAATTGATATCCTTCTCTTCCT	TACTACCAGTATTGGGTGAAATTTCAAACAXXXXXXXXXXATTCACTAAAATTGATATCCTTCTCTTCCT
Marker34651	CCATCCTAAAGAAGAAAGGGGGCGTCATGAXXXXXXXXXXCAATCACTTCTGTGAGTACTCTTTAGTAGC	CCATCCTAAAGAAGAAAGGGGACGTCATGAXXXXXXXXXXCAATCACTTCTGTGAGTACTCTTTAGTAGC
Marker34683	TTATCTATAACCGGTATCGGTGTAATCAACXXXXXXXXXXGACATTACATGCATCATCAAGTTGTTCACC	TTATCTATAACCGGTATCGGTGTAAATTACXXXXXXXXXXGACATTACATGCATCATCAAGTTGTTCACC
Marker34745	ATTTCAAGTTTCCAATTGGTTAGTTTCGTTXXXXXXXXXXCTCTTCAATCCATTCCAAATAGAGAAAAGT	ATTTCAAGTTTCCAACTGGTTAGTTTCATTXXXXXXXXXXCTCTTCAATCCATTCCAAATAGAGAAAAGT
Marker34764	CTATTTATTTCCCTTATCTTTGGGTCAGGTXXXXXXXXXXAAAAATTCAAGCAACCATCTATAGTAAAAC	CTATTTATTGCCCTTATCTTTGGGTCAGGTXXXXXXXXXXAAAAATTCAAGCAACCATCTATAGTAAAAC
Marker34791	GATGTTGAATATGAGCAATTTGCGACATCGXXXXXXXXXXAGTAGAAGTGGTAATATAAAATTCATAAAT	GATGTTGAATATGAGCAATTTGCGACATCGXXXXXXXXXXAGTAGAAGTGGTAATATAAAATTCGTAAAT
Marker34833	AAGATGACTACAAATGGAGAAGTTTTTTGTXXXXXXXXXXTAGATACATCAAAAGTAGAAAATATATTTT	AAGATGACTACAAATGGAGAAGTTTTTTGTXXXXXXXXXXTAGATACATCAAAAGTAGAAAATATGTTTT
Marker34868	GGGAAGAAATTAGAGTGATGAGAGAGAGGCXXXXXXXXXXATATCATTTTTGGTGTACAATTCAAATTCT	GGGAAGAAATTTTAGTGATGAGAGAGAGGCXXXXXXXXXXATATCATTTTTGGTGTACAATTCAAATTCT
Marker34886	TGCAGAATGCTTGCATATGGTAACGCTGCAXXXXXXXXXXGATACATTTGTCTTTTATTTTCAGACCAAC	TGCAGAATGCTTGCATATGGTAACGCTGCAXXXXXXXXXXGATACATTTGTCTTTTATTTTCCGACCAAC
Marker34896	CTAATGAAGTATAAAACATTTATTCTTACAXXXXXXXXXXTCGATCAAAGATCACCAGATAAGCATATAT	CTAATGATGTATAAAACATTTATTCTTACAXXXXXXXXXXTCGATCAAAGATCACCAGATAAGCATATAT
Marker34919	CGTAAAAGTTCATATACATCGAGTTTTACAXXXXXXXXXXATATGTATATACGAGCGCGTGCGGTAATTA	TATCAACGTAAAAGTTCATATACATCGAGTXXXXXXXXXXATATGTATATACGAGCGCGTGCGGTAATTA
Marker35160	ATTGATAATGAAATAAGAAGAAAAAAGGTGXXXXXXXXXXTGATATGATATGAGGGCCCACTTTCCATCT	ATTGATAATGAAATAAGAAGAAAAAAGGTGXXXXXXXXXXTGATATGATACGAGGGCCCACTTTCCATCT
Marker35193	AATCAAGCATTGCGAATAGAAATCCATAGTXXXXXXXXXXACCCTATAAAACAAACATAGAAGGGAAACA	AATCAAGCATTGTGAATAGAAATCCATAGTXXXXXXXXXXACCCTATAAAACAAACATAGAAGGGAAACA
Marker35195	AAGACAACAAACATAAACTTAGAAGTAGATXXXXXXXXXXAGCTGATTTTATTCTTTTTTTGGGGGTTTA	AAGACAACAAACATAAACTTAGAAGTAGATXXXXXXXXXXGCTGATTTTATTCTTTTTTTGGGGGGTTTA
Marker35262	CAAAAAGAAAAAAACCAAAGAAAAAGAGCGXXXXXXXXXXTCGAAGCACGATTCTGAACAGGCTATTAGT	CAAAAAGAAAAAAACCAAAGAAAAAGAGCGXXXXXXXXXXATCGAAGCACGATTCTGAACAGGCTATAGT
Marker35267	TAACCCAACTTTGCCTCTTGGACAGGATATXXXXXXXXXXTAGGCAAAATCTTCTATAGATAGCGATATA	TAACCCAACTTTGCCTCTTGGACAGGATATXXXXXXXXXXTAGGCAAAATCTTCTATAGATAGCAATATA
Marker3527	AGACCAGGTTACTCGAAACATGGAGAGGAAXXXXXXXXXXTGGACAATGGGAGCTCTGCCGATATCATCC	AGACCAGGTTACTCGAAACATGGAGAGGAAXXXXXXXXXXTTGACAATGAGAGCTCTGCCAATATCATCC
Marker35306	TATAAAAATCGGAAAAATTGGGTGCTATCAXXXXXXXXXXTTCCAGCTACAGGAGAACATGTCTTGATTC	TATAAAAATCAGAAAAATTGGGTGCTATCAXXXXXXXXXXTTCCAGCTACAGGAGAACATGTCTTGATTC
Marker35307	TGTCCGAGTAATCTCTATTTGGTGCCACTGXXXXXXXXXXAATATACATGTAGTATGGTTGATTTACATT	TGTCCGAGTAATCTCTATTTGGTGCCACTGXXXXXXXXXXAATATACATGTAGTGTGGTTGATTTACATT
Marker35329	TATAAGTTTGCTCGTAGGGATTTATGAAGAXXXXXXXXXXCTATTTGCAATATATACCTGACTTTGTTAT	TATAAGTTTGCTCGTAAGGATTTATGAAGAXXXXXXXXXXCTATTTGCAATATATACCTGACTTTGTTAT
Marker35353	TCTGTTTTGGATTTCAAAATTAGGAGGAAAXXXXXXXXXXGACAAAGAATGTGGATTACTTCCAAAACTT	TCTGTTTTGGATTTCAAAATTAGGAGGAAAXXXXXXXXXXGACAAAAAATGTGGATTACTTCCAAAACTT
Marker3536	GCCCGTAATGGACTTGGAAAGAAATAGCATXXXXXXXXXXTGTTTAGGGTTAGTTTTGAAATATTCCAAG	GCCCGTAATGGACTTGGAAAGAAATAGCATXXXXXXXXXXTGTTTAGGGTTAGTTCTGAAATATTCCAAG
Marker35390	GTTGAGTAATAAATTAGCATCTGGGTTTGTXXXXXXXXXXGACTCTGCTTTTGGGCCTAAGAACATCATT	GTTGAGTAATAAATTAGCATCTGGGTTTGTXXXXXXXXXXAACTCTGCTTTTGGGCCTAAGAACTTCATT
Marker35413	TTGATTCAATGTAACTTATAGTTGTTGGAAXXXXXXXXXXTTCTCGGTTTCTTGTTCCACCGTCTTCTTC	TTGATTCAATGTAACTTATAGTTGTTGGAAXXXXXXXXXXTTCTCGGTTTCTTGTTCCGCCGTCTTCTTC
Marker35489	ACATACCTCTGTTGGGGTCATTACTCCAGGXXXXXXXXXXCAGGACTCATCAGGAACTTAGCTCCACATT	ACATACCTCTGTTGGGGTCATTGCTCCAGGXXXXXXXXXXCAGGACTCATCAGGAACTTAGCTCCACATT
Marker35490	TCTGCCATGTAGTGAAGAATGTTCTTGTTTXXXXXXXXXXTAACTAATAGGAGTAGAAAAAGCACAACTA	TCTGCCATGTAGTGAAGAATGTTCTTGTTTXXXXXXXXXXTAACTAATAGGACTAGACAAAGCACAACTA
Marker35721	TGTTGCATGCAATGGTTTACCAAAAAATTTXXXXXXXXXXGGAGACGACACGCACGTGGCATGAGCTTCA	TGTTGCATGCAATAGTTTACCAAAAAATTTXXXXXXXXXXGGAGACGACACGCACGTGTCATGAGCTTCA
Marker35750	TAATTGCTCCAAACTCTTCAAACTATAAATXXXXXXXXXXAGATCAGGTCAGGGAGCGTAAATGTAAGGA	TAATTGCTCCAAACTCTTCAAACTATAAATXXXXXXXXXXAGATCAGGTCAGGGAGCATAAATGTAAGGA
Marker35757	ACAAGGTAAGCCTCTACAATTGACGCCTCCXXXXXXXXXXATAGGATCGAGAATAGAAGGCTAACCTCGG	ACAAGGTAAGCCTGTACAATTGACGCCTCCXXXXXXXXXXATAGGATCGGGAATAGAAGGCTGACCTCGG
Marker35844	TATTAGGCAGAGGCATTGATGAAAGAGGAAXXXXXXXXXXTTTTTTATACAAATCCCAATTTCTTTTTTT	TATTAGGCAGAGGCATTGATGAAAGAGGAAXXXXXXXXXXTTATACAAATCCCTATTTCTTTTTTTTTAT
Marker35892	ATAATTCTAGTTTTTTCTCTCGTTGCTAAGXXXXXXXXXXTGTACTTATACTTTCTTTTTTTGCCCAATT	ATAATTCTAGTTTTTTCTCTCGTTGCTAAGXXXXXXXXXXTGTACTTATATTTTCTTTTTTTGCCCAATT
Marker35905	TGCCATTGGATTCCACGGGAAATTTTACGCXXXXXXXXXXATCACAGAGTTTATGATCAGTGGTGGGTTT	TGCCATTGGATTCCACGGAAAATTTTACGCXXXXXXXXXXATCACAGAGTTTATGATCAGTGGTGGGTTT
Marker35993	TGTACTTGGGATCAATTTATTTGTGTGTTCXXXXXXXXXXAAAATTTTCAATTTCTACCATTCGAAATTC	TGTACTTGGGATCAATTTATTTGTGTGTTCXXXXXXXXXXAAAATTTTCAATTTCTACCATTGGAAATTC
Marker36018	GTGCATGATTCTTTGTATCGATTCCACACAXXXXXXXXXXAGAGTAAAATATATAAATCAATACACTAAT	GTGCATGATTCTTTGTATCGATTCCACACAXXXXXXXXXXAGAGTAAAATATATAAATCAATACGCTACG
Marker36032	AGTAGATAAAGAGTCTGAACAGCGGAGGTTXXXXXXXXXXAGGTTTCTATGATCTTGCTCTTCCTGGACA	AGTAGATAAAGAGTCTGAACAGCGGAGGTTXXXXXXXXXXAGGTTTCCATGATCTTGCTCTTCCTGGACA
Marker36098	CATTTGTAACAATTTTTATAGCCAAGTCTGXXXXXXXXXXCTAATGAAAGATATGTAAAATAAATCATAT	CATTTGTAACAATTTTTATAGCCAAGTCTGXXXXXXXXXXCTAATGAAAGTTATGTAAAATAAATCATAT
Marker36110	GCCTTTTATTTTCAGCCTATTGGTAATTTTXXXXXXXXXXCAGTTCATACCGTCGTGACAATATTTTATT	GCCTTTTATTTTCAGCCTATTGGTAATTTTXXXXXXXXXXGCAGTTCATACGTCGTGACAATATTTTATT
Marker36180	ATCACAAAAAATTTATATGTAATCATATCAXXXXXXXXXXCAAGATGCCAACAATTTCTTAGCTGGGTTG	ATCACAAAAAGTTTATATGTAATCATATCAXXXXXXXXXXCAAGATGCCAACAATTTCTTAGCTGGGTTG
Marker36234	TCGATCTCTACAAGTCAGCTAGCTTTCAAGXXXXXXXXXXGAAACTTGATCTCATCGAATTTCCAGTATC	TCGATCTCTACAAGTCAGCTAGCTTTCAGGXXXXXXXXXXGAAACTTGATCTCATCGAATTTTCAGTATC
Marker36356	ATACATTGCAACATGATAAAATTCAACAACXXXXXXXXXXTTTATTTACTGTAATACCGATAGACCCAAT	ATACATTGCAACATGATAAAATTCAACAACXXXXXXXXXXTTTATTTACTATAATACCGATAGACCCAAT
Marker36375	ATTTCCTTTACAATGTGAAGATGAAACAACXXXXXXXXXXTGAAGAACTACTGATCATCCAATTTGTATA	ATTTCCTTTACAATGTGAAGATGAAACAACXXXXXXXXXXTGAAGAACTACTGATCATCCAATTTCTATA
Marker36414	TAGCTTATTCAGATTCGCAACTAATAGTGAXXXXXXXXXXATATGACCGCTCGGGTGGAGGAGAGTCCGC	TAGCTTATTCAGATTCGCAACTAATAGTGAXXXXXXXXXXAATACGACCGCTCGGGTGGAGGAGGTCCGC
Marker36471	GCTCTTGGAGCTAAAAGAAGAAGCAATTATXXXXXXXXXXTCCAATTATCTTTGGTAATTATATACATTC	GCTCTTGGAGCTAAAAGAAGAAGCAATTATXXXXXXXXXXTCCAATTATCTTTGGTAATCATATACATTC
Marker36558	ATTGCGTAAATTTGGCAGAGTTTCCTAGATXXXXXXXXXXAATTCCTAGGCATACAATGATGAAGCATCA	ATTGCGTAAATTTGGCAGAGTTACCTAGATXXXXXXXXXXAATTCCTAGGCATACAATGATGAAGCATCA
Marker36578	CTGTCACTATTATTTTGTGAAGAAACAAAGXXXXXXXXXXGAAAAAACGTCTCGCTAAGGAGAGAAAGCT	CTGTCACTATTATTTTGTGAAGAAACAAAGXXXXXXXXXXGAAAAAGCGTCTCGCTAAGGAGAGAAAGCT
Marker36630	TATTCAAAAATCCACATAAACTGTATCCAGXXXXXXXXXXATATGGAGGGCGACAATGATTAGTCTTTTA	TATTCAAAAATCCACATAAACTGTATCCAGXXXXXXXXXXATATGGAGAGCGACAATGATTAGTCTTTTA
Marker36676	TCCTTGAGATCGCGGTACGCCACTTGACGTXXXXXXXXXXAGTGATTCCTCAAGTATGAGGACTACTCCC	TACTTGAGATCGCGGTACGCCACTTGACGTXXXXXXXXXXAGTGATTCCTCAAGTATGAGGACTACTCCC
Marker36794	GTATTGAAAAATTATTATTAGAGAGCATACXXXXXXXXXXATATCTTTTCTCTTTCATTTACTGCCTAAT	GTATTGAAAAAATATTATTAGAGAGCATACXXXXXXXXXXATATCTTTTCTCTTTCATTTACTGCCTAAT
Marker36799	AGCAACTCTATACTCATTCTGAGTCGCTATXXXXXXXXXXAACATCTCTCAAGGGGAGTCAAGTAAATAC	AGCAACTCTATAGTCATTCTGAGTTGCTATXXXXXXXXXXAACATCTCTCAAGGGGAGTCAAGAAAATAC
Marker36813	TAGCACAACTTTGCAAGTGTCGATGCAATCXXXXXXXXXXTTATTGCCTTGCTAGAGAAATTATTATCAA	TAGCACAACTTTGCAAGTGTCGATGCAATTXXXXXXXXXXTTATTGCCTTGCTAGAGAAATTATTATCAA
Marker36855	AAATTATGTACCGGTACTATCAGCAAGAATXXXXXXXXXXATGGCTGAAAGTCATAGTAAATTACTACTA	AGATTATGTACCGGTACTATCAGCAGGAATXXXXXXXXXXATGGCTGAAAGTCATAGTAAATTACTACTA
Marker36861	GTAGGATCCATCATTCATAGCAATATAAGAXXXXXXXXXXTAGATTGTCAATCAGGAGTTTTAGAGGAAA	GTAGGATCCATCATTCATAGCAATATAAGAXXXXXXXXXXTAGATTGTCAATCGGGAGTTTTAGAGGAAA
Marker36884	ATTGTCGAATTTCTATCTCATCCAAGTATAXXXXXXXXXXAATATAGAAGCAGCCGACTCCTTGAACTTG	ATTGTCGAATTTCTATCTCATCCAAGTATAXXXXXXXXXXAATATAGAAGCAGCCGACTGCTTGAACTTG
Marker36903	CCCACAACATCATATATACATATCAAACACXXXXXXXXXXAGTAGGCAACATATATGAAATATAATCAAT	CCCACAACATCATATATACATATCAAACACXXXXXXXXXXAGTAGGCAACATGCATGAAATATAATCAAT
Marker36920	GATTGAATCTTTGGAGTCGGAAGTGTTCATXXXXXXXXXXCGGAGAGCGGCACCAGGGCTGGCTTGGAAT	GATTGAATCTTTGGAGTCGGAAGTGTTCATXXXXXXXXXXCGGAGAGCGGCACCAGGGCTGGCTCGGAAT
Marker36944	TCAACAAAGAAACCATTTTTTATCCAACCAXXXXXXXXXXGACTAATCCTGTATTATTGGAGCTGAAAAT	TCAACAAAGAAACCATTTTTTATCCAACCAXXXXXXXXXXGACTAATCCTGTATTATCGGAGCTGAAAAT
Marker36983	TGAAGCTGGCTGCTCACTCTGGCGCCGTTTXXXXXXXXXXAAAAACAAGAAGAAGAAAAATCTATTTTGT	TGAAGCTGGCTGCTCACTCTGGCGCCGTTTXXXXXXXXXXAGAAAAAACAAGAAGAAAAATCTATTTTGT
Marker37018	CCAGTTACTTGACAAAGCTGAAGAAATTGTXXXXXXXXXXAATGCCAATAATACAACATACGAGGTGGCT	CCAGTTACTTGACGAAGCTAACGAAATTGTXXXXXXXXXXAATGCCAACAATACAGCATACGAGGTGGCT
Marker37040	ATTGGTGTAAAATAAAAAAAAGTTGAACCGXXXXXXXXXXTTTCCTATGACATGAATGCATATATTGTAA	ATTGGTGTAAAATAAAAAAAAGTTGAACCGXXXXXXXXXXTACGACATGAATGCATATATTGTAACTAAG
Marker37050	AATAGATATTGATGTGTATGGTCCAAAAACXXXXXXXXXXTACAAGCAGTATCCCCTAATGGAGACACCT	AATAGATATTGATGTGTATGGCCCAAAAACXXXXXXXXXXTACAAGCAGTATCCCCCAATGGAGACACCT
Marker37164	GTTCCTGACAGGAATCTTATGCTATCATATXXXXXXXXXXTACAGATATCTATACATTCTGGAGTATGGT	GTTCCTGACAGGAATCTTCTGCTATCATATXXXXXXXXXXTACAGATATCTATACATTCTGGAGTATGGT
Marker37207	ATCTTCTTTTATTGTTTTACATGTGAAAGTXXXXXXXXXXGTATCTAATGTTTATTCTTTTTGCTCTAGT	ATCTTCTTTTATTGTTTTACATGTGAAAGTXXXXXXXXXXGTATCTAATGTTTATTCTTTTCGCTCTAGT
Marker37252	AAGAATGAGACCAGAAAAAGAAAGAAAGAAXXXXXXXXXXTATCAAAAAAAAAGATTTACTTCAACAAAC	AAGAATGAGACCAAAAAAAGAAAGAAAGAAXXXXXXXXXXTATCAAAAAAAAAGATTTACTTCAACAAAC
Marker37264	AATCTCCCTCTGAAGACTCAAAAAAAAACAXXXXXXXXXXCCCAGTCATACTCCCTTATCCACTGCTAGA	AATCTCCCTCTGAAGACTCAAAAAAAAACAXXXXXXXXXXCCCATTCATACTCCCTTATCCACTGCTAGA
Marker37265	AATCAACTAATGCATTGAGGTGGATGAGGGXXXXXXXXXXTAGAGACGGAATCCTTTTTATGATAAATTA	CTAATGCATTGAGGTGGATGAGGGACATTCXXXXXXXXXXTAGAGACGGAATCCTTTTTATGATAAATTA
Marker37401	ATGGTCTCCACCACCAAAGGGCTTTTTCATXXXXXXXXXXATCAGGCATACTTAGCGTAGTGGACTAAAA	ATGGTCTCCACCACCAAAGGGGTTTTTCATXXXXXXXXXXATCAGGCATACTTAGCGTAGCGGACTAAAA
Marker37423	CCAAAAAAAAACTACAAAATTTCGCGAGATXXXXXXXXXXTCAGAAACTCTTCTCAACTAAAATTTTTAT	CCAAAAAAAAACTATAAAATTTCGCGAGATXXXXXXXXXXTCAGAAACTCTTCTCAACTAAAATTTTTAT
Marker37475	AGTTTGGTCATTAGTATTCAGCAAATTCTCXXXXXXXXXXGCGACTCAGACTACAAGCAAGGGAAATTTT	AGTTTGGTCATTAGTATCAGCAAATTCTCCXXXXXXXXXXGCGACTCAGACTACAAGCAGGGCAAATTTT
Marker37484	ATTATTGAAAGCACGACTTTTCCACGATACXXXXXXXXXXATTTTTACGTCAACACCCATAACAGAGTTA	ATTATTGAAAGCACGACTTTTCCACATACAXXXXXXXXXXTTTTTTACGTCAACACCCATAACAGAGTTA
Marker37512	TAATGGCATACTTAGCTGAGTAAAAAAGTAXXXXXXXXXXATAAGAGAAAGCAAAAATTAGCATTCATTC	TAATGGACATACTTAGCTGAGTAAAAAAGTXXXXXXXXXXATAAGAGAAAGCAAAAATTAGCATACATTC
Marker37604	CTACTTGTCATGCATTATTTGATGTCATCAXXXXXXXXXXCAAACAATTGGATTTCACAAATAATAGGAA	CTACTTGTTATGCATTATTTGATGTCATCAXXXXXXXXXXCAAACAATTGGATTTCACAAATAATAGGAA
Marker37704	ATTGCAACTGACTTTGTACTGTTGCAATATXXXXXXXXXXTTCTTTTGAAATGATGATTGGGTATATAAA	ATTGCAACGACTTTGTACTGTTGCAATATCXXXXXXXXXXTCTTTTGAAATGATGATTTGGGTATATAAA
Marker37716	GGTGTGATCAGACTGTTTGATTTGTGCTAAXXXXXXXXXXTCATGGAAGAAAGTCTCCTTGAAAGTAAAT	GGTGTGATCAGACTGTTTGATTTGTTCTAAXXXXXXXXXXTCATGGAAGAAAGTCTCCTTGAAAGTAAAT
Marker37737	GAGTGTTATTCAGTAAAAAGAAAATACTTCXXXXXXXXXXGGTGGTGTACGCAGTAAAATCAACCATTTC	GAGTGTTATTCAGTAAAAAGAAAAGACTTCXXXXXXXXXXGGTGGTGTACGCAGTAAAATCAACCATTTC
Marker37761	GAGGCTTTCATTTTCTTTTCTTCTTTCTTTXXXXXXXXXXTTGTTTGGTGTCAATGTCATAAAGCACTAA	CAGGCTTTCATTTTCTTTTCTTCTTTCTTTXXXXXXXXXXTTGTTTGGTGTCAATGTCATAAAGCACTAA
Marker37799	GTGGCCGAGGACTTGCTCTCTGAATTTTTTXXXXXXXXXXAACCCCTCATTTTACTTTTGGCAAAATATT	GTGGCCGAGGACTTGCTCTCTGAATTTTTTXXXXXXXXXXAACCCCTCCTTTTACTTTTGGCAAAATATT
Marker37808	TTCTATTTTATTTTCTTAGACAAGGATAGCXXXXXXXXXXCTTTCCATAAACTTTATAAGTGTCTCTAAT	TTCTATTTTGTTTTCTTAGACAAGGATAGCXXXXXXXXXXCTTTCCATAAACTTTATAAGTGTCTCTAAT
Marker37823	ATTAGGTATATATATTGGATAAGTTGGTGGXXXXXXXXXXTTTAGTACCATTTTTTTGAATTTGTTTGGA	ATTAGGTATATATATTGGATAAGTTGGTGGXXXXXXXXXXTTTAGTACCGATTTTTTGAATTTGTTTGGA
Marker37842	GTAGATAAATATAAATTATGGTGAAAAGAAXXXXXXXXXXAGCCCAAAACAAAACAAGAAGAAGAAATCT	GTAGATAAATATAGATTATGGTGAAAAGAAXXXXXXXXXXAGCCCAAAACAAAACAAGAAGAAGAAATCT
Marker37865	CACTGACCAGACAGGAAAATGTTAGTGGAGXXXXXXXXXXAGGGTAAATAGTTCTTAGTTTCTAGCTTGC	CACTGACTAGACAGGAAAATGTTAGTGGAGXXXXXXXXXXGAAGGCTAAATAGTTAGTTTCTAGCTTGCT
Marker37874	ACATTTTGTTCTCATTTCTGGTATGCAAGAXXXXXXXXXXAGAGCGACAACGGTTTACCCATGGTAAATC	ACATTTTGTTCTCATTTCTGGTTTGCAAGAXXXXXXXXXXAGAGCGACAACGGTTTACCGATGGTAAATC
Marker3790	GAGAAATGATATGGAATAGGGAGGTTAGGAXXXXXXXXXXCTTTCATTGTTCTATGTGTTTATCTGGAGT	GAGAAATGATATGGAATAGGGAGGTTAGGAXXXXXXXXXXCTTTCATTGTTCTATGTGATTATCTGGAGT
Marker37979	GTGTGGGGGTATTGTTGTTGAGCATACTTGXXXXXXXXXXGGAATGCATGATCTAATTACTATGACATAA	GTGCGGGGGTATTGTTGTTGAGCATACTTGXXXXXXXXXXGGAATGCATGATCTAATTACTATGACATAA
Marker37981	TTGGCACAAGTTTCTATCTTGGGCTTGAAGXXXXXXXXXXATCTCATCACCAAACTCCTCAGGTTCTATC	TTGGCACAAGTTTCTATCTTGGGCTTGAACXXXXXXXXXXATCTTATCACCAAACTCCTCAGGTTCTATC
Marker37996	TTGCATGTCCAAGCATCATACAATGAGTGCXXXXXXXXXXGTCCAGTATTCCATTGGAAGGTGCCGAAGT	TTGCATGTCCAAGCATCATACAATGAGTGCXXXXXXXXXXGTCCAGTATTCCATTAGAAGGTGCCGAAGT
Marker38080	TGGGCTCTCTTATGTTAGCTTATTGGATTTXXXXXXXXXXTCGAAATAAAAAGGCATCTGATATATATTG	TGGGCTCTCTTATGTTAGCTTATTCGATTTXXXXXXXXXXTCGAAATAAAAAGGCATCTGATATATATTG
Marker38087	ATTTTCATCGTACACATTTGTGGAGACAAAXXXXXXXXXXTGAGCGAAAGCAAACATCAGAAATATTAGG	ATTTTCACCGTACACATTTGTGGAGACAGCXXXXXXXXXXTGAGTGGAAGCAAACATCAGAAATATTAGG
Marker38196	CATCTGAAAATCGATGTGCTGGGAAAGAAGXXXXXXXXXXTCTTTTGAACTTCGAATCACCCAAACAAAT	CATCTGAAAATCGATGTGCTGGGAAAGAAGXXXXXXXXXXTCTTTTGAATTTCGAATCATCCAAACAAAT
Marker38200	AATATGTTATACAACAAAAAAGCCAAGTATXXXXXXXXXXAACATATTGGTTTTCTTGAATTGATTTCTT	AATATGTTATACAACAAAAAAGCCAAGTATXXXXXXXXXXAAAATATTGGTTTTCTTGAATTGATTTCTT
Marker38204	GTAGCAGTCTACACCTGGATCTTTTACTTTXXXXXXXXXXGGCTTTGATGTCTCAACCACTACAGTTGCT	GTAGCAGTCTACACCTGGATCTTTTACTTTXXXXXXXXXXGGCTTTGATGTCTCAACCACTGCAGTTGCT
Marker38378	TTGATCTCCTTTACTAAATCCCTGATCACAXXXXXXXXXXGGATACGAGCAACAGAAAATTGATTATGCA	TTGATCTCCTTTACTAAATCCCTGATCACAXXXXXXXXXXGGATACAAGCAACAGAAAATTGATTATGCA
Marker38380	TTTTTTTTAGGGGAAAAAAAAGGTAAAGAAXXXXXXXXXXATCCGTGCATTAGTACCCCATTTATTATCT	TTTTTTTTAGGGGGAAAAAAAGGTAAAGAAXXXXXXXXXXATCCGTGCATTAGTACCCCATTTATTATCT
Marker38422	AAAATTTTGCCAAATATGAAGACCTTTGAAXXXXXXXXXXCCTTACTTTCAGTCTCATGTTGTACTTGTA	AAATTTTGCCAAATATGAAGACCTTTGAATXXXXXXXXXXCCTTACTTTCAGTCTCATGTTGCACTTGTA
Marker38429	AAACAAAATCTAACATCTTGAACTTTGAAAXXXXXXXXXXAAAGGGTCAATTTGAGTGAAAGGGACAGCC	AAATAAAATCTAACATCTTGGACCTCGAAAXXXXXXXXXXAAAGGGTCAATTTGAGTGAAAGGGACAGCC
Marker38489	TGACACAAACAAGGCAGCAGCAGACATGAGXXXXXXXXXXTGCAGTGCGAGCAAATTATCACCAACTTTC	TGACACAAACAAGGCAGCAGCAGACATGAGXXXXXXXXXXTGCAGTGCGAGCAAATTATCACCAACTTTT
Marker38513	TTAGTACAGAAACTAATTACATGTGTCACAXXXXXXXXXXACGCTATAACACTTCATTTAGCCAAACACT	TTAGTACAGAAACTAATTACATGTGTCACAXXXXXXXXXXACGCTACAACACTTCATTTAGCCAAACACT
Marker38587	TTCTTGCTCTTCCTTAGTGTCCAACGAAAAXXXXXXXXXXCTCCACTTCCCTTTCTGTACGATTTTGCAC	TTCTTGCTCTTCCTTAGTGTCCAACGAAAAXXXXXXXXXXCTCCACTTCCCTTTCTATACGATTTTGCAC
Marker38637	TTAGTCCCTGCCAGGCGGCATTCATACCCAXXXXXXXXXXGGATGGGCGCTTTGCATTTCATTGGAAAAG	TTAGTCCCTGCCAGGCGGCATTCATACCCGXXXXXXXXXXGGATGGGCGCTTTGCATTTCATTGGAAAAG
Marker3868	CAACAGCCATTCTTCCTGTTACCATTGGTAXXXXXXXXXXTTATGGTTGTTGCTTGGCGTAATTAGTTTA	CACAGCCATTCTTCCTGTTACCATTGGTATXXXXXXXXXXTTATGGTTGTTGCTTGGCGTAATTAGTTTA
Marker38680	GGGGTCTTATAATTCCTCATTTGTGTGTTCXXXXXXXXXXGGTTCAAGGTTCTTGTATTCACACTCCTAG	AGGGTCTTATAATTCCTCATTTGTGTGTTCXXXXXXXXXXGGTTCAAGGTTCTTGTATTCACACTCCTAG
Marker38843	ATTCATAAATAAAAATATACAGTAACTTGTXXXXXXXXXXACGTCATACCCAAAAATGCCGTAATTCTCA	ATTCATAAATAAAAATGTACAGTAACTTGTXXXXXXXXXXACGTCATACCCAAAAATTCCGTAATTCTCA
Marker38876	AATGTTCAATTATGTACGACATATTACATAXXXXXXXXXXATTAGCATACTCACGCACCTTCCCTCCCTA	AATGTTCAATTATGTACGACATATTACATAXXXXXXXXXXATTAGCATACTCACGCACCTTCCCTTCCTA
Marker38912	ATAGTGAGGAAATAGGAGGTGAAGATATTTXXXXXXXXXXTATGCTCCAGAAGAGGTGAGAACCGATGAA	ATAGTGAGGAAACAGGAGGTGAAGATATTTXXXXXXXXXXTATGCTCCAGAAGAGGTGAGAACCGATGAA
Marker39011	ATTTATGCAGCTTCATTCTAAGAAAAGAAAXXXXXXXXXXCTTCAAAAGCTAGCAAAAAAGCCTCTTCAT	ATTTATGCAGCTTCATTCTAGGAAAAGAAAXXXXXXXXXXCTTCAAAAGCTAGCAAAAAAGCCTTTTCAT
Marker39070	AAGTGAAGATTCTACAAGTTGTTCCAGAGAXXXXXXXXXXTGCCTGGTAAAAAAGTGGACTTTTTTATGG	AAGTGAAGATTCTACAAGTTGTTCCAGAGAXXXXXXXXXXTGCCTGGTAAAAAAGTGAACTTTTTTATGG
Marker39107	CCGTATCAGATTGCAGATGCATCAACAATAXXXXXXXXXXTTGTATGGTGGCAATTCTACATCTCTTCGA	CCGTATCAGATTGCAGATGCATCAACAATAXXXXXXXXXXTGGTGGCAATTCTACATCTCTTCGATGAAC
Marker39164	TTAGTATTCTGTTTCTTTTTCCTTTCTTTTXXXXXXXXXXAGAAAGCAGCTAGAGAAATCAATTGACATT	TTAGTATTCTGTTTCTTTTTCCTTTCTTTTXXXXXXXXXXAGAAAGCAACTAGAGAAATCAATTGGCATT
Marker39170	TTGTGTTTTCAGCTTTTATTTTGGTGAATTXXXXXXXXXXATAGACTGTAAATGGATATACAAAATGAAA	TTGTGTTTTCAGCTTTTATTTTGGTGAATTXXXXXXXXXXATAGGCTGTAAATGGATATACAAAATGAAA
Marker39368	GGGCATGGGGAAGACAACTAAAAAGGCCAGXXXXXXXXXXCACAAGCTCACCTAGGAACAAGATAAGTTC	GGGCATGGCGAAGACAACTAAAAAGGCCAGXXXXXXXXXXCACAAGCTCACCTAGGAACAAGATAAGTTC
Marker39456	GGAGTAGTCGCATTTTTCACATATATATAGXXXXXXXXXXGCCGCCATATCAACCTCCTCTACACACATT	AGAGTAGTCGCATTTTTCACATATATATAGXXXXXXXXXXGCCGCCATATCAACCTCCTCTACACACATT
Marker39483	TGCATGATTCAAGACAGAAATATCCTTGAAXXXXXXXXXXTGGACGACAATCAGTAATCAGGCAAAACAA	TGCATGATTCAAGACAGAAATATCCTTGAAXXXXXXXXXXTGGACGACAATCAGTAATCGGGCAAAACAA
Marker39499	ATGATGTAAATGGTCGAGAGGATAAAACTGXXXXXXXXXXTTCTGAGTGTTTTCCATATCTACTAGTATT	ACGATGTAAAAGGTCGAGAGGATAAAACTGXXXXXXXXXXTTCTAAGTTTTTTTCATATCTACTAGTATT
Marker3959	ACATAACAAACATAAAATGGACCAGCAGAAXXXXXXXXXXGAAGATAGGATTTACTATATGGGGGCAAGC	ACATAACAAACATAAAATGGACCAGCAGAAXXXXXXXXXXTGAAGATAGGATTTACTATATGGGGCAAGC
Marker39604	AGAAATGCTAAAAAAGTAGAAGTATAGCAGXXXXXXXXXXTGTGTCCATTATAGGCAATAAGAATTGGAA	AGAAATGCTAAACAAGTAGAAGTATAGCAGXXXXXXXXXXTGTGTTCGTTATAGGCAATAAGAATTGGAA
Marker39624	TTAGTCCGTTGGAGCGTTCAAACCCTAAATXXXXXXXXXXTCGTCCTCGCTACTCTGGTCAGTTGGTTTT	TTAGTCCGTTGGAGCGTTCAAACCCTAAATXXXXXXXXXXTCGTCCTCGCTACTCTGGTCAGTTGTTTTT
Marker39637	ATACAACTCCAAAAAAGCAAATTCTGCAACXXXXXXXXXXCACTGCTTAGAGCTTCTCTTCGTTAGATGT	ATACAACTCCAAAAAAGCAAATTCTGCAACXXXXXXXXXXCACTGCTTAGTGCTTCTCTTCGTTAGATGT
Marker39638	AAAATTTGATTAGGAAAAAAAATGAGCTTAXXXXXXXXXXCTCATGATTTTAGTAACGTAGGATTATAAA	AAAAATATTGATTAGGAAAAAAAATGAGCTXXXXXXXXXXTTCATGATTTTAGTTACGTAGGATTATAAA
Marker3964	CCCCTTGTGATGTAGGATTCGTGCGTATGCXXXXXXXXXXCTGTGAAGTGTTACGCGATCTTGAGTTCCT	CCCCTTGTGATGTAGGATTCGTGCGTATGCXXXXXXXXXXCTGTGAAGTGTTACGCGATCTTGTGTTCCT
Marker39684	ACTATATGGTCCTATCTACTTTGTAATACGXXXXXXXXXXACGTCTAGCATTCCTGAGGTTTGCTTCAAT	ACTATATGGTCCTATCTACTTTGTAATACGXXXXXXXXXXACGTCTAGCATTTCTGAGGTTTGCTTCAAT
Marker39690	GTAATACACCAATTCAACCAATTGATCAATXXXXXXXXXXTCATGAAAAATTGATCAATAATTCTATTTT	GTAATACACCAATTCAACCAATTGATCAATXXXXXXXXXXTCATGAAAAAATGATCAATAATACTATTTT
Marker3988	AGAGTTCTATTTCTCGTGCGACATATTTGTXXXXXXXXXXTAGTCATGGCGTTTTTCCTGAACCAATACG	AGAGTTCTATTTCCCGTGCGACATATTTGTXXXXXXXXXXTAGTCATGGTGTTCCTCCCGAACCAATGCG
Marker39895	TAGCCCATCTGCAAACTGCATGCTGATTTTXXXXXXXXXXGTTTGAATCTTTATCGAGTTTCAGTTAGGT	TAGCCCATCTGCAAACTGCATGCTGATTTTXXXXXXXXXXGTTTGAATGTTTATCGAGTTTCAGTTAGGT
Marker39918	TAGCATGTTATCAGTAGCTCAAGGCATTTCXXXXXXXXXXATTGTAAAATTCAAATATCAACGTAATTCT	TAGCATGTTATCAGTAGCTCAAGCCATTGCXXXXXXXXXXATTGTAAAATTCAAATATCAACGTAATTCT
Marker40039	AATAAAAAAGTTACAATCTCAATCAAATTCXXXXXXXXXXTAGGATAAATTACATTCACATCCTCTCAAG	AATAAAAAAGTTACAATCTCAATCAAATTCXXXXXXXXXXTGGGATAAATTTCATTCACATTCTCTCAAA
Marker40062	GTTTTCAGTTTGTTCAGACTTGTTGTTCCTXXXXXXXXXXATGAAGAACTATAAATGTTGACAAGATTGA	TTTTTCAGTTTGTTCAGACTTGTTCTTCCTXXXXXXXXXXATGAAGAACTATAAATGTTGACAAGATTGA
Marker40074	CAATCCTTGTAATCTTACTATGGAGCTGGTXXXXXXXXXXAAGTATCTAGCAAAGAGTTTGACTCTCAAT	CCATCCTTGTAATCTTACTATGGAGTTGGTXXXXXXXXXXAAGTATCTAGCGAAGAGTTTGACTCTCAAT
Marker40099	AACTAAACAAACTATATATGTCTGAGAAATXXXXXXXXXXAGCCTCCCATTTGTCCATGCCTGCAAACAA	AACTAAACAAACTATATATGTCTGAAAAATXXXXXXXXXXAGCCTCCCATTTGTCCATGCCTGCAAACAA
Marker40121	TGAAGCTGATCATCATTTTAGCTCTTAGAGXXXXXXXXXXAGTAAAACAACTTAGCTCACAAAAATTTCT	TGAAGCTGATCATCATTTTAGCTCTTAGAGXXXXXXXXXXAGTAAAACAACTTTGCTCACAAAAATTTCT
Marker40154	AAAAACATGAATATGACCAAATAGGAGGAAXXXXXXXXXXGCATGTCTACATCAATAATAATATATGTAA	AAAAACATGAATATGACCAAATAGGACGAAXXXXXXXXXXGCATGTCTACATCAATAATAATATATGTAA
Marker40204	AATAAATTATATGACAAGTATAATATAATTXXXXXXXXXXTGAAGTCCGAGCATTCCCTCTTCTTTCTCC	AATAAATTATATGACAAGCATAATATAATTXXXXXXXXXXTGAAGTCCGAGCATTCCCTCTTCTTTCTCC
Marker40249	ATATATACATGAACCTTTTATGAACAGGCAXXXXXXXXXXATCTATCAATAGTGCCATTAGGATTGAGCT	ATACATACATGAACCTTTTATGAACAGGCAXXXXXXXXXXATCTTTCAATAGTGCCATTAGGATTGAGCT
Marker40254	ACACATATTATGCATTATATTCTTATTTCTXXXXXXXXXXAAACTCATTGGATTGATTCGAGCTCAATAT	ACACATATTATGCATTATATTCTTTTTTCTXXXXXXXXXXAAACTCATTGGATTGATTCGAGCTCAATAT
Marker40309	CAGCCCAACGGCGAAAAATGCACGTCTTATXXXXXXXXXXGAAAATCAAGATTTACCAATTCTTGATACC	CAGCCCAACAGCGAAAAATGCATGTCTTATXXXXXXXXXXGAAAATCAAGATTTACCAATTCTTGATACC
Marker40400	CACATCACTCTCTAACATGTGCACTCGTTGXXXXXXXXXXCTCAACCATATCAAACTGGGTTAGCTTTGA	CACAGCACTCTCTAACATGTGCACTCGTTGXXXXXXXXXXCTCAACCATATCAAACTGGGTTAGCTTTGA
Marker40537	CTGGCATTCAAGGATTTGCTTTTCAAGATAXXXXXXXXXXGAGCTTCCAGACATGTGATCCTCCCTCAAT	CTGGTATTCAAGGATTTGCTTTTCAAGATAXXXXXXXXXXGAGCTTCCAGACATGTGATCCTCCCTCAAT
Marker40555	CCATCCGAAATCATTGGTGTTCATCAAAAAXXXXXXXXXXACATCAGCAAATTCAATAAATTTTGAATAA	CCATCCGAAATCATTGGTGTTCATCCAAAAXXXXXXXXXXACATCAGCAAATTCAATGAATCTTGAATAA
Marker40580	TAAGGAAATGGTTGAAAGGGTGTTTGATATXXXXXXXXXXCTGAACAGATCCGAGGGACACTAGTCCGTC	TAAGGAAATGGTAGAAAGGGTGTTTGATATXXXXXXXXXXCTGAACAGATCCGAGGGACACTAGTCCGTC
Marker40582	GCACTGACTTTTCCCCCCCACACTGTTCATXXXXXXXXXXATAAAAGCAGTATAGATAGAAAGGCCTACC	GCACCGACTTTTCCCCCCCACACTGTTCATXXXXXXXXXXATAAAAGCAGTATAGATAGAAAGGCCTACC
Marker40688	CCGGGGGTTTGGCGTTGTTACTGGGTAAGGXXXXXXXXXXCCCCCTCAGAAAATCTACAGCAAAATATTT	CCGGGGGTTTGGCGTTGTTACTGGGTAAGGXXXXXXXXXXTTCCCTCAGAAAATCTACAGCAAAATATTT
Marker40714	AAAAGGCACTAAACAGTATACTAAATTCTTXXXXXXXXXXCATAGTTCTGCACTACACTTCCCAATGAAT	AAAAGGCACTAAACAGTATACTAAATTCTTXXXXXXXXXXGCATAGTCTGCACTACACTTCCCAATGAAT
Marker40757	GACTGTAAAATGCATAGTCTTCGACCATAAXXXXXXXXXXAATCTCATTCTTGTTTTCTCTATTTGTCTT	GACTGTAAAATGCATAGTCTTCGACCATAAXXXXXXXXXXAATCTCATTCTTGTTTTCTCTATTTCTCTT
Marker40763	TTCATATCAGCAATAATTTTACTGTAATAAXXXXXXXXXXTTCTTGAATCTTTTTTGCATATAAAGTTTT	TTCATATCAGCAATAATTTTACTGTAATAAXXXXXXXXXXTTCTTGAATCTTTTTTGTATATAAAGTTTT
Marker40770	AGAGATACAAAATGGTGTTTTATGTGAACTXXXXXXXXXXGTCCAATAAAATATGATAAAAGAAAAGAAG	AGAGATACAAAATGGTGTTTTATGTGAACTXXXXXXXXXXGTCCGATAAAATATGATAAAAGAAAAGAAG
Marker40817	ACTGTGTCATGGTTTTCTCTCTCGTCTCGTXXXXXXXXXXCGATCGTTCCGGGTCGTTTTTGGTCGCCGA	ACTGTGTCATGGTTCTCTCTCTCGTCTCGTXXXXXXXXXXCGATCGTTCCGGGTCGTTTTTGGTCGCCGA
Marker40858	ATTGCCCTAAAACACAAATCCAAACATATCXXXXXXXXXXGCCTATTTTCTATAGATCTCTCATTCTCTG	ATTGCCCTAAAACACAAATCCAAACATATTXXXXXXXXXXACCTATTTTCTATAGATCTCTCATTCTCTG
Marker40868	CCAGTAAAATTTGCAGTAAACATACTGATGXXXXXXXXXXTTTTATTCTGGCAACTCTCCTCACGAATGA	CCAGTAAAATTTGCAGTAAACATACTGATGXXXXXXXXXXTTTTCTTCTGGCAACTCTCCTCACGAATGA
Marker40893	TCATTCAAGAAAGAAAAAATAGCAGTAATCXXXXXXXXXXGAGCTAGTAATAGTTCTTAGCAATTAGTAA	TCATACAAGAAAGAGAAAATAGCAGTAATCXXXXXXXXXXGAGCTAGTAATAGTTCTTAGCAATTAGTAA
Marker40932	ACACGACGCGGCCGCAGATGGGTCGTTTCCXXXXXXXXXXTACATAGTTTAGTTTTCGAATTGATTCCAA	ACACGACGCGGCCGCAGATGGGTCGTTTCCXXXXXXXXXXATACATAGTTTAGTTTTCGAATGATTCCAA
Marker40968	TATTATAATAAAAGAAATTGGTTGGAAAGAXXXXXXXXXXTCAAACTCCAAGGTACGAAGTTATCGATGC	TATTATAATAAAAGGAATTGGTTGGAAAGAXXXXXXXXXXTCAAACTCCAAGGTACGAAGTTATCGATGC
Marker41035	CAGATTCCTCTGATTATCCTGCATATATCTXXXXXXXXXXATTCCTAGGAAAGACGATATGCTTGATGAG	CAGATTCCTCTTATTATCCTGCATATATCTXXXXXXXXXXATTCCTAGGAAAGACGATATGCTTGATGAG
Marker41159	CTTATGTGAATATTATTATGAATGTACCCGXXXXXXXXXXTCTTATGTTTCGTACTGAAACTATCAGAGC	CTTATGTGAATATTATTATGAATGTACCCGXXXXXXXXXXTCTTATGTTTCGTACTAAAACTATCAGAGC
Marker41208	ACTTTAGGTCACAAACAAAAAACTTCAACAXXXXXXXXXXATGTGGAATGGTTCATATGCAGATCAAATA	ACTTCAGGTCACAAACAAAAAACTTCAACAXXXXXXXXXXATGTGGAATGGTTCATATGCAGATCAAATA
Marker41220	TCAATGAAAATTTCATAAAATTCCTGCATTXXXXXXXXXXGCATGAGAAATTGGCCAGTTCCTACTACAA	TCAATGAAAATTTTATAAAATTCCTACATTXXXXXXXXXXGCATGAGAAATTGGCCAGTTCCTACTACAA
Marker41317	ATCACAACACAAAGACAAAGAATGCATCTCXXXXXXXXXXAATTGATGCAAGAACTGATTGTTTCAATTA	ATCACAACACAAAGACAAAGAATGTATCTCXXXXXXXXXXAATTGATGCAAGAACTGATTGTTTCAATTA
Marker4135	GATACACATCTGCCTTGTCAGTTGCTCTGGXXXXXXXXXXACCCCTTTACTATGGCCTCTTATTTTTGCA	GATACACATCTGCCTTGTCAGTTGCTCTGGXXXXXXXXXXACCCCTTTACTATGCCCTCTTATTTTTGCA
Marker4138	GTGGAAGAGTTGTCTCCTGATAGTTTTCAAXXXXXXXXXXTGACTGTTTGACAAAAAGCTTGACTTGTCT	GTGGAAGAGTTGTCTCCTGATAGTTTTCAAXXXXXXXXXXGACTGTTTGACAAAAAGACTTGACTTGTCT
Marker41393	AGGTTGGCTTTGGTGTTGAACTGCCTTCTAXXXXXXXXXXAATATACACAATAATCACTATTACACGCAA	AGGTTGGCTTTGGTGTTGAACTGCCTTCTAXXXXXXXXXXAATATACACAATAACCACTATTACACGCAA
Marker41400	ATTCCCTGTTGAATGAACCCGTTACCGATGXXXXXXXXXXAAATACCAGGCTACAGGAAATGTATACAGT	ATTCCCTGTTGAATGAACCCGATACCGATGXXXXXXXXXXAAATACCAGGCTACAGGAAATGTATACAGT
Marker41450	TAAAACACGAGTTAGTTGGAAGCAATTGTAXXXXXXXXXXAAGGTAAAATGTGGTCAAGACGACGTACCT	TAAAACACGAGGTAGTTGGAAGCAATTGTAXXXXXXXXXXAAGGTAAAATGTGGTCAAGACGACGTACCT
Marker41452	GCTGTCCTCAGAGAAAGAATTATCAGAAAAXXXXXXXXXXAGAAAAGAGCTCTGAAGATACTGCAATGGT	GCTGTCCTCAGAGAAAGAATTATCAGAAAAXXXXXXXXXXAGAAAAGAGCTCTGAAGATACTACAATGGT
Marker41456	CTTGCAGCATCCTGTTCTCCATAATTGGAAXXXXXXXXXXAAATTCTTACCTAAATCAAGTTTGGTCAAA	CTTGCAGCATCCTGTTCTCCATAATTGGAAXXXXXXXXXXAAATTCTTATCCAAATCAAGTTTGGTCAAA
Marker41527	AATAAATTCGTAAAACAAATTCAGAACTGCXXXXXXXXXXAAGATGGGTGCGAAAATGTTGAGGAATGCG	AATAAATTCGTAAAATAAATTCAGAACTGCXXXXXXXXXXAAGATGGGTGCGAAAATGTTGAGGAATGCG
Marker41566	ATCATGCATTATATAACAAAATCAGATGTAXXXXXXXXXXCGCTCCGTAGTCCGTACCAACAAAACTTGT	ATCATGCATTATGTAACAAAATCAGATGTAXXXXXXXXXXCACTCCGTAGTCCGTACCAACAAAACTTGT
Marker41617	TTGGTTGTGCCTGTTTGCTATAAGATTCTTXXXXXXXXXXGAAAAGCTCAGATAAGTGCAGGTTGATTGA	TTGGTTGTGCCTGTTTGCCATAAGATTCTTXXXXXXXXXXGAAAAGCTCAGATAAGTGCAGGTTGATTGA
Marker41627	GTTATTAGGATGAGGGGTTGGAAATCGGAGXXXXXXXXXXTCCCTGTTGGAGCAATTTTGGCAAGATACC	GTTATTAGGATGAGCGGTTGGAAATCGGAGXXXXXXXXXXTCCCTGTTGGAGCAATTTTGGCAAGATACC
Marker41649	GTTGATTTTCTGAAGTACAGTTCACCAAATXXXXXXXXXXAGGAATTGGAGCATCAACACTAACACCCCT	GTTGATTTTCTGAAGTACAGTTCCACCAAAXXXXXXXXXXAGGAATTGGAGCATCAACACTAACACCCCT
Marker41749	AGAAACCCAATACGGAGTAAATGAATCAGAXXXXXXXXXXGTGTGAGAGAGTGTAGATGAGTGAGGAGAT	AGAAACCCAATACCGAGTAAATGAATCAGAXXXXXXXXXXGTGTGAGAGAGTGTAGATGAGTGAGGAGAT
Marker41837	TTTTATGTATTTATTTGATTATATTTGTATXXXXXXXXXXATATATGTATGCATTTGTTTATCGTTATAG	TTTTATGTATTTATTTGATTATATTTGTATXXXXXXXXXXACATATGTATGCATTTGTTTATCGTTATAG
Marker41905	TTACTCAAATTGGGGAAATATGCGAGCACAXXXXXXXXXXGTTTCGGTTATAATGGTGAATTTGATTGAA	TTACTCAAATTGGGGAAATATGCGAGCACAXXXXXXXXXXGTAAGTTTCGGTTATAATGGTGAATTTTAT
Marker42061	ATGTTACTGCCAGCCTCTATCTTCCAGTACXXXXXXXXXXTCAGTCGGTTGAAAACAAGAGGCTTTTGCT	ATGTTACTGCCAGCCTCTATCTTCCAGTACXXXXXXXXXXTCAGTTGGTTGAAAACAAGAGGCTTTTGCT
Marker42071	AATGGTGAAAAAATCGCTTCCTAAAGTAGGXXXXXXXXXXAGAGGTATTTTTGTTGGCCTCTTGATTTGT	AATGGTGAAAAAATCGCTTCCTAAAGTAGAXXXXXXXXXXAGAGGTATTTTTGTTGGCCTCTTGATTTGT
Marker42202	ATTTCAACAGATGTTAGATCATGGCCCTTGXXXXXXXXXXCTTGCAAGCACTGTAGGTATCTAGAACCCC	ATTTCAACAGATGTTAGATCATAGCCCCTGXXXXXXXXXXCTCGCAAGCACTGTAGGTATCTAGAACCCC
Marker42215	GTATCAATCAGGTAAAACATTTCCGCAACCXXXXXXXXXXACAACCTAAGTACACTTTCCGTGGGAGGTT	GTATCAATCAGTTGAAACATTTCCGCAACCXXXXXXXXXXACAACCTAAGTACACTTTCTGTGGGAGGTT
Marker42236	AGTTATCACTATAGACGAAAAAATTGTATTXXXXXXXXXXGCATGCATATAATCTATAATTACTTACACC	AGTTATCACTATAGACGAAAAAATTGTATTXXXXXXXXXXACATGCATATAATCTATAATTACTTACACC
Marker4224	CAACTAGTATCATGCTATCAAATGCCTGTCXXXXXXXXXXTCGAACTTTAGCCTCTTCAGATTGTCCTTA	CAACTGGTATCATGCTATCAAATGCCTGTCXXXXXXXXXXTCGAACTTTAGCCTCTTCATATTGTCCTTA
Marker42347	TGGGAAAAAATATACACATTCAAAAAAACTXXXXXXXXXXTCACTTTTGGAGGTCAGATCAGTGGTAGAA	TGGGAAAAAACATACACATTCAAAAAAACTXXXXXXXXXXTCACTTTTGGAGGTCAGATCAGTGGTAGAA
Marker42404	TGCCACAGTATTGTCTCCACGGAATAGCTGXXXXXXXXXXCAAAGATGAGATTGAGCTGATAGACCATGT	TGCCACAGTATTGTCTCCACGGAATAGCTGXXXXXXXXXXCAAAGATGAGATTGAGCTGACAGACCATGT
Marker42450	AAATGCAAAATGATTGATGAAATAAGCATGXXXXXXXXXXATAGTTCAATATATACTATTTTTCTTCTAA	AAATGCAAAATGATTGATGAAATAAGCATGXXXXXXXXXXATAATTCAATATATACTATTTTTCTTCTAA
Marker42461	ATCGAAATTCAATTCCATAAATTCAAAATTXXXXXXXXXXTGTTGTAATGGTCTTTATTAGACATTGATA	ATCGAAATTCAATTACATAAATTCAAAATTXXXXXXXXXXTGTTGTAATGGTCTTTATTAGACATTGATA
Marker42540	TTCCTATTTATTTCGTAATTTTTCTCCCAAXXXXXXXXXXGTTTTCTTTGTATTGTGCCTTGTATTGCTG	TTCCTATTTATTTCGTGATTTTTCTCCCAAXXXXXXXXXXGTTTTCTTTGTATTGTGCCTTGTATTGCTG
Marker42605	CTTACATATTGTCCATAATGTGAAAATAAAXXXXXXXXXXGACGATCACCGCACGCTTCCTTTGATAATA	CTTACATATTGTCCATAATGTGAAAATAAAXXXXXXXXXXGACGATCAGCGCACGCTTCCTTTGATAATA
Marker42673	AATCTTCATGTATTTTCAAAACAAGCAAAAXXXXXXXXXXTGGGAAGATGGAGGGTGGGGTTTATTTGAT	AATCATCATGTATTTTGAAAACAAGCAAAAXXXXXXXXXXTGGGAAGATGGAGGGTGGGGTTTATTTGAT
Marker42676	CATTTGCTCTCTTACATGGCAGCTGACTTGXXXXXXXXXXTTACCGTTAGAAAAATTATGAAGGGAAGAT	CATTCGCTCTCTTACATGGCAGCTGACTCGXXXXXXXXXXTTACCGTTAGAAAAATTATGAAGGGAAGAT
Marker42716	AAAATATAATGGGATAAATTATTTTTTTTAXXXXXXXXXXCTAATATTTTCTCAAAAAAATAAATTTTGG	AAAATATAGTGGGATAAATTATTTTTTTTAXXXXXXXXXXCTAATATTTTCTCAAAAAAATAAATTTTGG
Marker42729	ATTCATAAACCCTACGTTTATATGACTTTCXXXXXXXXXXCAATTCAACAGTAGCATCATATCATTCTAT	ATTCATAAACCCTACGTTTATATGACTTTCXXXXXXXXXXCAATTCAACGGTAGCATCATATCATTCTAT
Marker42759	ATTTCTTTTTCAAAAATAATAATCAGGCAAXXXXXXXXXXCATGACGTTATGTTCAACATTTTTTTTGGG	ATTTCTTTTTCAAAAATAATAATCAGGCAAXXXXXXXXXXCATGACATTATGTTCAACATTTTTTTTGGG
Marker42785	TCCGTTGTATGTTATACTATATGTCAGTGGXXXXXXXXXXTGCATCAAGAATATCAGAACCATTTCAACT	TCCGTTGTATGTTATACTATATGCCAGTGGXXXXXXXXXXTGCATCAAGAATATCAGAACCATTTCAACT
Marker42954	GATCAGGCAAGCTGGAGGTAGGAATAGAGAXXXXXXXXXXCAGCAAAATCCACAGTTAGCATTTCAATAA	GATCAGGCAAGCTGGATGTAGGAATAGAGAXXXXXXXXXXCAGCAAAATCCACAGTTAGCATTTCAATAA
Marker43079	GTGCATATGATGAAAGGCAGCTTGAGAATCXXXXXXXXXXTACAGAAGCATGGCTTCTACAGCTTGTGAA	GTGCATATGAAGAAAGGCAACTTGAGAATCXXXXXXXXXXGTAAGAAGCATGGCTTCTACAGCTTGTGAA
Marker43126	GAAAGTAAGACAACTACAGACAAACATCATXXXXXXXXXXGTCAGCAAGTCCAGGGAGTATTGAATTGAA	GAAAGTAAGACAACTACAGACAAACATCATXXXXXXXXXXGTCAGCAAGTCTAGGGAGTATTGAATTGAA
Marker43133	CCATGATAATGGAGACTAACAAATTCAAGGXXXXXXXXXXTGCTCCGCATGAAAGAAGTTTATGCGGTTC	CCATGATAATGGAGACTAACAAATTCAATGXXXXXXXXXXTGCTCCACATGAAGGAAGTTTATGCGGTTC
Marker43143	GGACTTTAGTTCATTCTTCTTGCATTAGTTXXXXXXXXXXCACCTTTGTTGACTTCAACAAAGTATTATA	GGACTTCAGTTCATTCTTCTTACATTAGTTXXXXXXXXXXCACCTTTGTTGACTTCAACAAAGTATTATA
Marker43226	TATATCTGCTAGTGAATTTTCTCAGCAGTTXXXXXXXXXXACTCCTTCGACTAGATGTTTTCATGTTCGG	TATATCTGCTAGTGAATTTTCTCAGCAGTTXXXXXXXXXXACTCCTTCGACTAGATGTTTTCATGTTCAG
Marker43245	AAGAAAGTTTCACAAAAGATAAACCAAAAAXXXXXXXXXXAGAAAAGACTAATTTTTATAATTTCACTGA	AAGAAAGTTTCACAAAAGATAAAACAAAAAXXXXXXXXXXAGAAAAGACTAATTTTTATAATTTCACTGA
Marker43289	AATGTTGGTGGCCTCCACTCATTATCTCCAXXXXXXXXXXTCATTATCCTAGATCTCCGAGTATCGTTCT	AATGTTGGTGGCCTCCACTCATTATCTCCAXXXXXXXXXXTCATTATTCTAGATCTCCGAGTATCGTTCT
Marker43303	GGATCTTGCGAAATATAAAAAAGATTTCTGXXXXXXXXXXTCTCATAACAATAAATCCAAGTCTGACACA	GGATCTTGCGAAATATAAAAAAGATTTCTGXXXXXXXXXXTCTCAGAACAACAAATCCAAGTCTGACACA
Marker43326	CAGAACTCTGTGCGAATAAGATGTAAAACCXXXXXXXXXXTAGTTGTGTGGTTGGCCCAAGTAGCATTAT	CAGAACTCTGTGCGAATAAGATGCAAAACCXXXXXXXXXXTAGTTGTGTGGTTGGCACAAGTAGCATTAT
Marker43434	TCTCCAGTTGGCAAGTGCTTGAATTTTCAGXXXXXXXXXXTAGTGTGTCAAAGATTTGATAAGAGGAAAA	GCTCCAGTTGGCAAGTGCTTGAATTTTCAGXXXXXXXXXXAGTGTGTCAAAGATTTGATAAGAGGAAAAT
Marker43453	CTGCAAAGAAAGCAGAAAACTTCATCAACCXXXXXXXXXXGTTTTCTTCCAAGCTCAAGAGAAACTTCTA	CTGCAAAGAAAGCAGAAAACTTCATCAACCXXXXXXXXXXATTTTCTTCCAAGCTCAAGAGAAACTTCTA
Marker43494	ATTATTTTATATTATATCAAAACACAAATCXXXXXXXXXXCATTGGATAACTTTTAGAACAATTACGTAA	ATTATTTTATATTATATCAAAACACAAATCXXXXXXXXXXCATTGGATAACTTTGGGAACGGTTACGTAA
Marker43519	AGTACAAAATTTTTGTCCGAACCTGTTTGGXXXXXXXXXXAGAGAGAGAAAGACTATCATACTGATGCAT	AGTACAAAATTTTTGTCCGAAGCTGTTTGGXXXXXXXXXXAGAGAGAGAAAGACTATCATACTGATGCAT
Marker43532	CAACCATGTCTAGATATTCGAGTTGGTCGAXXXXXXXXXXCCATTGTTAGGTCAAAAAGTCATATTTCTT	CAACCATGTCTAGATATTCGAGTTGGTCAAXXXXXXXXXXCCATTGTTACGTCAAAAAGTCATATTTCTT
Marker43535	GAGGAAGTTAGAAATGGAACATGGTAGTTGXXXXXXXXXXTGGTTATAAACTGCAAAAATAAGTTATAAG	GAGGAAGTTAGAAATGGAACATGGTAGTTGXXXXXXXXXXTGGTTATAAACTGCAAAAATAATTTATAAG
Marker4362	GAGGGCGAGGAGAAGTTCAGAATTTGGGTTXXXXXXXXXXCTCCATGTAAGACACTAGATGGCATTTGAT	GAGGGCGAGGAGAAGTTCAGAATTTGGGTTXXXXXXXXXXCTCCATATAAGACACTAGATGGCATTTGAT
Marker43637	TGGCAAAGGAGGGTTAGCAGAGTGTACATAXXXXXXXXXXCTCTTGCCGCTCAGACACCAATTCCAACTG	TGGCAAAGGAGGGTTAGCTGAGTGTACAAAXXXXXXXXXXCTCTTGCCGCTCAGACACCAATTCCAACTG
Marker4368	TCCTTCCATAATAGTGCTCCCAACTCCCTAXXXXXXXXXXCTCAAACTGAGGGCAAGTTTGTTGGCCTCT	TCCTTCCATAATAATGCTCCGAACTCCCTAXXXXXXXXXXCTCAAACTGAGGGCAAGTTTCTTGGCCTCT
Marker43819	CTACTTGACGCCCACCTCATCAGAAGTCTGXXXXXXXXXXCAAGAAAAGGTAAACAAAAAGAAGAAAAAT	CTACTTGACGCCCACCTCATCAGAAGTCTGXXXXXXXXXXCAAGAAAAGGTAAACAAAAAGAACAAAAAT
Marker43898	CCAGGGGCCAAATAAAAATATAACCACCAGXXXXXXXXXXACTTTAGGCATATGTATAAAAGCAAAATTT	CCAGGGGCCAAATAAAAATATAACCACCAGXXXXXXXXXXCACTTTAGGCATATGTATAAAAGCAAAATT
Marker43919	AGAAAATCCAATTTCGATTGATTAGGACAAXXXXXXXXXXCTCTGGGTTCATCCTGTTCTTTGTTGCTTG	AGAAAATCCAATTTCAATTGATTAGGACAAXXXXXXXXXXCTCTGGGTTCATCCTGTTCTTTGTTGCTTG
Marker43936	TTATACAATTGTTTGCAGGCCTGTTCAGATXXXXXXXXXXCATAAGATTGCGAGCTCATTGCCAAGTACT	TTATACAATTGTTTACAGGCCTGTTCAGATXXXXXXXXXXCATAAGATTGCGAGCTCATTGCCAAGTACT
Marker4403	GTAACTTTCCACTGATAAAGTACGTGACTCXXXXXXXXXXTCTGAGGTGAGTATGTTCCTCCCAATGGTA	GTAACTTTCCACTGATAAAGTACGTGACTGXXXXXXXXXXTCTGAGGTGAGTATGTTCCTCCCAATGGTA
Marker44032	TTCAAATAAAATAAAAATTACTAACAATGTXXXXXXXXXXAACTAATTTTACTTCACCTTCATCTCTTCC	TTCAAATAAAATAAAAATTACTAACAATATXXXXXXXXXXAACTAGTTTTACTTCACCTTCATCTCTTCC
Marker44100	TCAGCCTATATGTTATTATAAAAAAAATAAXXXXXXXXXXGTAAGATCGTATACTTTTGAACCACAAAAT	TCAGCCTATATGTTATTATAAAAAAATAAAXXXXXXXXXXGTAAGATCGTGTACTTTTGAATGACAAAAT
Marker44231	AAAAGACGCTTTACAGAAGTTTTGGAGTTCXXXXXXXXXXTGCAATAGAAAGAGATTATGGATAAGTTTA	AAAAGACGCTTTACAGAGGTTTTGGAGTTCXXXXXXXXXXTGCAATAGAAAGAGATTATGGATAAGTTTA
Marker44233	AGAGTTACCACCATAGGCAAACGGACCAAAXXXXXXXXXXCATTTTCTCTAAGCTTCTCCATCATTTCTT	AGAGTTGCCACCATAGGCAAACGGACCAAAXXXXXXXXXXCATTTTCTCTAAGCTTCTCCATCATTTCTT
Marker44322	TTTATCCCTTATTTTTAGGTAAAAGGCTTGXXXXXXXXXXCCCATTCAAAGTGTTGTGAGCAAAAATAAC	TTTATCACTTATTTTTAGGTAAAAGGCTTGXXXXXXXXXXCCCATTCAAGGTGTTGTGAGCAAAAATAAC
Marker44347	TGATGGTGAAGTGCCAAATAGAGCCAACGAXXXXXXXXXXTTTGTGGGTAATGTGCCTCTACAATCGGGT	TGATGGTGAAGTGCCAAATAGAGCGAACGAXXXXXXXXXXTTTGTGGGTAATGTGCCTCTACAATCGGGT
Marker44392	TTGTATTTTGTGTCTACATGCATGAAATAAXXXXXXXXXXTTCGATAGGGTTCCACCTGAAAAAGAATAA	TTGTATATTGTGTCTACATGCATGAAATAAXXXXXXXXXXTTCGATAGGGTTCCACCTGAAAAAGAATAA
Marker44455	TTTGTGTATTATCAAACTTTTATAGAATTTXXXXXXXXXXTGATATCATTGTATCTTTAGATTATTTTTT	TTTGTGTACTATCAAACTTTTATAGAATTTXXXXXXXXXXTGATATCATTGTATCTTTAGATTATTTTTT
Marker44502	TATATGACATGGTTTCATACCGTTCAACTCXXXXXXXXXXAAAACTTGACTCTACAAATCCATCAGAATG	TATATGACATGGTTTCATACCGTTCAACTCXXXXXXXXXXAAAACTTGACTCTACAAATCCATCAGGATG
Marker44533	CTAGAACTTGAGCTTTACTTATTGGAAAAAXXXXXXXXXXCTATGTTCTACTTGTTGACACTTTCTGAAC	CTAGAACTTGAGCTTTACTTATTGGGAAAAXXXXXXXXXXCTATGTTCTGCTTGTTGACACTTTTTGAAC
Marker44609	GGACCCCAATAGAGTCCATATCAGCACGGTXXXXXXXXXXCTGAGAAGGATGGTGTTTTGAACGGTTTTA	GGACCCCAATAGAGTCCATATCAGCACGGCXXXXXXXXXXCTGAGAAGGATGGTGTTTTGCACGGTTTTA
Marker44642	GGCCAACGAGGCTTTGCTTGAACGGTTTGAXXXXXXXXXXACATTTACACCGATTGATATGAAAAAATAT	GGCCAACGAGGCTTTGCTTGAACGGTGAGAXXXXXXXXXXACATTTACATCGATTGATATGAAAAAACAT
Marker44720	TTTATATATACACACAAAAACAACTACATCXXXXXXXXXXGCAATTTCATCTGGTAAGTTCCGCATCTTG	TTTATATACACACACAAAAACAACTACATCXXXXXXXXXXGCAATTTCATCTGGTAAGTTCCGCATCTTG
Marker44785	TTGATTTCTGTGTTCATGATTCGTCAATTAXXXXXXXXXXAGCCGCGTAGCTAATTCCATTGAATCTCCA	TTGATTTCTGTGTTCATGATTCGTCAATTAXXXXXXXXXXAGCCGCGTAGCTAATTCCATTGAATCTTCA
Marker44803	AAAAAATAACCTATAAAAAATAGGGATCATXXXXXXXXXXATCTTTTATTTACTAAACACTGTTTAGAGA	AAAAAATAACCTATAAAAAATAGGGATCATXXXXXXXXXXATCTTTTATGTACTAAACACTGTTTAGAGA
Marker44948	CTAAAGTTCGTCTGAGCTCCATTTGATTATXXXXXXXXXXTTTGATTGATTATTACATCATTCATTATAT	CTAAAGTTCGTCTGAGCTCGATTTGATTATXXXXXXXXXXTTTGATTGATTATTACATCATTCATTATAT
Marker44965	AATCAAATGTCTTACTCAGGGTTACTCAAAXXXXXXXXXXTCACCAAAACAATGCAAACCTTTGGTGCTA	AATCAAATGTCTTACTCAGGGTTACTCAAAXXXXXXXXXXTCACCAAAAAATTGCAAACCTTTGGTGCTA
Marker44987	TGATGTTGTTCCCTCTCCATCATGACAAAGXXXXXXXXXXAGGCGGAGATATTAGTCTTACTTTCAACCA	TGATGTTGTTCCCTCTCCATCATGACGAAGXXXXXXXXXXAGGCGAATATATTAGTCTTACTTTCAACCA
Marker45112	TGCTAGAGTAGTGATATTTCCATGAATCGTXXXXXXXXXXACCATTTGGCATAATTACACAAATTTGTCA	TGCTAGAGTAGTGATATTTCCATGAATCGTXXXXXXXXXXACTATTTGGCATAATTACACAAATTTGTCA
Marker45145	CTTTTGTTGGGTGAGTTCGTCTACCCTTGTXXXXXXXXXXCGCTAGGTTCATTGTATGCAATTCGCTTAT	TTTTTGTTGGGTGGATTCGTCTGGCCTTGTXXXXXXXXXXCGCTAGGTTCATTGTACGCAATTCGCTTAT
Marker45261	AAAGAACCTTCAGCTTATGGAAGAGGAGGGXXXXXXXXXXTTGTGGAGTTTTGCATGCAATACTGTGATC	AAAGAACCTTCAGCTTATGGAAGAGCAGGGXXXXXXXXXXTTGTGGAGTTTTTCATGCAATACTGTGATC
Marker45332	AGACATAGAGAAAATACAGTTGAAGTTGGCXXXXXXXXXXAAATTCCAGTTGATGAAATGCTGGTGATTC	AGACATAGAGAAAATACAGTTGAAGTTGGCXXXXXXXXXXAAAATCCAGTTGATGAAATGCTGGTGATTC
Marker45388	AGAGCATCAAACATTTGAAATTTGGCAGGCXXXXXXXXXXGTATGTTACCTATTGGGGTCACCATCTTCT	AGAGCATCAAACATTTGAAATTTGGCAGGCXXXXXXXXXXGCATGTTACCTATTGGGGTCACCATCTTCT
Marker45498	TCCTACATTCATATAATAATTTCTTTCTTGXXXXXXXXXXGCTTGATGTTTGCAGAGATACCCCTAAAAT	TCCTACATTCATATAATAATTTCTTTCTTGXXXXXXXXXXGCTTGATGTTTGCAGAGATACCCCTACAAT
Marker45501	TCTTTTTCGGGCATTCGATGTACAAAATAAXXXXXXXXXXTTGCCTTTTTTACTTTGTATTATGATGTGC	TCTTTTTCGGGCATTCGGTGTACAATAAAAXXXXXXXXXXTTGCCTTTTTTACTTTGTATTATGATGTGC
Marker45559	ATAAAAAAAAGAAATAAATGATAAAACTTGXXXXXXXXXXACCTCGACAAGCACTAACTAAAAACATACA	ATAAAAAAAAGAAATAAATGATAAAACTGGXXXXXXXXXXACCTCGACAAGCACTAACTAAAAACATACA
Marker45596	ACTGACCTCCCTAAGAACCTCATCACTCTTXXXXXXXXXXGGAACATCAATCGACAAGCCAACAAGAATA	ACTGACCTCCCTAAGAACCTCATCACTCTTXXXXXXXXXXGGAACATCAATCGGCAAGCCAACAAGAATA
Marker45597	ATTCACCTATCTGTTTTGATTTCGTGTGTAXXXXXXXXXXGTTTTCCAGGTTTGTTGTTGAGCATTTTTC	ATGCACCTATCTGTTTTGATTTCGTGTGTAXXXXXXXXXXGTTTTCCAGGTTTGTTGTTGAGCATTTTTC
Marker45638	TTTATAAAATCCGCCTAGATGTTCGTCTCTXXXXXXXXXXCTCATCTGGCGAAAAACAGGCGTCAGTGCC	TTTATAAAATCCGCCTAGATGTTCGTCTCTXXXXXXXXXXCTCTTCTGGCGAAAAACGGGCGTCAGTGCC
Marker45675	CTCCTCAATTTGTAACTCCATCGTTTCATAXXXXXXXXXXCATTCTACTCTATCATAGATTTTGCTCATG	CTCCTCAATTTGTAACTCCATCGTTTCATAXXXXXXXXXXCATTCTACTCTATCATAGACTTTGCTCATG
Marker45677	AATAAGTTTATACACTAAACATGACCAATAXXXXXXXXXXATGGCTCCACTTCAAAATTTGAATTTCCTC	AATAAGTTTATACACTAAACATGACCAATAXXXXXXXXXXATGGCTCCATTTCAAAATTTGAATTTCCTC
Marker45733	CCATTATGCATCAAACAGCAAAATCAAAACXXXXXXXXXXAGAAATGATTGTATGCTGACTTCTTGGATA	CCATTATGCATCAAACAGCAAAATCAAAACXXXXXXXXXXGAAATGATTGTATGCTGACTTCTTGGATAT
Marker45740	TAAAATACTCGACCTCAAAAAGACAGGCAAXXXXXXXXXXATCTTTTCTTCCATGGGCCTACGTTGGAGG	TAAAATACTCGACCTCAAAAAGACAGACAAXXXXXXXXXXATCTTTTCTTCCATGGGCCTACGTTGGAGG
Marker45745	AAAAAGAAAAAAGAAAAAACCCCTTAGTTTXXXXXXXXXXTCTCAACAGCCCTTCAGCCCACAAATTACA	AAAGAAAAAAGAAAAAACCCCTTAGTTTGCXXXXXXXXXXTCTCAACAGCCCTTCAGCCCACAAATTACA
Marker45786	ACCATATTTCAAGTGGAAGAAAACATCCATXXXXXXXXXXCATCCTACCAAACACAACGAAGATAGATGT	ACCATATTTCAAGTGGAAGAAAACATCCATXXXXXXXXXXCATCCTACCAAGCACAACGAAGATAGATGT
Marker45794	CTAGCAAAAGCCTGGGACCAAGAAAGATGAXXXXXXXXXXTATAAAGTTCTCAATCAGTACTAATGAGCA	CTAGCAAAAGCCTAGGACCAAGAAAGATGAXXXXXXXXXXTATAAAGTTCTCAATCAGTACTAATGAGCA
Marker45850	GCCACCAACATGATTCTGGGCCTCAATGTCXXXXXXXXXXCAGTTCAACCCTTTCTCCGCCGTGCAAGAT	GCCACCAACATGATTCTGGGCCTCAATGTCXXXXXXXXXXCAGTTCAACTCTTTCTCCGCCGTGCAAGAT
Marker45929	GAATGGCGTACCATAAATCAAAATAGTTAGXXXXXXXXXXATAAACTCTTTTTTGAGATACTATCAATTT	GAATGGTGTACCATAAATCAAAATAGTTAGXXXXXXXXXXATAAACTCTTTTTTGAGATACTATCAATTT
Marker45971	GCCGCAGTCATTTCATAAGCTAATTAGTGTXXXXXXXXXXTACGAATGATTTAGGCTAATTGCATAATCT	GCCGCAGTCATTTCATAACCTAATTAGTGTXXXXXXXXXXTACGAATGATTTAGGCTAATTGCATAATCT
Marker46051	AGAACTTGAAATGGAAGTGGAGAGGAAACAXXXXXXXXXXATACATCCGGGGGGTTTGGAAATTCCACTG	AGAACTTGAAATGGAAGTGGAGAGGAAACAXXXXXXXXXXTACATCCGGGGGGGTTTGGAAATTCCACTG
Marker46060	CATTTATTCCCAAAGCAACTTGTTCCCCTTXXXXXXXXXXATTTCGCGGGTGCCCGGGCAATGAGGTACG	CATTTATTCCCAAAGCAACTTGTTCCCCTTXXXXXXXXXXATTTCGCGGGTGCCCGGACAATAAGGTTCG
Marker46237	TTCTTTTTGTTTGTCACATTCTGGAATTTTXXXXXXXXXXCTCATTGATTTGAGGGTGATGGATAACTGT	TTCTTTTTGTTTGTCACATTCTGGAATTTTXXXXXXXXXXCTCGTTGATTTGAGGGTGATGGATAACTGT
Marker46287	GATCAACATAGATGTCCCACGTCTGTCGCGXXXXXXXXXXTAACATAAGTTTCAAAGATCTATTTTTGGA	GATCAACATAGATGTCCCACGTTTGTCGCGXXXXXXXXXXTAACATAAGTTTCAAAGATCTATTTTTGGA
Marker46338	AGTGAAATCTGATGAACCGATAAATGGGAAXXXXXXXXXXACATAGTTTGCTGGTCTATAGGCTCAGTTC	AGTGAAATCTGATGAACCAATAAATGGGAAXXXXXXXXXXACATAGTTTGCTGGCCTATAGGCTCAGTTC
Marker46346	TACGAGACATCATTGATTTCTACGAGCTTCXXXXXXXXXXGACCTGCAAGCAGGTGATTTTACATAATTT	TACGAGACATCATTTATTTCTACGAGCTTCXXXXXXXXXXGACCTGCAAGCAGGTGATTTTACATAATTT
Marker46483	CAGCCTCGTTGGGAAGATTCCCACTGAGCTXXXXXXXXXXTGTCAAGAATCTCCATATTCGGTGTGGCGT	CAGCCTCATTGGGAAGATTCCCACTGAGCTXXXXXXXXXXTGTCGAGAATCTCCATATTCGGTGTGGCGT
Marker46550	GAATAATTATAATTTCATACTTTTATATGGXXXXXXXXXXTAAAAGTTTACCCCCACTCATTTTTTCTCC	GAATAATTATAATGTCATACTTTTATATGGXXXXXXXXXXTAAAAGTTTACCCCCACTCATTTTTTCTCC
Marker46568	AATAAACTATGAATGGTCCTTATAAAATTAXXXXXXXXXXCAAATGAAAAGTGCTAAAATTACCAAAAAT	AATAAACTATGAGTGGTCCTTATAAAATTAXXXXXXXXXXTAAATGAAAAGTGCTAAAATTACCAAAAAT
Marker46577	TCAACCATATACAGAAGGATATAATATTTCXXXXXXXXXXACTATTACATTGTACCTTTAGTTGTAATTT	TCAACCATATACACAAGGATATAATATTTCXXXXXXXXXXACTATTACATTGTACCTTTAGTTGTAATTT
Marker46671	AATTGCTCTACAACTTCTGGTGGTTGATTAXXXXXXXXXXAGCTACTCAAATTGACTCTTGCAAATTACC	AATTGCCCTACAACTTCTGGTGGTTGATTAXXXXXXXXXXAGCTACTCAAATTGACTCTTACAAATTACC
Marker46688	TTTCTTCTTCTCCCTTTATTGTATTTATGAXXXXXXXXXXGCAACATTTTCATTGGAATAGTTGGGTTGC	TTTCTTCTTCTCCCTTTATTGTATTTATGAXXXXXXXXXXGCAACATTTTCATTGGAATAGTTGGATTGC
Marker46760	ACAAAAACACTACAATCTTTATAGGAAGACXXXXXXXXXXTCTGCGAGATTAGAAAATAACCAAGTAATA	ACAAAAACACTACAATCTTTATAGGAAGACXXXXXXXXXXTGCGAGATTAGAAAATAACCAAGTCAAATA
Marker46811	TGAGGATTGCTCTACCTCAATGCTTCTGCAXXXXXXXXXXAAATTCGGGTTTGAATCTTCAATCATACAT	TGAGGATTGCTCTACCTCAATGCTTCTGCAXXXXXXXXXXAAATTCGTGTTTGAATCTTCAATCATACAT
Marker46837	TATTCATCAAATTCCCTATCGTTTTTTGATXXXXXXXXXXAACGGAGAATAGAAGAAGGAAAAATGGCTC	TATTCATCAAATTCCCTATCGTTTTTGGATXXXXXXXXXXAACGGAGAATAGAAGAAGGAAAAATGGCTC
Marker46856	AGGGATCGCCTCCTGAGGAACTGACTGTTCXXXXXXXXXXGGGGTCCTGTCAATGAAGAGTAGTCTTGCA	GGGGATCGCCTCCTGAGGAACTGACTGTTCXXXXXXXXXXGGGGTCCTGTCAATGAAGAGTAGTCTTGCA
Marker46859	CAACGTTCTTGAAGGTCCACATATTCGACTXXXXXXXXXXTAGTTTCTCCATAAGTAAACATCATATCCG	CAACGTTCTTGAAGGTCCACATATTCGAATXXXXXXXXXXTAGTTTCTCCATAAGTAAACATCATATCCG
Marker46861	GCATATGGCCTCTCACCGTTTTATTGTCTCXXXXXXXXXXGCAATCGTTACAACCATTTGTTTCCCAGAA	GCATATGGCCTCTCACCGTTTTATTGTCTCXXXXXXXXXXGCAATCATTACAACCATTTGTTTCCCAGAA
Marker46886	GATTATTGCAACAGTTTCGGAGAGGAGAAAXXXXXXXXXXATTTTATTAGATGACTGAGGTCTATGTCAA	GATTATTGCAACAGTTTCGGAGAGGAGAAAXXXXXXXXXXATTTTATTAGACGACTGAGGTCTATGTCAA
Marker46932	TAAACACCTCACGCCTGGCAGATCCAATCAXXXXXXXXXXGGACAGAAATTGATTTCAAGATAGACAAAA	TAAACACCTCACGCCTGGCAGATCCAATCAXXXXXXXXXXGACAGAAATTGATTTCAAGATAGACAAAAA
Marker46964	TGCGCCTTTGCGTTAGCACGCGTTTTTGGGXXXXXXXXXXTTTCAAATGGAACGTGCAAATGTAATTTTT	TGCGCCTTTGCGTTAGCACGCGTTTTTGGGXXXXXXXXXXTTTCAAATGGAACGTGTAAGCGTAATTTTT
Marker46970	TCTCCACAGAACAAAAACTACATGATATCCXXXXXXXXXXCACACATTTTTCTCTCAATTTCAATGAAAA	TCTCCACAGAACAAAAACTACATGATATCCXXXXXXXXXXCACACATTTTTCTCTCAATTCCAATGAAAA
Marker47012	GAAATAGTTATCTTATCGTGAAAGAGCTTCXXXXXXXXXXAGGTATTGTGCAATTCATTATCCTTTCTTA	GACATAGTTATCTTATCGTGAAAGAGCTTCXXXXXXXXXXAGGTATTGTGCAATTCATTATCCTTTCTTA
Marker47053	GCCAAATTCTCCATAACCCATTTTGCGCCTXXXXXXXXXXTGCGGCTCTCATGTCCTCATCACCGGTGCG	GCCAAGTTCTCCATAACCCATTTTGCGCCTXXXXXXXXXXTGCGGCTCTCATGTCCTCATCACCGGTGCG
Marker47062	TCTCTTCCATTGTAAATTTGCTGATAACAAXXXXXXXXXXTTTGCAGAGTTTCAATCTTTATAAATGAAT	TCTCTTCCATTGTAAATTTGCTGATAACAAXXXXXXXXXXTTGCAGAGTTTCAATCTTTATAAATGAATT
Marker47093	TGAGCCGTATGTCTTTGCCCTTGCAGACAAXXXXXXXXXXCAAGTGAATTATTATCAACCAATTGCTCCC	TGAGCCGTATGTCTTTGCCCTTGCAGACAAXXXXXXXXXXTAAGTGAATTATTATCAACCAATTGCTCCC
Marker4732	AGAAACAGTGGGAAGAAAATTAGGAAACGAXXXXXXXXXXCAATTTCCTCCAGGTTCTCCATTTCTTCTG	AGAAACAGTGGGAAGAGAATTAGGAAACGAXXXXXXXXXXCAATTTCCTCCAGGTTCTCCATTTCTTCTG
Marker47582	CCGGAGGCCATGTTGCAGTAGACGAGGAAGXXXXXXXXXXTGCAAAACAAGTAAAATTATTAGTACTTTA	TCGGAGGCCAAGTTGCAGTAGACGAGGAAGXXXXXXXXXXTGCAAAACAAGTAAAATTATTAGTACTTTA
Marker47672	AATCTGCTAATACACTGATGTATGTGTAAGXXXXXXXXXXCAGTGATGTAATATTACATCAAGTATTTAT	AGTCTGCTAATACACTGATGTATGTGTAAGXXXXXXXXXXCAGTGATGTAATATTACATCAAGTATTTAT
Marker47706	ACTTACACCCCTTCCGAGACTTCTCAACTTXXXXXXXXXXTCCACTACATGAAGTACTTGCACAACACAT	ACTTACACCCCTTCCGAGACTTCTCAGCTTXXXXXXXXXXCGCACTACATGAAGTACTTGCACAACACAT
Marker47721	ACCGACACCGTGTGAGATGCACGCATATTTXXXXXXXXXXTTGTGTTCCCCAAAATGTTGACCCACAATT	ACCGACACCGTGTGAGATATATGCATATTTXXXXXXXXXXTTGTGTTCCCCAAAATGTTGACCCACGATT
Marker47790	AAATTACAAGACAAAATTATAAAAATATATXXXXXXXXXXAAAAAATCCAGAGAGCAAGTCTTCAACCAC	AAATTACAAGACAAAATTGTAAAAATATATXXXXXXXXXXAAAAAATCTAGAGAGCAAGTCTTCAACCAC
Marker47814	TCCCAGATGATGGATAATAAATCAATTGCTXXXXXXXXXXAGTGCACAATCCATCATAACAGATGTAAAT	TCCCAGATGATGGATAATAAATCAATTGCTXXXXXXXXXXAGTGCAAAATCCATCATAACAGATGTAAAT
Marker47844	AGCAATTGTGAAAATGGTGTTCAGAGTATCXXXXXXXXXXTCTCAATCTAAATTTATGATCAGGCTCTGA	AGCAATTGTGAAAATGGTGTTCAGAGTATCXXXXXXXXXXTCTCAATCTAAATTTATGATCAGGCTGTGA
Marker47875	CTAAGTCAACAAACAAGAAAGGTAATGCGTXXXXXXXXXXATCGAACCAATTTGTAAATGAAATGCTTAT	CTAAGTCAACAAACAAGAAAGGTAATGCGTXXXXXXXXXXATTGAACCAATTTGTAAATGAAATGCTTAT
Marker47906	TTCCTGTTTCCGGTTATTTCTTGGGTAGTGXXXXXXXXXXAATTTATACGCTTACGATCTTCAGGTATTG	TTCCTGTTTCCGGTTATTTCTTGGGTAGTGXXXXXXXXXXAATCTATACGCTTACGATCTTCAGGTATTG
Marker47922	TTGAATCCGACTGGTTCTAGTTGAACAAAAXXXXXXXXXXCTATTACAATAAGAATGCACAATAAACTTA	TTGAATCTGACTGGTTCTAGTTGAACCCAAXXXXXXXXXXCTATTACAATAAGAATGCACAATAAACTTA
Marker47933	ATTTATTATCAGGTCAAATTTTCAGATGGTXXXXXXXXXXCTATTAGCTTCCAGGAAATGAAAGCAGGAT	ATTTATTATCAGGTCAAATTTTCAGATCGTXXXXXXXXXXCTATTAGCTTCCAGGAAATGAAAGCATGAT
Marker48038	CAATCTCACTACATGTTTGGCTTATAGTTTXXXXXXXXXXGATAGTGATGGTGAAAGAGTTTGATTAGAT	CAATCTCAGTACATGTTTGGCTTATAGTTTXXXXXXXXXXGATAGTGATGGTGAAAGAGTTTGATTAGAT
Marker48070	TTGGACAGAGAGGATTCGAGTCCGATACAAXXXXXXXXXXAATGCAAGCTTATGATAGTAATCAAGTTCT	TTGGACAGAGAGGATTCGAGTCCCATACAAXXXXXXXXXXAATGCAAGCTTATGATAGTAATCAAGTTCT
Marker48098	TTGTCGGAAAGCTTGAACCTCTTGCACTTGXXXXXXXXXXGCCAGTGTTGCACTTCTAATCATTCTGACG	TTGTCGGAAAGCTTGAACCTCTTGCACTTGXXXXXXXXXXGCCAGTGTTGCACTTCTAATCATTCTGATG
Marker48121	TTTATCACGATTTTGATTTTGAGCTATATTXXXXXXXXXXAGGAACATGGAGTTGATATCAATGACACCT	TTTATCACGATTTGATTTTGAGCTATATTTXXXXXXXXXXAGGAACACGGAGTTGATATCAATGACACCT
Marker48197	TGAACCGTATACCATAAAAAATAAAAAAAAXXXXXXXXXXTGGAGCCACATTCTGATGCACAAATTGTAC	TGAACCGCATACCATAAAAAATAAAAAAAAXXXXXXXXXXTGGAGCCACATTCTGATGCACAAATTGTAC
Marker48287	ATAAACGCATCGAATGAAATGAACCTAGCAXXXXXXXXXXACAAAGACACATGGGCCCATAGAACAAAAA	ATAAACGCATCGAATGAAATGAACCTAGCAXXXXXXXXXXACGAAGACACATGGGCCCATAGAACAAAAA
Marker48404	ACTCATGTGTTTTTGCAAGTGCAGCCGGAGXXXXXXXXXXCCCTTTTTCTCCAATTTCTTACCATGTTTT	ACTCATGTGTTTTTGCAAGTGCAGCCGGAGXXXXXXXXXXGCCCTTTTTCTCCAATTTCTTACCATGTTT
Marker48430	AAATATTTTGTTTGTCTAATTTTTAGAGTAXXXXXXXXXXGGTATGATAAAGTTGATGTAGGCCACCGCT	AAATATTTTGTTTGTCTAACTTTTGGAATAXXXXXXXXXXGGTATGATGAAGTTGATGTAGGCCACCGCT
Marker48467	TTACTGTTCTACTATTCTATTTTGGAAAAGXXXXXXXXXXTTGGTAGCAATTGCAACGAGTTTTGTCACA	TTACTATTCTACTATTCTATTTTGGAAAAGXXXXXXXXXXTTGGTAGCAATTGCAACGAGTTTTGTCACA
Marker48470	AATGATAAAATTGTGGTATGAGGAATAGTAXXXXXXXXXXACACAATGTTTCATGCTCATAGATAGGTGT	AATGATAAAATTGTGGTATGAGGAATAGTGXXXXXXXXXXACACAATGTTTCATGCTCATAGATAGGTGT
Marker48588	AGAAACAAATTGACCATAAAGAAAAGAAAAXXXXXXXXXXATCCCAGACTCCTGAAAATAATAATAATAA	AGAAGCAAATTGACCATAAAGAAAAGAAAAXXXXXXXXXXATCCCAGACTCCTGAAAATAATAATAATAA
Marker48615	GCTTTGATCTATTGATGGAGCAAACTCCTGXXXXXXXXXXCCCTCTCATTTTATGGCTTGACATGAACCA	GCTTTGATCTATTGATGGAGCAAACTCCTGXXXXXXXXXXCCTCTCATTTTTATGGCTTGACATGAACCA
Marker48703	GGCAATCTTAGAAAAGTACTTAGCACCATGXXXXXXXXXXCTTCTTTTAGGTGGAAGGGAACTAGGTTTC	GGAAATCTTAGAAAAGTACTTAGCACCATGXXXXXXXXXXCTTCTTTTAGGTGGAAGGGAACTAGGTTTC
Marker48724	TTTTATGGATAATTACACTCCCCTATTTGGXXXXXXXXXXAATATAAATTTTCATTCACTTTATTTTTTG	TTTTATGGATAATTACAGTCCCCTATTTGGXXXXXXXXXXAATATAAATTTTCATAAACTTTATTTTTTG
Marker48728	GACTTGGGTTTCCTGAAATTCTGCGATTGTXXXXXXXXXXGCCTATTTATTATGCTAACAATACATAGAC	GACTTGGGTTTCCTGAAATTCTGCGATGGTXXXXXXXXXXGCCTATTTATTATGCTAACAATACATAGAC
Marker48746	ATGTTATGAAGTAGGAGAACCCTCCTCTGGXXXXXXXXXXAAGATCATTGCAGGATGTAAAGGCCATTAT	ATGTTATGAAGTAGGAGAACCCTCCTCTGGXXXXXXXXXXAAGATCATTGCAGGATGTAAAGACCATTAT
Marker4876	AGAAAGAAGTTTTTGATCCTCCGAAATGTTXXXXXXXXXXAAAAAGGTGTACATAGTTTTATAAATCGTG	AGAAAGAAGTTTTTGATCCTTCGAAATGTTXXXXXXXXXXAAAAAGGTGTACATAGTTTTATAAATCGTG
Marker48799	GTTTTCCTCAATTTCAACATCCGCTATCAAXXXXXXXXXXTTCAAAGCACGTATAAGAGTACTCGAGTTT	GTTTTCCTCAATTTCAACATCTGCTATCAAXXXXXXXXXXTTCAAAGCACGTATAAGAGTACTCGAGTTT
Marker48808	TTTGTTCCGAGATCCATGTATTTCATTAGTXXXXXXXXXXAACCGTGCAAGTTCCGGAGCCCAAGAATGA	TTTGTTCCAAGATCCATGTATTTCATTAGTXXXXXXXXXXAACCGTGCAAGTTCCGGAGCCCAAGAATGA
Marker48880	AGGACTAAAATTATAATTTTCCATCAAAATXXXXXXXXXXGTCCGATGGTCTAGAATTATTTCACAAACA	AGGACTAAAATTATAATTTTTCATCAAAATXXXXXXXXXXGTCCGATGGTCTAGAATTATTTCACAAACA
Marker48881	CAAGGAGAATTATTCTTGAAATTTCAAGGGXXXXXXXXXXTTTGAAGTATATATTGCGGAATTGTGCATA	CAAGGAGAATTATTCTTGAAATTTCAAGGGXXXXXXXXXXTTTGAAGTATATATTGCGGAATTGTGCACA
Marker48999	ATTTCTTGTCCTAAATGACGTTTCTAATTGXXXXXXXXXXTTATGGAATAAACTAAGTGATTTAGATTTT	ATTTCTTGTCCTAAATGGCGTTTCTAATTGXXXXXXXXXXTTATGGAATAAACTAAGTGATTTAGATTTT
Marker49004	TAATACATAATATATGAATTGAATACTGATXXXXXXXXXXTTGAAGTGCTTCTAAAAAAATTGGCATTTA	TAATACATAATATACGAATTGAATACTGATXXXXXXXXXXTTGAAGTGCTTCTAAAAAAATTGGCATTTA
Marker49064	TCACTAAATGAGTATATTACATTTGTTATGXXXXXXXXXXTTAGTTCTGTAATTACTGGAAGTGATATTT	TCACTAAATGAGTATATTACATTTGTTATGXXXXXXXXXXTTAGTTCTGTAATTACTGGGAGTGATATTT
Marker49131	GGGAATTATTGCTATACTCGTTTTTCCTTTXXXXXXXXXXAACTCTTGCAACAGATTCCGAATTGATGAG	GGGAATTATTGCTATACTTGTTTTTCCTTTXXXXXXXXXXAACTCTTGTAACAGATTCCGAATTGATGAG
Marker49133	GACTGATCATCATTGAAGCAGCAAACTAACXXXXXXXXXXGTCCCAATCTTTTCAGTTTTAGGCAAAAAT	GACTGATCATCATTGTAGCAGCAAACTAACXXXXXXXXXXGTCCCAATCTTTTCAGTTTTAGGCAAAAAT
Marker49136	CTGCACGGAAAACAAAGGAAAAGAAAAAATXXXXXXXXXXGGAAATTCAAATTGGTGAAGAACAAAAATA	CTGCACGAAAAACAAAAGGAAAAGAAAAATXXXXXXXXXXGGAAATTCAAATTGGTGAAGAACAAAAATA
Marker49197	AGCAAAAAAACAAATAGCTAATACAATTATXXXXXXXXXXTTTACTATGAGAAAATGCAACCCATCAAAA	AGCAAAAAAACAAATAGCTAATACAATTATXXXXXXXXXXTGTACTATGAGAAAATGCAACCCATCAAAA
Marker4921	CATGTGAATCGAAACATTAGAAGTAGGCCCXXXXXXXXXXGAATAATATACGATTTACTTTCTATGTGTA	CATGTGAATCGAAACATTAGAAGTAGGCCCXXXXXXXXXXGAATAATATAGGATTTACTTTCTATGTGTA
Marker49260	TTAGACCCAACATACTTCCGAAATAAAATAXXXXXXXXXXTCAAAACATAGTTCAAAACTATAGATTAGG	TTAGACCCAACATACTTCCAAAATAAAATAXXXXXXXXXXTCAAAACATAGTTCAAAACTATAGATTAGG
Marker49298	GACATTGTACCTATTTCCCGGTCAGGAGTCXXXXXXXXXXGGAAAACATCAGAAAAACACAGAAATAAAA	GACATTGTACCTATTTCCCGGTCAGGAGTCXXXXXXXXXXGGAAAACATCAGAAAAACACAGAAACAAAA
Marker49383	GAGTATGTATTCCTTGTTGCTGCCATAAACXXXXXXXXXXGTACTAGCAAGTTTCGAAAGGCAGTCTGCT	GAGTATGTATTCCTTGTTGCTGCCATAAACXXXXXXXXXXAGTACTAGCAAGTTTGGAAGGCAGTCTGCT
Marker49384	AAGTCTAAGGTTTGTGTTGTGGGCTTTTGTXXXXXXXXXXATGACTAAAAATCATGATAAATGACTACTA	AAGTCTAAGCTTTGTGTTGTGGGCTTTTGTXXXXXXXXXXATGACTAAAAATCATGATAAATGACTACTA
Marker49386	ATCTGAACCTCAAATGGTGTGAAGAATGTCXXXXXXXXXXGACTTTTCACTGCTGGGAATCTGAACCTTT	TCTGAACCTCAAATGGTGTGAAGAATGTCGXXXXXXXXXXGACTTTTCACTGCTGGGAATCTGAACCTTT
Marker49514	TAATATGATGGATAAGTTTTATATGTCCTAXXXXXXXXXXAGGTTGTGCAAGGTTTACCTCACCTTTCCT	TAATATGATGGATAAGTTTTATATGTCCTAXXXXXXXXXXAGGTTGTGCAAGGTTTATCTCACCTTTCCT
Marker49525	GAGTTATTGTGTGCTTGTGTATTTATGTCAXXXXXXXXXXTGAAAAAAGGTGTTGACGCTGTTCACAAAA	GAGTTATTGTGTGCTTGCGTATTTATGTCAXXXXXXXXXXTGAAAAAAGGTGTTGACGCTGTTCACAAAA
Marker49554	CTGAAAAATTAGAGGATAAACCTAAAAGGGXXXXXXXXXXAGTCACAGTCTCACTAAAAAGCATTCAGTT	CTGAAAATTTAGAGGATAAACCTAAAAGGGXXXXXXXXXXAGTCACAGTCTCACTAAAAAGCATTCAGTT
Marker49600	AAAAAGGCCTTGGTAGGAAGAGAATACCTTXXXXXXXXXXCTGGAATCCTAATCTGTATGATGCTACCAT	AAAAGGGCCTTGGTAGGAAGAGAATACCTTXXXXXXXXXXTGGAATCCCTAATCTATATGATGCTACCAT
Marker4961	GCAACCATAAAAAACACTCGAGTTGGAGAAXXXXXXXXXXCTTCCAATATCAGTTAGAAAGAACGATGTT	GCAACCATAAAAAACACTCGAGTTGGAGAAXXXXXXXXXXCTTCCCATATCAGTTAGAAAGAACGATGTT
Marker49680	AAATCTCGTTTGATAAAATTCTCATTTTTCXXXXXXXXXXCATGACGTCATGTTCGACCTTTTCTTTAGA	AAATCTCGTTTGATAAAATTCTCATTTTTCXXXXXXXXXXCATGACGTCATGTTCGACCTTTTCTTTAGG
Marker49707	GAACCACTTGACTATAATACACACACACATXXXXXXXXXXATAATTCAATTCCAACAAGTGTTGAAAATC	GAACCACTTGACTATAATACACACACACATXXXXXXXXXXATAATTCAATTCCACCAAGTGTTGAAAATC
Marker49746	CCACCAGTTCAGTTGCATGATCCAAATTTAXXXXXXXXXXAGGTAATTCATAGATTGGAATGTGATCGCT	CCATCAGTTTAGTTGCATGATCCAAATTTAXXXXXXXXXXAGGTAATTCATAGATTGGAATGTGATCGCT
Marker49750	CACCAGCATTATTATGGTAGATTTGGTTGTXXXXXXXXXXTGGCTTCTGCACCATCAAGTCAATCTTGTT	CACCAGCATTATTATGGTAGATTTGGTTGTXXXXXXXXXXTGGCTTCTGCACCATCAAGTCAATCTTGGT
Marker49760	TGTTGACTGCGAATGATTTATTGCTTTCTTXXXXXXXXXXTTATCTTGATCTAGACGACAATGGCACTGA	TGTTGACTGCTAATGATTTATTGCTTTCTCXXXXXXXXXXTTATCTTGATCTAGACGACAATGGCACTGA
Marker49775	ATTTCTCCTTTTTCTCGTAAGGTGAGTGGGXXXXXXXXXXATAATGTCACTATCACTTTGTTATATGATA	ATTTCTCCTTTTTCTCGTAAGGTGAGTGGGXXXXXXXXXXATAATGTCACTATTACTTTGTCATATGGTA
Marker49797	AATTGTATAAATAAATAATCTTGCTTTGGAXXXXXXXXXXATTTTTGACTTGGACTGTGGCAGCAGTTGA	AATTGTATAAATAAATAATCTTGCTTTGAAXXXXXXXXXXATTGTTGACTTGGTCTGTGGCAGCAGTTGA
Marker49807	CCAACGATACAAATGTGCAAAATCAAAAACXXXXXXXXXXAAAAAATAGCGATTTATCTTCATGTATTTT	CCAACGATACAAATGTGCAAAATCAAAAACXXXXXXXXXXAACAAATAGCGATTTATCTTCATGTGTTTT
Marker49838	AGAAAGTAGAAATATGATATCTTCATTTTTXXXXXXXXXXAGATACAATTTGTCTATATGACATGTCTTC	AGAAAGTAGAAATATGATACCTTCATTTTTXXXXXXXXXXAGATACAATTTGTCTATATGGCATGTCTTC
Marker49848	AAAGTATGCAAAAAATACCCCTCTGTTTTCXXXXXXXXXXTTTGCTATTTCTCACCCTAAAAAATAAGTA	AAAGTATGCAAAAAATACCCCTCTGTTTTCXXXXXXXXXXTCTGCTATTTCTCACCCTAAAAAATAAGTA
Marker49868	CAGATCCTTCATTTATATAGCTTCTTGATCXXXXXXXXXXGCCAAAACTTACAGCAAGGTATGATCAATT	CATATCCTTCATTTATATAGCTTCTTGATCXXXXXXXXXXGCCAAAACTTACAGCAAGGTATGATCAATT
Marker49936	TATCCGATCTAAGTTCAAGTTAGAGTTTTCXXXXXXXXXXCCTAACAAAAAAACGTGGATCTTGAAGTGT	TATCCGATCTAAGTTCGAGTTAGAATTTTCXXXXXXXXXXTCTAACAAAAAAACGTGGATCTTGAAGTGT
Marker49962	GAGCTTGGAGAAAGAGGTGAAGGGAAGGAAXXXXXXXXXXATTGTCGATCACAGACATTTTGAAGGAATA	GAGCTTGGAGAAAGAGGTGAAGGGAAGGAAXXXXXXXXXXATTGTCGATCACAGACATTTTCAAGGAATA
Marker50028	TCCATCGATACATTATTTTTTGTTGTTGTCXXXXXXXXXXGATTAGGTCGAAAGGTTAGATCTCAAATGT	TCCATTGATACATTATTTTTTGTTGCTGTCXXXXXXXXXXGATTAGGTCGAAAAGTTAGATCTCAAATGT
Marker50070	TCGTAATAAGTTTTGAATCAACGCATTATCXXXXXXXXXXTGGATAAATTACGATGTGTTTTTTTTATAT	TCGTAATAAGTCTTGAAGCAACGCATTATCXXXXXXXXXXTTGGATAACTTACGATGTGTTTTTTTATAT
Marker50071	GGAGGCAAGAAGGCATAAGCATTTTTCATTXXXXXXXXXXTTAGATCTGAAAAACAGGGAAAAGTGAAGG	GGAGGCAAGAAGGCATAAGCATTTATCATTXXXXXXXXXXTTAGATCTGAAAAACAGGGAAAAGTGAAGG
Marker50168	AGAATGAGAAAACTATTCAAATGTGCATACXXXXXXXXXXAGTGGATCCCAATCTGTTATTTCTAATTCC	AGAATGAGAAAACTATTCAAATGTGCATACXXXXXXXXXXAGTGGATCCCATTCTGTTATTTCTAATTCC
Marker50182	ATATTAGAACAAATCGTAGATCACAGGCTTXXXXXXXXXXGTTAGTCAAGTTTTACCGAACTTGCTTATA	ATATTAGAAAAAATCGTAGATCACAGGCTTXXXXXXXXXXGTTAGTCAAGTTTTACCGAACTTGCTTATA
Marker50200	CCTGCAAGTAGAAAGAATTTCATTAGTGATXXXXXXXXXXGGAATCTATAATTTAGATGAACGTACAAAA	CCTGCAAGTAGAAAGAATTTTATTAGTGATXXXXXXXXXXCGAATCTATAATTTACATGAACGTACAAAA
Marker50206	AGATCTAATTCTGCATGGTCGCGATGTAGAXXXXXXXXXXTCACAGATATCATCTTCGGAGATGTGTTAG	AGATCTAATTCTACATGGTCGCGATGTAGAXXXXXXXXXXTCACAGATATCATCTTCGGAGATGTGTTAG
Marker50232	TTGATATATTTACCATTCAACCGTGTCGCTXXXXXXXXXXATTTGACATATCTTATGGGGTAAATTGCAT	TTGATATATTTACCATTCAACCGTGTCACTXXXXXXXXXXATTTGACATATCTTATGGGGTAAATTGCAT
Marker50244	AATTTCTGGCTCCCAGCTTCTGTGCTTCCAXXXXXXXXXXCAAAATCCTCGTTTTCCTCATTTTCTGTGC	AATTTCTGGCTCCCAGCTTCTGGGCTTCCAXXXXXXXXXXCAAAATCCTCGTTTTCCTCATTTTCTGTGC
Marker50311	CTCTGCTGAATAATGGATCAACTGTGCTGAXXXXXXXXXXAGTAGCTGCTGTTTCTTTGTATAGGTTTTT	CTCTGCTGAATAATGGATCAACTGTGCTGAXXXXXXXXXXAGTAGCTGCTCTTTCTTTGTATAGGTTTTT
Marker50358	ATAATTCTAAAATATAGAAAAGAAGAAATTXXXXXXXXXXATCAGAAATAATGCCAGTAAAAGAAGTTCA	ATAATTCTAAAATATAGAAAAGAAGAAATTXXXXXXXXXXATCAGAAATAATGCCAGTAAAATAAGTTCA
Marker50595	CCCCCATATCTTCTATTCAAACAACCTAATXXXXXXXXXXCTAAAAATTATAATTATATTATATCATAGT	CCCCCATATCTTCTATTCAAACAACCTAATXXXXXXXXXXCTAAAAATTATAATTATATTATATCATAAT
Marker50769	CCTGCGCAGATGGTTTTCAACACCATCGATXXXXXXXXXXATGAGAAATCTTGACAGACTTGAAATTTTA	CCTGCGCAGATGGTTTTCAACATCATCGATXXXXXXXXXXATGAGAAATCTTGACAGACTTGCAATTTTA
Marker50792	ATTGATGACATTCCCTCCTCTCCTTGATTTXXXXXXXXXXATAGTTCTCACATTTGTCATTTGATGCCTC	ATTGATGACATTCTCTCCTCTCCTTGATTTXXXXXXXXXXATAGTTCTCACATTTGTCATTTGATGCCTC
Marker50809	TTTTTGCTCGATTTTCCCCAAAAATTTCAAXXXXXXXXXXTTGAAACGGGTATGCCTCGTTTTATCAGAG	TTTTTGCTCGATTCTCCCCAAAAATTTCAAXXXXXXXXXXTTGAAACGGGTATGCCTCGTTTTATCAGAG
Marker50829	CAATAAATAAATATAAAAATAAATTATAATXXXXXXXXXXTTCCTTAGACTCGAAAGGAGCAGCAGACCT	CAATAAATAAATATAAAAATAAATTATAATXXXXXXXXXXTTCCTTAGACTCGAAAAGAGCAGCAGACCT
Marker5091	AACATTCAATGGAAGCGGTGTAATGTGTTAXXXXXXXXXXTATAAGGTATTCACAAGGCAAGAGCTCCTC	AACATTCAATGGAAGTGGTGTAATGTGTTAXXXXXXXXXXTATAAGGTATTCACAAGGCAAGAGCTCCTC
Marker50992	ACTTCAAATTTGAAATTTTTGATTTTGAAAXXXXXXXXXXCTCTCAATTTCTCAAAATCTAATTTATGGA	ACTTCAAATTTGAAAATTTTGATTTTGAAAXXXXXXXXXXCTCTCAATTTCTCAAAATCTAATTTATGGA
Marker51004	TTTTGGTAAGCATTCAAAAACTATACGAGTXXXXXXXXXXAAGAACGTTTGTCAGATCCTCTTGGGCCTC	TTTTGGTAAGCATTCAAAAACTATACGGGTXXXXXXXXXXAAGAACGTTTGTCAGATCCTCTTGGGCCTC
Marker51137	TTTATTTTATAATACAAATCTGCTTGTATAXXXXXXXXXXGAAGTAGAAAGAAGAGATAGAAGCTCTACC	TTCATTTTATAATACAAATCTGCTTGTATAXXXXXXXXXXGAAGTAGAAAGAAGAGATAGAAGCTCTACC
Marker5114	GTAAAATATCATTGTCCCAGTGACATGAACXXXXXXXXXXAGTAATAAAAAAAGCAGGGCAGCGCAGTGT	GTAAAATATCATTGTCCCAGTGACATGAACXXXXXXXXXXAGTAATCAAAAAAGCAGGGCAGCGCAGTGT
Marker51209	TGGAGTTTTTCTATTTCTTCACATATCTTTXXXXXXXXXXCTTTGGGGGCCAAAATGAAGCTATGCTTCA	TGGAGTTTTTCTGTTTCTTCACATATCTTTXXXXXXXXXXCTTTGGGGGCCAAAATGAAGCTATGCTTCA
Marker51211	TAATAAAATTTATGAGAATCATGAATTGATXXXXXXXXXXTATAGAAATCTAACATGGTAGCAGAGCAGG	TAATAAAATTTATGAGAATCATGAATTGATXXXXXXXXXXCTATAGAAATCTAACATGGTAGCAGAGCAG
Marker5123	GGACACTCATCCCTTCTTGTTGGGACAAACXXXXXXXXXXGAACGAGTTGTAAACTTTCAAACCTTGCTT	GGACACTCATCCCTTCTTGTTAGGACAAACXXXXXXXXXXGAACGAGTTGTAAACTTTCAAACCTTGCTT
Marker51293	TTCAGAAAACTTTGTGCAGCTTTCATTCTCXXXXXXXXXXTTCTAGTAAGTAATCCTAATATAATTTCGC	TTCAGAAAACTTTGTGCAGCTTTCATTCTCXXXXXXXXXXTTCTAGTAAGTAATCCTAATATAGTTTCGC
Marker51363	CTAGAAAAAACCCTGATTGATGAATAAAATXXXXXXXXXXTATATATTTATGTTGGATTTGTGAGTGTCA	CTAGAAAAAACCCTGATTGATGAATAAAATXXXXXXXXXXTATATATATATGTTCGATTTGTGAGTGTCA
Marker51401	AATCCTTTCTCCAAATCCTTTCTTGAAATCXXXXXXXXXXCATCCAAAAGGGCATTTTCCCCTTCAATTC	AATCCTTTCTCCAAATCCTTTTTTGAAATCXXXXXXXXXXCATCCAAAAGGGCATTTTCCCCTTCAATTC
Marker51407	AGACTATTTGAAATGGCTCTTCTGCTTAGAXXXXXXXXXXGTCTGAATGAAGCTGCCCCTAGCAGATCTT	AGACTATTTGAAATGGCTCTTCTGCTTAGAXXXXXXXXXXGTCTGAATGAATCTGCCCCTAGCAGATCTT
Marker51486	AAAACTTTCGTTTTCGAATACCCTTGATTCXXXXXXXXXXCAAACCCGAAGTCACAGTAGCATACTTTAC	AAAACTTTCGTTTTCGAATACCCTTGATTCXXXXXXXXXXCAAACCCGAAGACACAGTAGCATACTTTAC
Marker51566	TAAATCTGACATTATCTCTGTTCTTGAAAAXXXXXXXXXXCCAAACTAACCTCATAAACTAATCACACGA	TAAATCTGACATTATCTCTGTTCTTGAAAAXXXXXXXXXXTTCCAAACTAACCTCAAACTAATCACATGA
Marker51770	ATACTGGAATACTAATAAAAAATAAATACTXXXXXXXXXXCACATTGCTTCCCATAACTCAAAAAAACTT	ATACTGGAATACTAATAAAAAATAAATACTXXXXXXXXXXCACATTGCTTCCCATAACTCAAAAAAATTT
Marker51817	CAACCATCACTAATGGAATATAACAACACAXXXXXXXXXXCCCTGAAACATAGAGGATAAGAAATTGATG	CAACCATCACTAATGGAATATAACAACACAXXXXXXXXXXCCCTGAAACATAGAGGATACGAAATTGATG
Marker51830	ACATGGTTTTCAATGTCACAACCAAATGGCXXXXXXXXXXGACTTGCGAGAATTGACATATGGAAAGCTA	ACGTGGTTTTCAATGTCACAACCAAATGGCXXXXXXXXXXGACTTGCGAGAATTGACATATGGAAAGCTA
Marker51975	AGTTTCAAGGTGAGATCCATCTCATCAAGGXXXXXXXXXXGCAAATCTCGAATGGAAGTTCGAGGACTGG	AGTTTCAAGGTGAGGTCCATCTCATCAAGGXXXXXXXXXXGCAAATCTCGAATGGAAGTTCGAGGACTGG
Marker51979	GGTAAAAAAATTTCTCCTTCCACTCAAAGGXXXXXXXXXXTATAAATAGCATCTGGATGTGATATGTGGC	GGTAAAACAATTTCTCCTTCCACTCAAAGGXXXXXXXXXXTATAAATAGCATCTGGATGTGATATGTGGC
Marker51988	GCAAATTCAGTAAATTTTCACTAATTAGGGXXXXXXXXXXGGGGAATTATGGTGTGTGGTCCAAGTACAA	GCAAATTCAGTAAATTTTCACTAATTAGGGXXXXXXXXXXGGGAAATTATGGTGTGTGGTCCAAGTACAA
Marker52067	CTAATTTATGCTAATAACTCCAGGTTGGTTXXXXXXXXXXTGACACTATTATTAGGTGCTCCATTTTGAA	CTAATTTATGCTAATAACTCCAGGTTGGTTXXXXXXXXXXCTGACACTATTATTAGGTGCTCCATTTGAA
Marker52131	TTGCTGGAGTCTGCAAATGTTGCAAGAAAAXXXXXXXXXXGACCTATTTCTACTCTAAAAAGATAAATGA	TTGCTGGAGTCTGCAAATGTTACAAGAAAAXXXXXXXXXXGACCTATTTCTACTCTAAAAAGATAAAGGA
Marker52140	CTATTTGTTCATATATTGATCTTCTCAAGTXXXXXXXXXXTGGTTGAAGATGAATGGTTCTATTATAATT	CTATTTGTTCATATATTGTTCTTCTCGAGTXXXXXXXXXXTGGTTGAAGATGAATGGTTCTATTATAATT
Marker52159	GTGAACCCCCTTGACAACCGGCTCATCAATXXXXXXXXXXCCACAAATTCAGATAACAGTAAAATCACAA	GTGAACCCCCTTGACAACCGACTCATCAATXXXXXXXXXXCCACAAATTCAGATAACAGTAAAATCACAA
Marker52296	CAGTCAAGCCCATCTAGATCTTCAAGGATGXXXXXXXXXXCCCTCTTGGAGCTAATTGATTTTTAGCCCT	CAGTCAAGCCCATCTAGATCTTCAAAGATGXXXXXXXXXXCCCTCTTGGAGCTAATTGATTTTTAGCCCT
Marker52335	AAGCATATATATAGGGCTCTATTTCGGATAXXXXXXXXXXAACCAGAAACTGAATCACATTTGTTGCACA	CAGCATATATATAGGGCTCTATTTCGGAGAXXXXXXXXXXAACCAGAAACTGAATCACATTTGTTGCACA
Marker52385	AATATGCAGGTCTCCTGAAGGAGAGAGAAAXXXXXXXXXXAGATCTGATTGTTCTCCTGTTGATACCTTT	AATATGCAGGTCTCCTGAAGGAGAGAGAAAXXXXXXXXXXAGATCTGATTGTTCTCCTGTTGATACCTTC
Marker52412	TTCTTTATGTTGTTGCTCAAGAGCACTCTGXXXXXXXXXXTTGCAAGATGGTTCCTCCAACTACAATAAG	TTCTTTATGTTGCTGCTCAAGAGCACTCTGXXXXXXXXXXTTGCAAGATGGTACCTCCAACTACAATAAT
Marker52413	AGAAACATAGATGGATACTAATGTCACATTXXXXXXXXXXGCAAATCCGACATCATCACGATCAATATAG	AGAAACATAGATAGATACTAATGTCACATTXXXXXXXXXXGCAAATCCGACATCATCACGATCAATATAG
Marker5246	AACCAAACACATTGGGACAGAAAGAACACAXXXXXXXXXXACAAACAAGAAAACAGGGGAGGGGAAGGAA	AACCAAACACATTGGGACAGAAAGAACACAXXXXXXXXXXACTAACAAGAAAACAGGGGAGGGGAAGGAA
Marker52527	ATAAAAATGGTATAATAGGGCCGATCCAAAXXXXXXXXXXTCTTTTTTCTCAAACGTTCTAACTTCAATT	ATAAAAATGGTATAATAGGGCCGATCCAAAXXXXXXXXXXTTTTTTTTCTCAAACGTTCTAACTTCAATT
Marker52536	TAGCAATACAATCGTCCCCTTTTACGACATXXXXXXXXXXAAATCGCAGTGCCTTGGGAATTTTCATAAG	TGGCAATACAATCGTCCCCTTTTACGACATXXXXXXXXXXAAATCGCAGTGCCTTGGGAATTTTCATAAG
Marker52627	CGACTATAGTTCACACCTTGCAGCAAAGAGXXXXXXXXXXTCAGTTTTTGGGGGTGCATTTCAGATGATT	CGACTATAGTTCACACCTTGAAGCAAAGAGXXXXXXXXXXTTCAGTTTTTGGGGTGCATTTCAGATGATT
Marker52757	ATTAGAATCCCCTTCATCTTTTGTTGCCAAXXXXXXXXXXATTTCAGAAAATTATCGCCCAAAATAGATA	ATTAGAATCCCCTTCATCTTTTGTTGCCAAXXXXXXXXXXATTTCAGAAAATTATCGCCCAAAATAGTTA
Marker52796	AGTTTCCATCAATGAATCAATGACATGCAGXXXXXXXXXXACAGGAAAAGATCAAGCTGACAAAGCTAAT	AGTTTCCATCAATGAATCAATGACATGCAGXXXXXXXXXXAAGGGAAAAGATCAAGCTGACAAAGCTAAT
Marker52816	CTTAGAACCCATTTTGCCTGTGCTGGCAAAXXXXXXXXXXGCTCCGTCAATCTTTCAATTTTCCATGTAG	CTTAGAACCCATTTTGCCTGTGCTGGCAAAXXXXXXXXXXGCTCCATCAATCTTTCAATTTTCCATGTAG
Marker52819	AAACATGTCCGCTTATGAGACCAAAAATATXXXXXXXXXXTGTTGGGTTTTTTATCGGATTATGTTGGGT	AAACATGTCCGCTTATGAGACCAAAAATGTXXXXXXXXXXTGTTGGGTTTTTTATCGGATTATGTTGGGT
Marker5282	GAAAAAGCAGATTAGAGAAGAACCCACATCXXXXXXXXXXAAAGGTAAAAAAATCAATAGGCCGTTCAAA	GAAAGAGCAGATTAGAGAAGAACCCACATCXXXXXXXXXXAAAGGTAAAAAAATCAATAGGCCGTTCAAA
Marker5285	TAATTGAGCCATTGATATCATCACTCAATTXXXXXXXXXXTAAATTCCATCACCAACAACTTGGAGGTAC	TAATTGAGCCATTGATATCATCAGTCAATTXXXXXXXXXXTAAATTCCATCACCAACAACTTGGAGGTAC
Marker52894	AAATTTTCCGTCTATTACCAAAATCAAATAXXXXXXXXXXCTTTTTATTGGATGAGACACGCACACAACC	AAATTTCCCGTCTATTACCAAAATCAAATAXXXXXXXXXXCTTTTTATTGGATGAGACACGCACACAACC
Marker52964	TAATTTTAGCAACGCAACTCACCGTGAGTAXXXXXXXXXXTGGCTGAGTTTATAAATTTTTCAAGATATT	TAGTTTTAGCAACGCAACTCACCGTGAGTAXXXXXXXXXXTGGCTGAGTTTATAAATTTTTCAAGATATT
Marker52994	ATTGATTGTATTCCATACGTGTTGCCGGTTXXXXXXXXXXTGTTGTATAGAGAGAACGTAGACGTGGAGA	ATTGATTGTATTCCATTCGTGTTGCTTATTXXXXXXXXXXTGTTGTATAGAGAGAACGTAGACGTGGAGA
Marker5306	GAAACCAAACCATGGGAGCAATAATACCAGXXXXXXXXXXACTACAACATCTGAATCATGGTATAAGGAT	GAAACCAAACCATGGCAGCAACAATACCAGXXXXXXXXXXACTTCAACATCTGAATCATGGTATAAGGAT
Marker53060	AGATTATTTGTGGGTATGATAAACCAAAGCXXXXXXXXXXCAAAAACGAGAATCCAAATAATCCACAAGC	AGATTATTTGTGGGTATGATAAACCAAAGCXXXXXXXXXXCAAAAACGATAATCCAAATAATCCACAAGC
Marker53078	ATCCCTCAAGCTCTCCGTCTCTGATCTTCCXXXXXXXXXXACCCTCTTGCAGCGGTGCAGGTCACTGAGC	ATCCCTCAAGCTCTCCGTCTCTGATCTTCCXXXXXXXXXXAGCCTCTTGCAGCGGTGCAGGTCACTGAGC
Marker53105	CATTGAGACCAGATGTTTGTTGTTGAATTAXXXXXXXXXXTTTGAAGTTTTTGATTGGAAATAGAAGTAC	CATTGAGACCAGATGTTTATTGTTGAATTAXXXXXXXXXXTTTGAAGTTTTTGATTGGAAATAGAAGTAC
Marker53132	AGTAAGATCCACAAATCTATCTGTAACAATXXXXXXXXXXTGACTATAAATAGCTAATCTGAAGAGTTGC	AGTAAGATCCACAAATCTATCTGTAATAATXXXXXXXXXXTGACTATAAATAGCTAATCTGAAGAGTTGC
Marker53188	ACAACCATCAGTTAGTTTCATAGTTTTCATXXXXXXXXXXCCATCGGGTGCTGAAAATGAGACGTCCTGG	ACAACCATCAGTTAGTTTCATAGTTTCCATXXXXXXXXXXCCATCGGGTGCTGAAAATGAGACGTCCTGG
Marker53212	TGACCGTAGCAACTCAAGTTATCTTCTTGGXXXXXXXXXXAATCAATTGTAAATAGAGTAGTGCTAACGT	TGACCGTAGCAACTCAAGTTATCTTCTTGGXXXXXXXXXXAATCAATTGTAAATAGAGTAGTGCCAACGT
Marker53318	TCACATCGATATATGTAGAGTTCAGAAGTCXXXXXXXXXXCTATAAGAAAATGGAGAGGAAAATATATCA	TCACATCGATATATGTAGAGTTCAGAAGTCXXXXXXXXXXCTACAAGGAAATGGAGAGAAAAATATATCA
Marker53376	CTTAGTTAGGAATCCTTTATTGTTTGGAAAXXXXXXXXXXGTAACAAAATATTCATAATTGTACCAAATC	CTTAGTTACGAATCCTTTATTGTTTGGAATXXXXXXXXXXGTAACAAAATATTCATAATTGTACCAAATC
Marker53403	CCTCCATTGAGCCAAAGAACAAGAGGCTTGXXXXXXXXXXTGCATCTTGTTTCTGTTCAACTTCGATTTA	CCTCCATTGAGCCAAAGAACAAGAGGCTTGXXXXXXXXXXTGCATCTTTTTTCTGTTCAACTTCGATTTA
Marker53520	CTTTTCTTCCCAGTAGAGGTCATGAGGAACXXXXXXXXXXTTTTCCTTTTCCTGTTTCTTTTACTATCAA	CTTTTCTTCCCAGTAGAGGTCATGAGGAACXXXXXXXXXXTTTTCCTTTTTCTGTTTCTTTTACTATCAA
Marker53624	GTGAATTATCAGTGAGGTCCCATTTGCTCAXXXXXXXXXXAGATTACCATGATATGAGCAAATGATGGGG	GTGAATTATCAGTGAGGTCCCGTTTGCTCAXXXXXXXXXXAGATTACCATGATATGAGCAAATGATGGGG
Marker53658	TACATAGAGACAAGATAATGTTATATAGTTXXXXXXXXXXCATGTTATTGAACAAAAATATGTTTGCAAA	TACATAGAGACAAGATAATGTTATATACTTXXXXXXXXXXCATGTTATTGAACAAAAATATGTTTGCAAA
Marker53667	GAACAAGATAAACAGAGAAAGAAAGGACTGXXXXXXXXXXCCAGCTTAGTTTCATCATCTATGCTACTAT	GAATAAGATAAACAGAGAAAGAAAGAAGGAXXXXXXXXXXCCAGCTTAGTTTCATCATCTATGCTACTAT
Marker53673	TTTGCTCTTCTCCTCTAAAAATTTGTTCTTXXXXXXXXXXCAAAGATGAGAGAAGATGCTAATTTTCTTT	TTTGCTCTTCTCCTCTAAAAATTTGTTCTTXXXXXXXXXXCAAAGATGAGAGAAGATTCTAATTTTCTTT
Marker53687	CAAATTCGTTCATTCTTGGACCTTTTCTTTXXXXXXXXXXGGCGATAGATTTCCAGACGAGAACTTCAAG	CAAATTTGTTCATTCTTGGACCTTTTCTTTXXXXXXXXXXGGCGATAGATTTCCAGACGAGAACTTCAAG
Marker53716	GGAATACATGTATGTAAGAAACAGACAGGGXXXXXXXXXXAATGAATATTGGCCATGTTTGGATTCATTT	GGAATACATGTATGTAAGAAACAGACAGGGXXXXXXXXXXAATGAATGTTGGCCATGTTTGGATTCATTT
Marker53737	GGATAAATGTAACAAATGGATATGGAGGGTXXXXXXXXXXGGTCTGAAGTTGGACCTGAGAAGATGAAGG	GAATAAATGTAACAAATGGATATGGAGGGTXXXXXXXXXXGGTCTGGAGTTGGACCTGAGAAGATGAAGG
Marker53743	GTTGATACATTGAATGATTTTTCGACAAAAXXXXXXXXXXTTTGATTGTATACGTAGTTTGAATCCCGCA	GTTGATACATTGAATGATTTTTCGACAAAAXXXXXXXXXXTTTGATTGTATACGTAGTTTGAATACCGCA
Marker53779	ATATAGTCAAAATCAACTTGCTGTTCCTTTXXXXXXXXXXATCGTCTTGCTCTTCCTTTCATTTCTTTTC	ATATAGTCAAAATCAACTTGCTCTTCCTTTXXXXXXXXXXATCGTCTTGCTCTTCCTTTCATTTCTTTTC
Marker53861	TGGTGCATTCATGAAGTTGTGATGGGGGGGXXXXXXXXXXGCATTTTTGTATCAATAAAGTTTAGTGTAA	TGGTGCATTCATGAAGTTGTGATGGGGGGGXXXXXXXXXXGCATTTTTGTATCAATAAAGTTTAGTCTAA
Marker5391	GAGCAACTAGGGCATAACAAGGAAGTATACXXXXXXXXXXACCTACCCTTCTTCAAAGCTCTAAGAAAGG	GAGCAACTAGGGCATAACAAGGAAGTATACXXXXXXXXXXACCTACCCTTGTTCAAAGCTCTAAGAAAGG
Marker53923	TATTCTTGAACCCAAGCCCCCCTCCTCATCXXXXXXXXXXGACAGTCAGATATAGACAGTTTAGAAGAAA	TATTCTTGAACCCAAGCCCCCCTCCTCATCXXXXXXXXXXGACAGTCAGATATAGACAATTTAGAAGAAA
Marker54084	ACAGACAGCAAAGACAAATAATCTGCAGAAXXXXXXXXXXGTTTTTGGACAAATTTACCTGTTTTTTATT	ACAGACAGCAAAGAGAAATAATCTGCAGAAXXXXXXXXXXTTTTTTGGACAAATTTACCTGTTTTTGATT
Marker54105	AGCATTGATCACTCCAAACGAAAGGGGGAAXXXXXXXXXXTTTTGCAAGACAAAGAGCGGCCTTCCCTTA	ACCATTGATCACTCCAAATGAAAGGGGGAAXXXXXXXXXXTTTTGCAAGACAAAGAGCGGCCTTCCCTTA
Marker54189	TCACTCAACAAATATACAACAAAACTTAGAXXXXXXXXXXTACATAAAATAGGTTGACTATTTGATGATT	TCACTCAACAAATACACAACAAAACTTAGAXXXXXXXXXXTACATATAATAGGTTGACTATTTGATGATT
Marker54263	AATAAAATATATACTTTTTGTTTTTTGGCCXXXXXXXXXXTCACATATTGGACGTTACAAAACTGAACTC	AATAAAATATATACTTTTTGTTTTTTGGCCXXXXXXXXXXTCACATATTGGACATTACAAAACTGAACTC
Marker54271	CACTCTTACACTTGACCTTTGCAAGAAAATXXXXXXXXXXTACAAGACGGCATATTGTTTTCAACTGGGA	CACTCTTATACTTGACCTTTGCAAGAAAATXXXXXXXXXXTACAAGACGGCATATTGTTTTCAACTGGGA
Marker5436	CCACTTTGATATAATACTTTACCAAAAATCXXXXXXXXXXCATATTCCTTTTTGCACACATCAATCACAA	CCACTTTGATATAATACTTCACCAAAAATCXXXXXXXXXXCATATTCCTTTTTGCACACATCAATCACAA
Marker54368	TCTAATGAGAAAGTTATACATGGAGCTTCGXXXXXXXXXXAATTGATCACGACCCAGAAGATAAGAAGGC	TCTAATGAGAAAGCTATACATGGAGCTTCGXXXXXXXXXXAATTGATCACGACCCAGAAGATAAGAAGGC
Marker54387	GGTTACTGATAACAACATGCAAAACCTAATXXXXXXXXXXATTTTATATTATCTTGCATTTTTGGATGAG	GGTTACTGATAACAACATGCAAAACCTAATXXXXXXXXXXATTTCATATTATCTTGCATTTTTGGATGAG
Marker54439	TATTATCCAAGATCTTTTACCTTGTAAACAXXXXXXXXXXTATTATTTTCTTCTGTATGTCTAAAGTTAT	TATTATCCAAGATCTTTTACCTTGTAAACAXXXXXXXXXXTATTATTGTCTTCTGTATGTCTAAAGTAAT
Marker54488	TAATTTACGTAAAATGAGATAAATACTCATXXXXXXXXXXTGAAACAGAAGTAAAATTGATATAACCTCT	TAATTTACGTAAAATGAGATAAATACTCATXXXXXXXXXXTGAAACAGAAGTAAAATTGATATAATCTCT
Marker54560	TTTTGAAGCAACTGATAAATGTTGAAAGATXXXXXXXXXXGGCTGACTTTTGATGTCTCTACTGTTTTCT	TTTTGAAGCAACTGATAAATGTCGAAAGATXXXXXXXXXXGGCTGACTTTTGATGTCTCTACTGTTTTCT
Marker54728	ATCCAACAATAGATGATTCAACTAATTCACXXXXXXXXXXCGTTTGAGTCTGAGGAGAGACTCATGCTCC	ATCCAACAATAGATGATTCAAATAATTCACXXXXXXXXXXCGTTTGAGTCTGAGGAGAGACTCATGCTCC
Marker54747	AACAAGTTATTATTACGCTCAACAAGTTTTXXXXXXXXXXACCAACGTTTGGGTCAAGTTTCGTTGAATA	AACAAGTTATTATTACGCTCAACAAGCTTTXXXXXXXXXXACCAACGTTTGGGTCAAGTTTCGTTGAATA
Marker54828	TGCTCCCAAGAACTGAAAGCGCAGTTTTTTXXXXXXXXXXTTCCTTTTTACGCTCCTTCTTTTTGACTTG	TGCTCCCAAGAACTGAAAGCGCAGTTTTTTXXXXXXXXXXCTTCCTTTTACGCTCCTTCTTTTTGACTTG
Marker5487	GAACCCAAAAAATGTAGAAAAAGGATAAGAXXXXXXXXXXCACACGCCATCATGGTGTCGCATGCAATAA	GAACCCAAAAAATGTAGAAAAAGGATAAGAXXXXXXXXXXCACACGCCATCATGGTGTCGCAGGCAATAA
Marker54973	TTGTTTATTTTTTGTTTTATAAATGGGATAXXXXXXXXXXTACACATACTACTACAATATATCAACTCTC	TTGTTTATTTTTTGTTTTATAAATGGGATGXXXXXXXXXXCACATACTACTACAATATATCAACTCTTTC
Marker55021	TGTATGTACTTATGCATAAAATTTATTTATXXXXXXXXXXAACTAGATGGAGTTGGACCCATAGTAATAA	TGTATGTACTTATGCATAAAATTTATTTATXXXXXXXXXXAACTAGTTGGAGTTGGACCCATAGTAATAA
Marker55140	AAGCAAATATTATATAGATTGCAAGCATACXXXXXXXXXXGTCCAGATCATCTGATATTCTGACAGTTCT	AAGCAATATTATATAGATTGCAAGCATACAXXXXXXXXXXGTCCAGATCATCTGATATTCTGACAGTTCT
Marker55230	TCACTTATATAATTTCTGTTCGCCTTGATGXXXXXXXXXXATGAGTTACACTTCAGATAACACCATCAGC	TCACTTCTATAATTTCTGTTCGCCTTGATGXXXXXXXXXXATGAGTTACACTTCAGATAACACCATCAGC
Marker55274	TCCCATGGTTCGTGTTTCTGTCGAAAAAGGXXXXXXXXXXTATGAACTTCTATAGACGGTTGTTTTCAAC	TCCCATGGTTCGTGTTTCTGTTGAAAAAGGXXXXXXXXXXTATGAACTTCTGTAGACGGTTGTTTTCAAC
Marker55339	TTTTTATTATGTTCATGGTAATGAAAAGAAXXXXXXXXXXCCGTTGTCCATGTTGGCTGTGTTGCCAAGA	TTTTTATTATGTTCATGGTAATGGAAGAAAXXXXXXXXXXCCGTTGTCCATGTTGGCTGTGTTGCCAAGA
Marker55348	AACTATGAATGAAATTAGGATACTGTAATTXXXXXXXXXXGTATCTATGTAAGTATCGGTGTTTAGGTTC	AACTATGATTTGAATGAAATTAGGATACTGXXXXXXXXXXGTATCTATGTAAGTATCGGTGTTTAGGTTC
Marker55362	TCAATGTTTTGAAACCCAAAACATTCATCAXXXXXXXXXXGTATATCAGCAGTTGGATCCTCAAACCCTT	TCAATGTTTTGAAACCCAAAACATTCATCAXXXXXXXXXXGTATATCAGCAGTTGGATCCACAAACCCTT
Marker55383	TTTGCTAATTTTGTGATTAGTGTGTGGGGAXXXXXXXXXXCAACTCCAAGAAAACACACTTATTGGATAA	TTTGCTAATTTTGTGATTAGTGTGTGGGGAXXXXXXXXXXCAACTTCAAGAAAACACACTTATTAGATAA
Marker55422	GATGGCCCTATGCTATTACAAAAGTAATTTXXXXXXXXXXTATAGTCCATGATATCCAGTATCAAAAAAA	GATGGCCCTATGCTATTACAAAAGTAATTTXXXXXXXXXXTATAGTCCATAATATCCAGTATCAAAAAAA
Marker55450	CTTTTATCTTTGTCAAATCTTTCCAATAACXXXXXXXXXXGAAAGTAATTGCTTCCTAATTTACTGCATG	CTTTTATCTGTGTCAAATCTTTCCAATAACXXXXXXXXXXGAAAGTAATTGCTTCCTAATTTACTGCATG
Marker5549	AAATATAGTAGAACTACAACCCAGAACCTGXXXXXXXXXXCATACTTGGAAAAGATCTGCAATTTGAAGG	AAATATAGTAGAACTACAACCCAGAACCTGXXXXXXXXXXCATACTTGGAAAAGATCTGCATTTTGAAGG
Marker55579	AGATAAAATGGGGAGTAGAACTGATATTATXXXXXXXXXXCAACAACATTATTTTCTGACCCAACATAAA	AGATAAAATGGGGAGTAGAATTGATATTATXXXXXXXXXXCAACAACATTATTTTCTGACCCAACATAAA
Marker55756	TGCATGTATGCGTGTAAAATAATGTCTTATXXXXXXXXXXGTGGGTATGATATACCCCTATCACTAAGTT	TGCATGTATGCGAGTAAAATAATGTCTTACXXXXXXXXXXTGGGTATGATATACCCCTATCACTAAGTTT
Marker55863	TCTGTTTTCAACTCAAATGTAAGTAAACTAXXXXXXXXXXTAAGATAAGTTTCTTTGCAATTTTGGTCCT	TCTGTTTTCAACTCAAATGTAAGTAAACTAXXXXXXXXXXTAAGATAGGTTTCTTTGCAATTTTGGTCCT
Marker55870	AATGGTGGAACATTACACATGATCCTGATTXXXXXXXXXXAAGTTCTCTTGCCATGTTTGTTTTACGAAG	AATGGTGGAACATTACACATGATCCTGATTXXXXXXXXXXAAGTTCTCTTGCCATGTTTGTTTTACAAAG
Marker55879	TACTAAAATTTCAAACAAATTTTCAGAGGAXXXXXXXXXXAAAGAAAAAAAGTGGATTTGAGTTTCATGA	TACTAAAATTCCAAACAAATTTTCAGAGGAXXXXXXXXXXAAAGCAAAAAAGTGGATTTGAGTTTCATGA
Marker55913	GTGACTATTTTGATAAATATACAGAGTATTXXXXXXXXXXGTTAGTCAAAATTCACTAAATTTACTGATA	GTGACTATTTTGATAAATATACAGAGTATTXXXXXXXXXXGTTAGTCAAAATTCACTGAATTTACTGATA
Marker55981	TTGTATATCATTTCTGAGACCCGAACCCCCXXXXXXXXXXTGGGCCTCTTGTGTAATGTGGGCCCAAATC	TTGTATATCATTTCTGAGACCCGAACCCCCXXXXXXXXXXTTGGGCCTCTGTGTAATGTGGGCCCAAATC
Marker56015	TCAATGGTCGACAAAGATGAAAGATAACCTXXXXXXXXXXGATTTTTCCTAAAACATTGTATTCCGAATT	TCAATGGTCGATAAAGATGAAAGATAACCTXXXXXXXXXXGATTTTCCCTAAAACATTGTATTCTGAATT
Marker56033	AATTATCATTTGATATTTCGTCACTGTTGTXXXXXXXXXXTTTGGCAATTTATATTCAAGATAAATTAGC	AATTATCATTTGATATTTCGTGACTGGTGTXXXXXXXXXXTTTGGCAATTTATATTCAAGATAAATTAGC
Marker56046	TTTGTATTTGCTACAATTTTCTTCTTTTGAXXXXXXXXXXTGCTCAATTATTCACTTCATATTGATGTAA	TTTGTATTTGTTACAATTTTCTTCTTTTGAXXXXXXXXXXTGCTCAATTATTCACTTCATATTGATGTAA
Marker56062	TTTCTATCTACACAACTCTTTTTTCTCGTGXXXXXXXXXXTGTAATTTTATCAGGGCAATGATTTTGTGA	TTTCTATCTACACAACTCTTTTTTCTCGTGXXXXXXXXXXGTAATTTTATCAGGGGCAATGATTTTGTGA
Marker56112	TACATGTGTTTCATGCATGTTGTGAATATAXXXXXXXXXXGGGTGCCCATTTTACTTGGAATATCAACAT	TACATGTGTTTCATGCATGTTGTGAATATAXXXXXXXXXXGGGTGCCCATTTTACTTGGAATACCAACAT
Marker56149	CCCAGTTTACTTACCCGGACTTCAAACAGAXXXXXXXXXXAAGAGTAAAAAGTTTCCCAGATTCAGCCAT	CCCAGTTTACTTACCCGGACTTCAAACAGAXXXXXXXXXXAAGAGTAAAAAGTTTCTCAGATTCAGCCAT
Marker56219	AACCAATTTATGTTCAACCTGCAATCAAAAXXXXXXXXXXTACTACATGTTACCATGCAAGGTGTTCCGA	AACCAATTTATGTTCAACCTGCAATCAAAAXXXXXXXXXXTACTACATGTTACCATGCAAGGTGTTCTGA
Marker56228	TTCCTTCATTCTGCTTACTTCAGAAGCTATXXXXXXXXXXGATCATGAAGAGTAACTTGATACAAACCAA	TTCCTTCATTCTGCTTACTTCAGAAGTTATXXXXXXXXXXGATCATGAAGAGTAACTTGATACAAACCAA
Marker56248	CAAAATTTTATAACTTTTTATTGTTACTAAXXXXXXXXXXCTCTGATACCATTTGTCACGAGTATTTCTT	CAAAATTTTATATTTTTTTATTGTTACTAAXXXXXXXXXXCTCTGATACCATTTGTCACGAGTATTTCTT
Marker56282	CATGAATTACACTATGTCATGTTGTTGACGXXXXXXXXXXGGAAAATCCATATGAACATAATATCAATTT	CATGAATTACACTATGTCATGTTGTTGACGXXXXXXXXXXGGAAAATCCATATGAACATAATATCGATTT
Marker5629	ATAACAGACGAGAAAGAAAGATCTGGCCTTXXXXXXXXXXACAGAATCATTACAGAGAGGAACCTTACCA	ATAACAGACGAGAAAGAAAGATCTGGCCTTXXXXXXXXXXACAGAATCATTACAGAGAGGAACCTTACGA
Marker56363	ACGTGGCTTCCGTATATTGATTAGTTGTGGXXXXXXXXXXATAGACAATGAGATATGAAAAATATATGAT	ACGTGGCTTCCGTATATTGATTAGTTGTGGXXXXXXXXXXGTTGACAATGAGATATGAAAAATATATGAT
Marker56395	GACAAAACTTGACCCAGTGTCCAACCTGCCXXXXXXXXXXTTGACGGTAAAGTGTAAAAACAAACATAAT	GACAAAACTTGACCCAGTGTCCAACCTGCCXXXXXXXXXXTTGACGGTAAAGTGTAAAAACAAACATAGT
Marker56504	GGAATTTAGGTCCCTTATCACAAATAACATXXXXXXXXXXATTAGGGATCAAAATTGTGGCCCATGAATA	GGAATTTAGGTCCCTTATCACAAATAACATXXXXXXXXXXATTAGGGATCAAAATTGTGGCCCGTGAATA
Marker56558	GGAGCTGCAAATGATGGGTTATATGACATAXXXXXXXXXXAGTACCTTGTACAGTTTAGATACGTAAGTA	GGAGCTGCAAATGATGGGTTATATGACATAXXXXXXXXXXAGTAACTTGTACAGTTTAGATACGTAAGTA
Marker56680	TTTTCTGACAATTATTACTCATCAAATATCXXXXXXXXXXAGAGTCTCAAACTCCTAGGTTTGGTTGACT	TTTTCTGACAATTATTACTCAGCAAATATCXXXXXXXXXXAGAGTCTCAAACTCCTGGGTTTGGTTGACT
Marker56774	AACAGATAAATGTAAAATTATTTATCTTGAXXXXXXXXXXAGATAGGTTTGAAGTATATGGGTGATTGGC	AACAGATAAATGTAAAATTATTTGTCTTGAXXXXXXXXXXAGATAGGTTTGAAGTATATGGGTGATTGGC
Marker56903	CAAACGATGGTGGATAAGATGCATACCTATXXXXXXXXXXTGTCAAATACCTGATACAAATCAGAACAAG	CAAACGATGGTGGATAAGATGCATACCTATXXXXXXXXXXTGTCAAATACCTGATACAAATCAGAAAAAG
Marker56921	AAATCAGGTTGTTGAAAACCCCCATGAAAGXXXXXXXXXXAAGTACTGTCCAAGATGGGATTGGACAATG	AAATCAGGTCGTTGAAAACCCCCATGAAAGXXXXXXXXXXAAGTACTGTCCAAGATGGGATTGGACAATG
Marker57175	TGTGGAGAAGAGTCATCTTATTATCTCCTGXXXXXXXXXXCTTCGACATTCATACTACCAAAAGGGATTA	TGTGGAGAAGAGTCATCTTATTATCTCCCGXXXXXXXXXXCTTCGACATTCATACTACCAAAAGGGATTA
Marker57188	TATCAACAAATTCAGTGAATCTTAGCTAACXXXXXXXXXXAGTTTTCTACGACTATAATCAACAAAGTAC	TATCAACAAATTCAGTGAATCTTAGCTAACXXXXXXXXXXAGTTTTCTACGATTATAATCAACAAAGTAC
Marker57241	GACCACGCCAAGACCAGCCATGATCAATATXXXXXXXXXXCAAAAGACAGTTCAAGACTATGGACATAGG	GACCACACCAAGACCAGCCATGATCTATATXXXXXXXXXXCAAAAGACAGTTCAAGACTATGGACATAGG
Marker57274	GGATTTGGGACAACGACGTGGCACGATCAAXXXXXXXXXXATTGAAAGAGAAACCGCTAAGAAGAGATTA	GGATTTGGGACAACGACGTGGCACGATCGAXXXXXXXXXXATTGAAAGAGAAACCGCTAAGAAGAGATTA
Marker57283	GAGTATCCAATGTTTCTCCATGAAATTCAAXXXXXXXXXXATAACTTCATCATTGCTCACAAAAGAGAAA	GAGTATCCAATGTTTCTCCATGAAATTCAAXXXXXXXXXXATAACTTCATCATTGCTCACAAAAAAGAAA
Marker57398	AGAGTCAAAGCAATAAATATCAGTTACCTCXXXXXXXXXXAAATTATAGAACATCGGCTTTGCAATTGAG	AGAGTCAAAGCAATAAATACCAGTTACCTCXXXXXXXXXXAAATTATAGAACATCGGCTTTGCAATTGAG
Marker57405	TGAGATTCAAGTGATTCCTCTGTTTCTGTTXXXXXXXXXXCAAACTTATTTTTTCTGCAAATCATACTAA	TGAGATTCAAGTGATTCCTCTGTTTCTGTTXXXXXXXXXXCAAACTTATTTTTTCTGCAAATGATACTAA
Marker57423	ATAATTTATGGCAGACAATAAATAATGTCAXXXXXXXXXXACAGCAGTAAGTGGTCACAAATTAGAAGAT	ATAATTTATGGCAGACAATAAATAATGTCAXXXXXXXXXXACAGCAGTAAGCGGTCACAAATTAGAAGAT
Marker57550	TGAGAGAAACGTATGTGTATGAGTCTTTGTXXXXXXXXXXTGTCTGATTGATCAATTGTTTATCAAATCA	TGAGAGAAACGTATGTGTATGTGTCTTTGTXXXXXXXXXXTGTCTGATTGATCAATTGTTTATCAAATCA
Marker57606	ATTTGTACATGTCGTGCATTCATAATTATCXXXXXXXXXXATGCAAATATGGACCCCAATTTTCTCCTTT	ATTTGTACGTGTCGTGCATTCATAATTATCXXXXXXXXXXATGCAAATATGGACCCCAATTTTCTCCTTT
Marker57623	CAATCGTTACAATCAGTAGGCAGCTGTGCTXXXXXXXXXXCATCGAAGGATGCAGAAAACTTGGAAACTA	CAATCGTTACAATCAGTAGGCAGTTGTGCTXXXXXXXXXXCATCGAAGGATGCAGAAAATTTGGAAACTA
Marker57646	TGCATGTAGTAAGCATTCATTTGTGGCACTXXXXXXXXXXGCAATTTTAGTGGATTAGTTGACAAAGTTT	TGCATGTAGTAAGCATTCATTTGTGGCACTXXXXXXXXXXGCAATTTTAGTGAATTAGTTGACAAACTTT
Marker57672	GTATTGAAATTTCTCGATTTTGAAAAATTAXXXXXXXXXXAGACAGGTACTACTGCTTCATGATCTTACT	GTATTGAAATTTCTCAATTTTGAAAAATTAXXXXXXXXXXAGACAGGTACTACTGCTTCATGATCTAACT
Marker57756	CATTTAGGGTTGTCGCTACCGATCCAACTCXXXXXXXXXXCTGTCATTTTGTCTTCAATGTGAAAATTTT	CATTTAGGGTTGTCGCTACCGATCCAGCTCXXXXXXXXXXCTGTCATTTTGTCTTCAATGTGAAAATTTT
Marker57780	GCTTGTAGTTGCAGATGCAAAAATTACCCTXXXXXXXXXXCTCATCGCCTCCAATTTTTTTATTTTTTAG	GCTTGTAGTTGCAGATGCTAAAATTACCCTXXXXXXXXXXCTCATCGCCTCCAATTTTTTTATTTTTTAG
Marker57893	TCTAGCAATATGAGAGACTACATTTTGTAAXXXXXXXXXXTTATGCCATCAGAGAAGATTGAAGTGAAAA	TCTAGCAATATGAGAGACTAAATTTTGTAAXXXXXXXXXXTTATGCCATCAGAGAAGATTGAAGTGAAAA
Marker57969	AGAAGTACGTATAATTATATCAAATTTTAGXXXXXXXXXXTATAATTATTTTTTATATATTTATCAAAGA	AGAAGTACGTATAATTATATCAAATTTTAGXXXXXXXXXXTATAATTATTTTTTATGTATTTATCAAAGA
Marker58058	AGGCATACATATATGAATTTTGTGGTTTAGXXXXXXXXXXCAAGGAACATTAGGTATGCCCTTCATGAAA	AGGCATACATATGTGAATTTTGTGGTTTAGXXXXXXXXXXCAAGGAACATTAGGTATGCCCTTCATGAAA
Marker58063	GTAGTACAATTTGCAAGAAATGCTAAACCAXXXXXXXXXXATAACTTCATCCAAATCAGAAAATGAATCA	ATAGTACAATTTGCAAGAAATGCTAAACCAXXXXXXXXXXATAACTTCATCCAAATCAGAAAATGAATCA
Marker58170	CATCTTCCTCTTTCAGCGCAAAATCGCCTTXXXXXXXXXXTTTGTATATTGGCATAGAGAGGTTTGGAGC	CATCTTCCTCTTTCAGAGCAAAATCGCCTTXXXXXXXXXXTTTGTATATTGGCATAGAGAGGTTTGGAGC
Marker58292	GGACGTCATGTTGACAATTCATATTCATCGXXXXXXXXXXGGAAAAATGCATGTGTCGAGCATACAATCT	GGACGTCATGTTGACAATTCATATTCATCGXXXXXXXXXXGGAAAAATGCATGTGTGGAGCATACAATCT
Marker58459	AGGTATCTTTCCTAACCCTAACTCTCATTAXXXXXXXXXXTATAAGATGTCCGAATATTATAGATTATAG	AGGTATCTTTCCTAACCCTAACTCTCATTAXXXXXXXXXXTATAAGATGTCCGAATATTATTGATTATAG
Marker58491	CGTGGTGGGATGTAGCTCAAAACGCCAGCAXXXXXXXXXXTGTGTTTGCATTCCACATGCACATATAAAT	CGTGGTGGGTTGTAGCTCAAAACGCCAGCAXXXXXXXXXXTGTGTTTGCATTCCACATGCACATATAAAT
Marker58686	CTAAAAGAATACAAGTGACACATCAAAACTXXXXXXXXXXCAAATAAGTGACAACATTATGAGTTTTCAG	CTAAAAGAATACAAGTGACACATCAAAACTXXXXXXXXXXCAAATAAGTGACAACGTTATGAGTTTTCAG
Marker58710	AACTAATTGAAGTAGGAATCAACACAATAAXXXXXXXXXXAATTAGATCAATCAATTCTTCAAACATGCT	AACTAATTGAAGTAAGAATCAACACAATAAXXXXXXXXXXAATTAGATCAATCAATTCTTCAAACATGCT
Marker58797	GGGGTTTCAATACAAACAAAGGGCTACGTAXXXXXXXXXXAAACATTGAAACAATTCCAGATATTCTTGG	GGGGTTTCAATACAAACAAAGGGCTACGTAXXXXXXXXXXAAACATTGAAAAAATTCCAGATATTCTTGG
Marker58881	AAAAAATAAATAAATAAATAAAATAAAAAAXXXXXXXXXXATGTTTTGGATGATCAGTATCTTTGTACAT	AAAAAATAAATAAATAAATAAAATAAAAAAXXXXXXXXXXATGTTTTGGATAATCAGTATCTTTGTACAT
Marker58941	GAAATATCTTACCAATCATGCAACTAAAATXXXXXXXXXXTGAAGAAGAATGTGTTACTTTGTGACTTAG	GAAATATCTTAGACAATCATGCAACTAAAAXXXXXXXXXXTGAAGAAGAATGTGTTACTTTGTGACTTAG
Marker59028	AATATTTTTCTTGAAATTAGGGGTATTTCAXXXXXXXXXXAGCCATACAGACATGATCTCCACGCTAATA	AATATTTTTCTTGAAATTAGGGGTATTTCAXXXXXXXXXXAGTCATACAGACATGATCTCCACGCTAATA
Marker59083	AAAAAATTTATTTGATCTGCAATAAGTGAGXXXXXXXXXXTCGTTACAATTTTCTCTTGATATGAATAAA	AAAAAGATTTATTTGATTTGCAATAAGTGAXXXXXXXXXXTCGTTACAATTTTATCTTGATATGTATAAA
Marker59218	AATATCCACCATGTACTGCCACACCAATCTXXXXXXXXXXTGAAAATCAAGAAAGAAATTGCATGTTTAT	AATATCCACCATGTACCGCCACACCAATCTXXXXXXXXXXTGAAAATCAAGAAAGAAATTGCATGTTTAT
Marker59305	ACACACATGATAGTATAAATTTACAACTCAXXXXXXXXXXTGCAAGAAGGAAATGAAGCCATTGGAAAAA	ACACACATGATAGTATAAATTTACAACACAXXXXXXXXXXTGCAAGAAGGAAATGAAGCCATTGGAAAAA
Marker59357	AATTCAAATCTCATCGGCCTAGGGCATTGAXXXXXXXXXXCCCGAATAATTTTGCACGACTTTGTAGGCC	AATTCAAATCTCATCGGCCTAGGGCATTGAXXXXXXXXXXCCCGAATAACTTTGCACGACTTTGTAGGCC
Marker59424	ACATGTGAAATGTTGACAACTAGGTCTTGCXXXXXXXXXXAACATTCAGAGGTTCTCTACTCATTTCTAC	ACATGTGAAAAGTTGACAACTAGGTCTTGCXXXXXXXXXXAACATTCAGAGGTTCTCTACTCATTTCTAC
Marker59436	ATTTAGAAAAAGCACACAGAAAAAAGAGACXXXXXXXXXXCTTGCCTCCTCTTGTGCAAGCATAATGACT	ATTGAGAAAAAGCACACAGAAAAAAGAGACXXXXXXXXXXCTTGCCTCCTCTTGTGCAAGCATAATGACT
Marker59458	ATTCTAATAAAGCCTTTCAGCTCTGTTCTTXXXXXXXXXXCAATAATTGCTGAATACTTGGGAGGTGCAG	ATTCTAATAAACCCTTTCAGCTCTGTTCTTXXXXXXXXXXCAATAATTGCTGAATACTTGGGAGGTGCAG
Marker59536	TTGTAGTTATGCCTTATTTCAAATTGACTCXXXXXXXXXXAAAATGAAGATGTACTTGTCCCTCCCCCTT	TTGTAGTTATGCCTTATTTCAAATTGACTCXXXXXXXXXXAAAAATGAAGATGTACTTGTCCCTCCCCCT
Marker59594	CATCCCTAAACTTTAGTTTTATCTCAGATTXXXXXXXXXXGTAATTGATTCATGTTTGACCAAATTAGAT	CATCCCTAAACTTTAGCTTTATCTCAGATTXXXXXXXXXXATAATTGATTCATGTTTGACCAAATTAGAT
Marker59640	TTATGTCGACATCCCTCAAGTTAGCTAACTXXXXXXXXXXACCCCATTTTATTCTGTATATAACTGACAA	TTATGTCGACATCCCTCAAGTTAGCTAACTXXXXXXXXXXACCCCATTTTATTTTGTATATAACTGACAA
Marker59782	TGAGAAAATCCTCAATTTGATCATAAAGAAXXXXXXXXXXAAGTTCGAAGATAAGGCCACCAGTACCAAC	TGAGAAAATCCTCAATTTGATCATAAAGAAXXXXXXXXXXAAGTTCGAAGATAAGGCCACCACTACCAAC
Marker59790	TGCTATGCTTGTGCCGACAAGTAATTCGTTXXXXXXXXXXCCGTTATATCAAGATTACAAAATGATACAC	TGCTATGCTTGTGCCGACAAGTAATTTGTTXXXXXXXXXXCCGTTATATCAAGATTACAAAATGATACAC
Marker59794	AATTCAGTGAATTTGCTCATATTATAAAAAXXXXXXXXXXATATGTGAAAAATATTACATCACGTAACTC	AATTCAGTGAATTTGCTCATATTATAAAAAXXXXXXXXXXTGTGCATATGTGAAAAATATCACGTAACTC
Marker59803	AACGATAAAATTGAATCAAGATTATCATAAXXXXXXXXXXAATGAATCGGGGATAAATATGAATTTTTAT	AACGATAAAATTGAATCAAGATTATCATAAXXXXXXXXXXAATGAATCGGGGATAAATATGAATTTTCAT
Marker59881	CAGATCAGAACGTGATGAGCTGTCATAGAGXXXXXXXXXXCGGTTTGGATGTTTGCTTCAAATGATCATG	CGGATCAGAACGTGATGAGTTGTCATAGAGXXXXXXXXXXCGGTTTGGATGTTTGCTTCAAATGATCATG
Marker5989	CTGTTTCCCCAGTGATGCAGGAAGTGTCAGXXXXXXXXXXCTTCAGAGTTGTCAGTTGTGAGTCACATGC	CTGTTTCCCCAGTGATGCAGGAAGTGTCAGXXXXXXXXXXGCTTCAGATTGTCAGTTGTGAGTCACATGC
Marker59937	AAGCTTATTTTTAGAATAAGACCCAATATCXXXXXXXXXXCATATATATAAAAGAGATATGATTTGACAA	AAGCTTATTTTTAGAATAAGACCCAATATCXXXXXXXXXXCATATATATAAAAGAGGTATGATTTGACAA
Marker60068	CAATGGTCAGAATTTGCTATCTTATGATTGXXXXXXXXXXGTAGATTTTGTTATCTGCATATTTCGGGCC	CAATGGTCAGATTTTGCTATCTTATGATTGXXXXXXXXXXGTAGATTTTGTTATCTGCATATTTCGGGCC
Marker60119	ACATTTGCAAACAAGGCTCCTTATTTTGCAXXXXXXXXXXAGTTGTATACAGCATCGCAGAGACAGAAAG	ACATTCGCAAATAAGGCTCCTTATTTTGCAXXXXXXXXXXAGTTGTATACAGCATCGCAGAGACAGAAAG
Marker60173	AATGATCTTCTAAAATTCAAAAGTCTAATTXXXXXXXXXXTTGCAAAGCTTAGCAGGGATGGTGGCTGTC	AATGATCTTCTAAAATTCAAAAGTCTAATTXXXXXXXXXXTTGCAAAGTTTAGCAGGGATGGTGGCTGTC
Marker60184	AGCAGAAGAGCTCATCCATTGAAGGCATAGXXXXXXXXXXACCAAAGAAATATTAGCAGTCTGCTTTCAT	AGCAGAAGAGCTCATCCATTGAAGGCATAGXXXXXXXXXXACCAAAGAAATATTAGCAGTCTGCTGTCAT
Marker60296	TTTCCCCAATACCTGCAAGTAAATATACACXXXXXXXXXXAAATTGTATATTCGAAGTTTCATTTGATTC	TTTCCCCAATACCTGCAAGTAAATATACACXXXXXXXXXXAAATTGTATATTCGAAGTTTCATTTGTTTC
Marker60468	CGTGAAGAGCTGTTTACCGATTTACAAGCAXXXXXXXXXXTTGATCAATAACACAGTAGGAAGGTTCTTT	CGTGAAGAGCTGTTTGCCGATTTACAAGCAXXXXXXXXXXTTGATCAATAACACAGTAGGAAGGTTCTTT
Marker60489	CGAGTTACGTTTGGTACATAAAAAATTTGCXXXXXXXXXXAAGAAATGTAGCATTTTTGTGTTTGCAGGT	CGAGTTACGTTTGGTACATAAAAAATTTGCXXXXXXXXXXAAGAAATATAGCATTTTTGTGTTTGCAGGT
Marker60576	AACTATATTTACTGACAAAAACCAGTAATTXXXXXXXXXXGTCCACATTTGACGACTTCTCCATCCCAAA	AGCTATATTTACTGACAAAAACCAGTAATTXXXXXXXXXXGTCCACATTTGACGACTTCTCCATCCCAAA
Marker60633	GCCGTGCAAATCATAGATAAATTGGATCGCXXXXXXXXXXAGTTTTGTAGAATGCTGAATTTTCACGTGT	GCCGTGCAAATCATAGATAAAGTGGATCGCXXXXXXXXXXAGTTTTGTAGAATGCTGAATTTTCACGTGT
Marker6123	GTGCACAAACAACAACCCCACATTATCAACXXXXXXXXXXTATTTCCACATAATGTTACAGTAACGATCA	GTGCACAAACAACGACCCACATTATCAACTXXXXXXXXXXTATTTCCACATAATGTTACAGTAACGATCA
Marker6129	AACAAATTACAACTAATCTAAGTCGTATAAXXXXXXXXXXGTTTCCCAAGAGCCGCAATGGACCAGCCAT	AACAAATTACAAGTAATCTAAGTAATATAAXXXXXXXXXXGTTTCCCAAGAGCCGCAATGGACCAGCCAT
Marker6157	CATCAAGAATCAGAAGGAAACAGGGTTGACXXXXXXXXXXACCATGTAAACAATCATAGAGCAGTTGTGA	CATCAAGAATCAGAAGGAAACTGGGTTGACXXXXXXXXXXACCATGTAAACAATCATAGAGCAGTTGTGA
Marker6170	GAAAACGTTATAGACCGATGGCATGTCCACXXXXXXXXXXTCCCCTGTTGGTGCTTTGTGATCAATCTCT	GAAAACGTTGTAGACCGATGGCATGTCCACXXXXXXXXXXTCCCCTGTTGGTGCTTTGTGATCAATCTCT
Marker6189	ACTAAACACAGAACAACATAAACAACTACAXXXXXXXXXXGCCGTCTCAAGGACCGTTCCAAAATCTAAA	ACTAAACACAGAACAACATAAACAACTACAXXXXXXXXXXGCCGTCTCAAGAACCGTTCCAAAATCTAAA
Marker6300	TGGAGTAACCATGAAAGTCAAATACTGTGAXXXXXXXXXXCCTTATACTCTAATTCACACAAGGAAAATT	TGGAGTAACCATGAAAGTCAAATACTGTGAXXXXXXXXXXCTTATACTCTAATTTACACAAGGAAAATTT
Marker6325	GCAAAAAACTCTCACTAACTAACACAGAACXXXXXXXXXXTTGATAGTTGCCTGCCCAATTGTAGCCTTT	GCTAAAAACCCTCACTAACTAACACAGAACXXXXXXXXXXTTGATAGTTTCCTGCCTAATTGTAGCCTTT
Marker6356	GTCTTCTTAGCCTGTTGGTCTGCTGCCATCXXXXXXXXXXGTAAAATGAGAAGTATCCATTCAGTATCTG	GTCTTCTTAGCCTGTTGGTCTGCTGCCATCXXXXXXXXXXGTAAATTGAGAAGTATCCATTCAGTATCTG
Marker6377	ATACATTCACTTTGTAAATCTACTGCAATAXXXXXXXXXXTAGTGAAGCTATACAGACTTGTAACCCACA	ATACAATCACTTTGTAAATCTACTGCAATAXXXXXXXXXXTAGTGAAGCTATACAGACTTGTAACCCACA
Marker6437	TGTACTCAGTTTCCTTCAAATGAACCATGTXXXXXXXXXXGATGACACTGACGTGCCAAATGGTCAGGGA	TGTCCTCAGTTTCTTTCAAATGAACCATGCXXXXXXXXXXGATGACACTGACGTGGCAAATGGTCAGGGA
Marker6441	AAGGCAACTATGTCCTCACAATTCTAGATGXXXXXXXXXXATGGTAACGAGCATAAAGTTTGTAAACTTG	AAGTGCAACTATGTCCTCACAATTCTAGATXXXXXXXXXXATGGTAACGAGCATAAAGTTTGTAAACTTG
Marker6470	AGTTCAGTTTTTCACTAGAAATATATTAGAXXXXXXXXXXGGGCTTGATCAGGTGTAACACTGGTGCTGC	AGTTCAGTTTTTCACTAGAAAGATATTAGAXXXXXXXXXXGGGCTTGATCAGGTGTAACACTGGTGCTGC
Marker6490	GCCATTTTACTGAACATGATTAGGCAATGAXXXXXXXXXXCATGATTTATGAACTAAAACTGCACTTTTT	GCCATTTTACTGAACATGATTAGGCAATGAXXXXXXXXXXACATGATTTATGAATAAAATTGCACTTTTT
Marker6500	TTAGAGGGCTAATTTTGCAATTTTCCTCATXXXXXXXXXXGATATGTTTGGATTTGGGTTTTGGGGTAAT	TTAGAGGGCTAATTTTGCAATTTTCCTCATXXXXXXXXXXGATATGTTTGGATTTGAGTTTTGGGGTAAT
Marker6513	AACATATCTTACCAACTTGAGTTGAAATAAXXXXXXXXXXTTTGGTATTTTTCGTTTTCAAAGAGCAAGC	AAAATATCTTACCAACTTGAGTTGAAATAAXXXXXXXXXXTTTGGTATTTTTCGTTTTCAAAGAGCAAGC
Marker6635	GGATTTGGTTGGTGCAATCACGTGTATGTTXXXXXXXXXXATATGGTCTAATTTGCGTAGTGCAGGAAGG	GGATTTGGTTGGTGCAGTCACGTGTATGTTXXXXXXXXXXATATGGTCTAATTTGCGTAGTGCAGGAAGG
Marker6675	GTCTAAGTGGGTACATAGTAGGGCATCATTXXXXXXXXXXAGTCATTCCTGCAAATTATGTTTTTCCAAA	GTCTAAGTGGGTACATAGTAGGGCATCATTXXXXXXXXXXAGTCATTCCTGCATATTATGTTTTTCCAAA
Marker6899	GTAGAGAAAGAGGAATGCACTGGGAGAGTGXXXXXXXXXXTATATAATGACGGTTCAGCTAATATCATAT	GTAGAGAAAGAGGAATGCACTGGGAGAGTGXXXXXXXXXXTATATAATGACGGTTCAGGTAATATCATAT
Marker6914	GTTCGGAGTCGTACTTGAAATTTTTGCAGGXXXXXXXXXXTCGCTTTCACTCATACCTTTCCTTTTGGGG	GTTCGGAGCCGTACTTGAAATTTTTGCAGGXXXXXXXXXXTCGCTTTCACTCATACCTTTCCTTTTGGGG
Marker6969	CTTGGTGCTACTTATTTTATATAACCTATTXXXXXXXXXXAGAGTTGGTGGCATTGTATGGGTGTGAATA	CTTGGTGCTACTTCTTTTATATAACCTATTXXXXXXXXXXAGAGTTGGTGGCATTATATGGGTGTGAATA
Marker7106	TCTCCATTTTCTTTGTATCTTGAATATACAXXXXXXXXXXCGTGTGGCTACGCTCATCCCTATTCTTTTT	TCTCCATTTTCTTTGTATCTTGAATATACAXXXXXXXXXXCGTGTGGCTACGCTCATTCCTATTCTTTTT
Marker7170	CCTACTTACTGAAGAAGACAGAGACTTGGAXXXXXXXXXXGTCAGGACGGATAACACTGCAGTGAGTCAT	CCTACTTACTGAAGAAGACAGAGACTTGGAXXXXXXXXXXGTCAGGACAGATAACACTGCAGTGAGTCAT
Marker7194	TTCGACAATGGCAGGTTGGAGACAGGGGGTXXXXXXXXXXCAATGCCAGAAAAAGTAGTGCAAGGTACAC	TTCGACAATGGCAGGTTGGAGACAGGGGGTXXXXXXXXXXCAATGCCAGAAAAAGTAGTGCGAGGTACAC
Marker7287	CTGCTTTCTGGATAAAGATGTTTTTGCATGXXXXXXXXXXTCTAAACGCTTTCAGAAATCTATTGTTGGC	CTGCTTTCTGGATAAAGATGTTTTTGTATGXXXXXXXXXXTCTAAACGCTTTCAGAAATCTATTGTTGGC
Marker7394	ACCAACCAGAAATTCCATCAACTGATCTGTXXXXXXXXXXCTGTTTTCTGCGGGTTTTGCACCATCTCCA	ACCAACCAGAAATTCCATCAACTGATCTGTXXXXXXXXXXTTGTTTTCTGCGGGTTTTGCACCATCTCCA
Marker7475	TTAGAGAATGATCAGAAACAGCCAAAAGCCXXXXXXXXXXAGGTACCCTTATCACAAGACCATACCAAGA	TTAGGGAATGATCAGAAACAGCCAAAAGCCXXXXXXXXXXAGGTACCCTTATCACAAGACCATACCAAGA
Marker7488	AAACCTCTGGAAACCCGAATAACTGCAGTAXXXXXXXXXXATGAGAGCCAAAAGTGTGCTGTTGATTTAC	AAACCTCTGGAAACCCGAATAACTGCAGTAXXXXXXXXXXATGAGAGCCAAAAGTGTGCTGTTGATTTGC
Marker7502	AATCACTGATAATATAAGGTCTTCCCAGGCXXXXXXXXXXATGGGAGTGGTGATCTATTGGGTAAATCAG	AATCACTGATAATGTAAGGTCTTCCCAGGCXXXXXXXXXXATGGGAGTGGCGATCTATTGGGTAAATCAG
Marker7518	GAGAAGGAAAAGTGTCGGGCCAATCATCATXXXXXXXXXXTTACTGTTTCACCTCTTAGCTCTTGTTAGT	GAGAAGAAAAAGTGTCGGGCCAATCATCATXXXXXXXXXXTTACTGTTTCACCTCTTAGCTCTTGTTAGT
Marker7568	AGTGTTAGGTCAGAAGTTGAGCTATTCTATXXXXXXXXXXGTTAGACGGTTTGGAGGTAACTCTGTTCAT	AGTGTTAGGTCAGAAGTTGAGCTATTCTATXXXXXXXXXXGTTAGACGGTTTGGAGGTAACTCTGTTTAT
Marker7629	AATGCTGTTGCTATGAGAAAATATGACATTXXXXXXXXXXATGAAAATTGGTAGGTTCGAGATGTCTGTA	AATGCTGTTGCTATGAGAAAATATGACATTXXXXXXXXXXTGAAAATTGAGTAGGTTCGAGATGTCTGTA
Marker7661	GTTTATGAAGAACATATTTCTTGGATTCACXXXXXXXXXXGTCACTACAATGATCTTGCCTCCCTTTTCT	GTTTATGAAGAACGTATTTCTTGGATTCACXXXXXXXXXXGTCACTACAATGATCTTGCCTCCCTTTTCT
Marker7697	AAGACAGTTGTTTGGGGAAGTCCAAAACAAXXXXXXXXXXAGTTTTATCATTGTCTTTCAGTATTATTGG	ATGACAGTTGTTTGGGGAAGTCCAAAACAAXXXXXXXXXXAATTTTATCATTGTCTTTCAGTATTATTGG
Marker7703	GGAACTCAACGGGTTAGTGTAAAAAAGCTAXXXXXXXXXXTTAGTTTATTGTTCAGAAAGTTATTTTGCT	GGAACTCAACGGGTTAGTGTAAAAAAGCTAXXXXXXXXXXTTAGTGTATTGTTCAGAAAGTTATTTTGCT
Marker7725	GAATACTACGAATGATGTGATGAGAATGAAXXXXXXXXXXTGGAAGTGTTCCACAAATCAAGTGTAGTGT	GAATACTACGAATGATGTGATGAGAATGAAXXXXXXXXXXTGGAAGTGTTCCACAAATCGAGTGTATTGT
Marker7826	AGATGTAGACATGTTGTAGTACTAGAGAGCXXXXXXXXXXGTAGAGACCCCTACCCTACCCTAGACCCCA	AGATGTAGACATGTTGTAGTACTAGAGAGCXXXXXXXXXXGTAGAGACCCCTACCTTACCCTAGACCCCA
Marker7951	AGACGTAAGGGGCAGATAGATCAACATTTTXXXXXXXXXXTACAAGAGTCATAAATTACTTCAAGGCTCA	AGACATAAGGGGCAGATAGATCAACATTTTXXXXXXXXXXTACAAGAGTCATAAATTACTTCAAGGCTCA
Marker8003	CGGCCGAACACTCTCCTTCCAATACGCCAAXXXXXXXXXXATTTCTTGATTGAGAGGTGAAGATTTGGGA	TGGACGAACACTCTCCTTCCAATACGCCAAXXXXXXXXXXATTTCTTGATTGAGAGGTGAAGATTTGGGA
Marker8339	ATGATCATATTAGCCATTGTCTGCCTATTGXXXXXXXXXXTACAGCAACCACCACTTCCAGTATAATTGT	ATGATCATATTAGCCATTGTCTGTGTATTGXXXXXXXXXXTACAGCAACCACCACTTCCAGTATAATTGT
Marker835	TAGAGTATTGAAATGGGCTCGATACCTACCXXXXXXXXXXGACTCAAATTGGTATTCCTTGCAGTCACGC	TAGAGTATTGAAAGGCGCTCGATACCTATCXXXXXXXXXXGACTCAATTTGGTATTCCTTGCAGTCACGC
Marker8420	TTTTCTTCTTCTATGAACATGATTTTGATTXXXXXXXXXXTCGGGGATAGCGATCAAATTGAGAACAACG	TTTTCTTCTTCTATGAACATGATTTTGATTXXXXXXXXXXTGGGGGACAGCGATCAAATTGAGAACAACG
Marker8461	CCCCTTGAAACCGTAATTCATCAACAGGTGXXXXXXXXXXTCAAAATAAATAAAAAAGGAAGCTAACAGA	CCCCTTGAAACTGTAATTCATCAACAGGTGXXXXXXXXXXTCAAAATAAATAAAAAAGGAAGCTAACAGA
Marker8465	GGAAGACCAATGACTTCACCTGGGATGAGAXXXXXXXXXXGGCGAACATGTCATACAACTTGCCAACATA	GGAAGACCAATGACTTCACTTGGGATGAGAXXXXXXXXXXGGCGAACATGTCATACAACTTGCCAACATA
Marker8504	GGTCGAGAAGCGAAATTCTTGATGTCGAGCXXXXXXXXXXCCTCACCACATTATAGTGGATGGAAGACAT	GGTCGAGAAGCGAAATTCTTGATGTCGAGCXXXXXXXXXXACTTCCTCACCGCAAGTGGATGGAAGACAT
Marker8587	TTTATCATGTCAAAATAAAGGGACAACACAXXXXXXXXXXCCAATGCAAATTTGAGTCGACAAATCGGGC	TTTATCATGTCAAAATAAAGGGACAACACAXXXXXXXXXXCCAATGCAAATTTGAGTCGACAAATTGGGC
Marker8744	TGGTGTTCATGTCTAACTGAAGCAGAGTCTXXXXXXXXXXTCCCTATCCTCTGTCGCTGTTTCCTCTAAG	TGGTGTTCATGTGTCTAACTGAAGCAGAGTXXXXXXXXXXTCCCTATCCTCTGTCGCTGTTTCCTCTAAG
Marker8753	TATTGAGTGCTTCATATCCCATGTACTGCGXXXXXXXXXXTGAATATACCATTCAAATGAAGGGAGACAG	TATTGAGTGCTTCATATCCCATGTACTGTGXXXXXXXXXXTGAATATACCATTCAAATGAAGGGAGACAG
Marker8800	ACGTAATGATTACATTGCCATGTTACTATTXXXXXXXXXXTGAACTTGTTGTTACCCTTACAAGGATTTA	ACGTAATGATTACATTGCCATGCTACTATTXXXXXXXXXXTGAACTTGTTGTTACCCTTACAAGGATTTA
Marker8816	GGACAAATGTTCAGAATCTTACATCTCAGTXXXXXXXXXXGATGAATCGCCAGCAGTCATATATGGAACT	GGACAAATGTTCAGAATCTTACATCTCAATXXXXXXXXXXGATGAATCGCCAGCAGTCATATATGGAACT
Marker8836	TCCAAACCATATGTTACTGTGTTATAGATCXXXXXXXXXXCAAATTCAGTTCTATTTCCTTCATGTGATG	TCCAAACCATATGTTACTGTGTTAGAGATCXXXXXXXXXXCAAATTCAGTTCTATTTCCTTCATGTGATG
Marker8859	CAGAAGATAAGAACAACTATGGCTTATCGAXXXXXXXXXXTTTCACTGACTTTATTCACCATATCTTGAT	CAGAAGATAAGAACATACTATGGCTTATCGXXXXXXXXXXATACTTTTCACTGACTTTATTCACCATATC
Marker8869	GCTCATACATCATTTTTTATGTCAAAAAAAXXXXXXXXXXGAGAGTCCTCTTTTCTTAGACTGGCCACAA	GCTCATACATCATTTTTTTATGTCAAAAAAXXXXXXXXXXGAGAGTCCTCTTTTCTTAGACTGGGCACAA
Marker8890	TCCCATGCTCCTGTACAAAAGACCCTTCAAXXXXXXXXXXTTCACAATCAACTATTTGTCATTTATTCCA	TCCCATGCTCCTGTACAGAAGACCCTTCAAXXXXXXXXXXTTCACAATCAACTATTTGTCATTTATTCCA
Marker8909	GCTCGGACACTTATCAATGGAGTTTTGGACXXXXXXXXXXAAAAAGAGGAACCTAGGCGCTCAGAGGTGG	GCTCGGACAGTTACTAGTGCAGTTTTGGACXXXXXXXXXXAAAAAGAGGAAACTAGGCGCTCAGAGGTGG
Marker8927	AAAGTAACGATTTAGGAATCAAATCCGTAAXXXXXXXXXXCTTGCATGTGCCCCTAACATGGTAGGTCCC	AAAGTAACGATTTAGGAATCAAATCTGTAAXXXXXXXXXXCTTGCATGTGCCCCTAACATGGTAGGTCCC
Marker8966	AAGTTGGTACCATGCAACTTCCCTAAAGAGXXXXXXXXXXAGAATGCAATAGATATGACATCTATTCCAG	AAGTTGGTACAATGCAACTTCCCTAAAGAGXXXXXXXXXXAGAATGCAATAGATATGACATCTATTCCAG
Marker8971	TTTTTGCCATCTTGATTCTTGTTTGCAGCCXXXXXXXXXXCTATAACTTTTCTTGATTTCCAGCCTCTAC	TTTTTGCCATCTTGATTCTTGTTTGCAGCCXXXXXXXXXXCTATGACTTTTCTTGATTTCCAGCCTCTAC
Marker9080	GTCAGTTGACAGATGATAACATTCTAAAACXXXXXXXXXXTCCAAATGTTGAACAAGAATCAAGAGAAAG	GTCAGTTGACAGATGATAATATTCTAAAACXXXXXXXXXXTCCAAATGCTGAACAAGAATCAAGAGAAAG
Marker9306	CAATCATATTATTACTTGTTTTCATTTGTTXXXXXXXXXXATACCAAATCCTATGAGTGACGTCGTATTT	CTATCATATTATTACTTGTTTTCATTTGTTXXXXXXXXXXATACCAAATCCTATGAGTGACGTCGTATTT
Marker9356	CAACTAATGGAAATGGCATGTGATAAGTCAXXXXXXXXXXTGCAACTGGCACAGTAGTTATATGCTTGGA	CAACTAATGGAAATGCCATGTGATAAGTCAXXXXXXXXXXTGCAACTGGCACAGTAGTTATATGCTTGGA
Marker9382	ATGTCCTGTCTTCAGAGAAAAACAGAACAAXXXXXXXXXXTGGTTCCGCCTGAAATATAAAATGACCAAG	ATGTCCTGTCTTCAGAGAAAAACAGAACAAXXXXXXXXXXTGGTTCGGCCTGAAATATAAAATGACCAAG
Marker9417	GAACAGGATCTGTCCCCTATTATAACGTGAXXXXXXXXXXCTTTCTTGGTCAAGGATTGATCGAGAATTA	GAACAGGATCTGTCCCCTATTATAACGTGAXXXXXXXXXXCTTTCTTGGTCAATGATTGATCGAGAATTA
Marker9469	ACCAAACTGTTGTTGAACTCCTCCCGAGGAXXXXXXXXXXGTTTGCTGCATTTGTAGTTCCAAATATGAC	ACAACACTGTTGTTGAACTCCTCCCGAGGAXXXXXXXXXXGTTTGCTGCATTTGTAGTTCCAAATATGAC
Marker9510	GTGTGAGAATGGCTTCTGAAATAATCACCCXXXXXXXXXXTTCATCTAAATATACATCACAGGTCAAGCA	GTGTGAGAATGACTTCTGAAATAATCACCCXXXXXXXXXXTTCATCTAAATATACATCACAGGTCAAGCA
Marker9517	TTGCTGTGGTGAGATATGCTGATCCAAACGXXXXXXXXXXCAAAAACATATTTGTTGCCCAGAGTAACTT	TTGCTGTGGTGAGATATGCTGATCCAAACGXXXXXXXXXXCAAACACATATTTGTTGCCCAGAGTAACTT
Marker9518	AACATCAACCCTGGGAATCATCTTCCTCGTXXXXXXXXXXGATAAATTTAGGGTTCTCAGCGACTTTCAG	AATATCAACCCTGGGAATCATCTTCCTCGTXXXXXXXXXXGATAAATTTAGGGTTCTCAGCGACTTTCAG
Marker9644	CTGCAAGACAACAATCTTATCCTAAGACATXXXXXXXXXXTTACCACATATATCTGGCAATAATGCCATC	CTGCAAGACAACAATCTTATCCTAAGACATXXXXXXXXXXTTACCACATATATCTTGCAATAATGCCATC
Marker9720	ATTGCATAATCTGTTTGCTATAAAGAATCTXXXXXXXXXXTGTCAAGATCATTGGGAAGCAGCCTTACAC	ATTGCATAATCTGTTTACTATAAAGAATCTXXXXXXXXXXTGTCAAGATCATTGGGAAGCAGCCTTACAC
Marker9767	GGTCACACTTGGTCAGGGGAATATGAAGATXXXXXXXXXXTTGGGCAGAAAACAGAGATTGAAAAAATAG	GGTCACACTTGGTCAGGGGAATATGAAGACXXXXXXXXXXTTGGGCAGAAAACAGAGATTGAAAAGATAG
Marker9866	GTTAGAAAAGGTGGGGTCGAAAATAAGATAXXXXXXXXXXGTCGTTATGCTTTGACTGATTCCACGGCTG	GTTAGAAAAGGTGGGGTCGAAAATAAGATAXXXXXXXXXXGTCATTATGCTTTGACTGATTCCACGGCTG
