# Supplementary material for: Construction of a high-density genetic map for sesame based on large scale marker development by specific length amplified fragment (SLAF) sequencing
Source: BMC Plant Biol. 2013 Sep 24;13:141. doi: 10.1186/1471-2229-13-141 (PMC3852768; doi:10.1186/1471-2229-13-141)
Supplement: Additional file 2: Table S2 — Details of primer genotypes for F2 individuals. [file 1471-2229-13-141-S2.xlsx]

## Sheet: 图谱标记汇总表
连锁群编号	标记ID	标记位置（CM）	相邻标记间遗传距离(CM)	标记序列
1	Marker46859	0	0	#REF!
1	Marker57756	6.782	6.782	#REF!
1	Marker52131	12.539	5.757	#REF!
1	Marker36861	14.471	1.932	#REF!
1	Marker36414	18.763	4.292	#REF!
1	Marker59881	24.187	5.424	#REF!
1	Marker32143	27.458	3.271	#REF!
1	Marker13410	28.199	0.741	#REF!
1	Marker25523	29.457	1.258	#REF!
1	Marker39638	33.265	3.808	#REF!
1	Marker59594	35.98	2.715	#REF!
1	Marker52296	38.176	2.196	#REF!
1	Marker48098	40.648	2.472	#REF!
1	Marker47906	41.329	0.681	#REF!
1	Marker49131	42.652	1.323	#REF!
1	Marker54084	43.291	0.639	#REF!
1	Marker50595	44.758	1.467	#REF!
1	Marker48070	46.292	1.534	#REF!
1	Marker13434	47.454	1.162	#REF!
1	Marker29700	48.023	0.569	#REF!
1	Marker8859	49.749	1.726	#REF!
1	Marker29887	49.749	0	#REF!
1	Marker17451	50.634	0.885	#REF!
1	Marker28334	50.794	0.16	#REF!
1	Marker40555	51.082	0.288	#REF!
1	Marker21330	51.217	0.135	#REF!
1	Marker14670	51.369	0.152	#REF!
1	Marker2195	51.369	0	#REF!
1	Marker23434	51.457	0.088	#REF!
1	Marker22925	51.705	0.248	#REF!
1	Marker11811	52.01	0.305	#REF!
1	Marker28332	52.292	0.282	#REF!
1	Marker18109	52.649	0.357	#REF!
1	Marker27327	53.543	0.894	#REF!
1	Marker58941	55.115	1.572	#REF!
1	Marker59790	56.784	1.669	#REF!
1	Marker37423	58.239	1.455	#REF!
1	Marker37737	59.753	1.514	#REF!
1	Marker13860	61.262	1.509	#REF!
1	Marker28064	61.621	0.359	#REF!
1	Marker21188	61.998	0.377	#REF!
1	Marker12067	62.235	0.237	#REF!
1	Marker49197	62.887	0.652	#REF!
1	Marker1640	63.256	0.369	#REF!
1	Marker4368	63.828	0.572	#REF!
1	Marker28247	63.98	0.152	#REF!
1	Marker36110	64.553	0.573	#REF!
1	Marker12682	64.771	0.218	#REF!
1	Marker13038	65.557	0.786	#REF!
1	Marker22479	65.97	0.413	#REF!
1	Marker42215	67.02	1.05	#REF!
1	Marker33648	67.922	0.902	#REF!
1	Marker15659	68.946	1.024	#REF!
1	Marker38087	69.724	0.778	#REF!
1	Marker59794	72.226	2.502	#REF!
1	Marker31831	74.686	2.46	#REF!
1	Marker16215	79.291	4.605	#REF!
1	Marker57398	80.734	1.443	#REF!
1	Marker36920	83.458	2.724	#REF!
1	Marker35844	84.082	0.624	#REF!
1	Marker11652	85.025	0.943	#REF!
1	Marker24161	86.42	1.395	#REF!
1	Marker17755	86.679	0.259	#REF!
1	Marker10817	87.234	0.555	#REF!
1	Marker22005	87.411	0.177	#REF!
1	Marker23522	87.575	0.164	#REF!
1	Marker6129	88.294	0.719	#REF!
1	Marker33844	90.087	1.793	#REF!
1	Marker40099	91.711	1.624	#REF!
1	Marker57623	93.221	1.51	#REF!
1	Marker46688	94.707	1.486	#REF!
1	Marker51770	95.697	0.99	#REF!
1	Marker56921	97.172	1.475	#REF!
1	Marker52140	98.748	1.576	#REF!
1	Marker56219	100.83	2.082	#REF!
1	Marker40858	102.852	2.022	#REF!
1	Marker42785	104.944	2.092	#REF!
1	Marker13299	106.432	1.488	#REF!
1	Marker20987	107.051	0.619	#REF!
1	Marker23104	107.542	0.491	#REF!
1	Marker37874	108.067	0.525	#REF!
1	Marker19659	108.299	0.232	#REF!
1	Marker27208	108.783	0.484	#REF!
1	Marker9080	110.713	1.93	#REF!
1	Marker11011	111	0.287	#REF!
1	Marker7502	111	0	#REF!
1	Marker20205	111.85	0.85	#REF!
1	Marker46550	113.829	1.979	#REF!
1	Marker22837	113.908	0.079	#REF!
1	Marker4224	114.273	0.365	#REF!
1	Marker6513	114.575	0.302	#REF!
1	Marker45971	115.152	0.577	#REF!
1	Marker48703	117.841	2.689	#REF!
1	Marker6356	118.593	0.752	#REF!
1	Marker42236	119.614	1.021	#REF!
1	Marker42071	121.255	1.641	#REF!
1	Marker42676	121.715	0.46	#REF!
1	Marker41208	123.015	1.3	#REF!
1	Marker31537	123.968	0.953	#REF!
1	Marker41527	124.784	0.816	#REF!
1	Marker11389	125.128	0.344	#REF!
1	Marker49797	125.288	0.16	#REF!
1	Marker24557	125.507	0.219	#REF!
1	Marker15034	125.636	0.129	#REF!
1	Marker8003	125.735	0.099	#REF!
1	Marker16886	125.851	0.116	#REF!
1	Marker18128	125.971	0.12	#REF!
1	Marker34651	126.048	0.077	#REF!
1	Marker6300	126.102	0.054	#REF!
1	Marker29103	126.286	0.184	#REF!
1	Marker38080	126.987	0.701	#REF!
1	Marker29152	127.561	0.574	#REF!
1	Marker20206	127.614	0.053	#REF!
1	Marker16314	128.249	0.635	#REF!
1	Marker28935	128.3	0.051	#REF!
1	Marker14683	128.468	0.168	#REF!
1	Marker20058	128.653	0.185	#REF!
1	Marker29742	128.737	0.084	#REF!
1	Marker18073	129.03	0.293	#REF!
1	Marker6437	129.108	0.078	#REF!
1	Marker12717	129.471	0.363	#REF!
1	Marker1455	129.836	0.365	#REF!
1	Marker19681	130.076	0.24	#REF!
1	Marker2655	130.253	0.177	#REF!
1	Marker24429	131.087	0.834	#REF!
1	Marker21821	131.213	0.126	#REF!
1	Marker24359	131.548	0.335	#REF!
1	Marker50358	131.85	0.302	#REF!
1	Marker32318	132.569	0.719	#REF!
1	Marker20382	133.364	0.795	#REF!
1	Marker26340	133.846	0.482	#REF!
1	Marker31367	134.157	0.311	#REF!
1	Marker22702	134.642	0.485	#REF!
1	Marker29076	134.853	0.211	#REF!
1	Marker59436	135.022	0.169	#REF!
1	Marker39684	135.606	0.584	#REF!
1	Marker58797	136.367	0.761	#REF!
1	Marker11419	136.511	0.144	#REF!
1	Marker35390	136.926	0.415	#REF!
1	Marker53743	137.549	0.623	#REF!
1	Marker55274	138.187	0.638	#REF!
1	Marker55339	138.359	0.172	#REF!
1	Marker8339	138.762	0.403	#REF!
1	Marker3289	139.04	0.278	#REF!
1	Marker5306	139.04	0	#REF!
1	Marker46970	139.063	0.023	#REF!
1	Marker24769	139.252	0.189	#REF!
1	Marker16638	139.901	0.649	#REF!
1	Marker13887	140.052	0.151	#REF!
1	Marker59937	140.157	0.105	#REF!
1	Marker27320	140.311	0.154	#REF!
1	Marker13871	140.731	0.42	#REF!
1	Marker35160	141.024	0.293	#REF!
1	Marker60296	141.236	0.212	#REF!
1	Marker50769	142.03	0.794	#REF!
1	Marker48808	142.276	0.246	#REF!
1	Marker45929	142.781	0.505	#REF!
1	Marker49004	142.863	0.082	#REF!
1	Marker48197	143.456	0.593	#REF!
1	Marker47093	143.989	0.533	#REF!
1	Marker18390	144.745	0.756	#REF!
1	Marker58710	144.751	0.006	#REF!
1	Marker31333	144.864	0.113	#REF!
1	Marker33063	145.729	0.865	#REF!
1	Marker48404	146.087	0.358	#REF!
1	Marker54368	147.555	1.468	#REF!
1	Marker22665	147.787	0.232	#REF!
1	Marker54189	148.182	0.395	#REF!
1	Marker21907	149.079	0.897	#REF!
1	Marker46237	149.865	0.786	#REF!
1	Marker21266	150.664	0.799	#REF!
1	Marker29640	151.068	0.404	#REF!
1	Marker25107	152.075	1.007	#REF!
1	Marker34127	152.533	0.458	#REF!
1	Marker45733	154.149	1.616	#REF!
1	Marker44502	155.506	1.357	#REF!
1	Marker56033	155.73	0.224	#REF!
1	Marker53376	156.571	0.841	#REF!
1	Marker24821	160.484	3.913	#REF!
1	Marker27086	160.797	0.313	#REF!
1	Marker8587	162.729	1.932	#REF!
1	Marker29371	163.745	1.016	#REF!
1	Marker28857	164.84	1.095	#REF!
1	Marker14584	165.228	0.388	#REF!
1	Marker8800	165.439	0.211	#REF!
1	Marker16889	165.581	0.142	#REF!
1	Marker19483	165.987	0.406	#REF!
1	Marker22739	166.313	0.326	#REF!
1	Marker42729	166.934	0.621	#REF!
1	Marker22567	168.399	1.465	#REF!
1	Marker34886	169.458	1.059	#REF!
1	Marker55913	171.564	2.106	#REF!
1	Marker31843	173.036	1.472	#REF!
1	Marker46811	174.233	1.197	#REF!
1	Marker36578	175.409	1.176	#REF!
1	Marker50792	178.001	2.592	#REF!
1	Marker52796	180.874	2.873	#REF!
1	Marker49750	184.881	4.007	#REF!
2	Marker59305	0	0	#REF!
2	Marker51004	10.522	10.522	#REF!
2	Marker57969	13.187	2.665	#REF!
2	Marker53318	14.009	0.822	#REF!
2	Marker54728	17.627	3.618	#REF!
2	Marker43535	18.538	0.911	#REF!
2	Marker26114	20.549	2.011	#REF!
2	Marker46964	21.695	1.146	#REF!
2	Marker29543	23.183	1.488	#REF!
2	Marker5436	23.809	0.626	#REF!
2	Marker26618	24.342	0.533	#REF!
2	Marker10801	25.761	1.419	#REF!
2	Marker16494	26.204	0.443	#REF!
2	Marker8927	26.85	0.646	#REF!
2	Marker39070	27.964	1.114	#REF!
2	Marker32980	30.269	2.305	#REF!
2	Marker30158	32.688	2.419	#REF!
2	Marker34683	35.624	2.936	#REF!
2	Marker53105	36.071	0.447	#REF!
2	Marker14988	36.146	0.075	#REF!
2	Marker17528	38.399	2.253	#REF!
2	Marker35262	39.618	1.219	#REF!
2	Marker5487	40.634	1.016	#REF!
2	Marker42540	41.035	0.401	#REF!
2	Marker1240	41.86	0.825	#REF!
2	Marker33794	43.537	1.677	#REF!
2	Marker16908	44.963	1.426	#REF!
2	Marker57241	47.503	2.54	#REF!
2	Marker56149	50.168	2.665	#REF!
2	Marker22966	52.117	1.949	#REF!
2	Marker40400	53.04	0.923	#REF!
2	Marker15054	54.486	1.446	#REF!
2	Marker6441	54.821	0.335	#REF!
2	Marker48999	55.711	0.89	#REF!
2	Marker46861	56.857	1.146	#REF!
2	Marker40074	57.831	0.974	#REF!
2	Marker28076	59.113	1.282	#REF!
2	Marker24154	60.021	0.908	#REF!
2	Marker33223	60.154	0.133	#REF!
2	Marker1279	60.398	0.244	#REF!
2	Marker22782	60.607	0.209	#REF!
2	Marker20397	61.49	0.883	#REF!
2	Marker4876	61.49	0	#REF!
2	Marker29003	61.703	0.213	#REF!
2	Marker22116	62.166	0.463	#REF!
2	Marker23322	62.438	0.272	#REF!
2	Marker1215	62.63	0.192	#REF!
2	Marker5549	62.63	0	#REF!
2	Marker23332	62.63	0	#REF!
2	Marker15864	63.01	0.38	#REF!
2	Marker17507	63.147	0.137	#REF!
2	Marker23193	63.401	0.254	#REF!
2	Marker14624	63.687	0.286	#REF!
2	Marker15038	63.801	0.114	#REF!
2	Marker36944	64.22	0.419	#REF!
2	Marker50206	64.491	0.271	#REF!
2	Marker41749	65.023	0.532	#REF!
2	Marker7170	65.644	0.621	#REF!
2	Marker27406	66.064	0.42	#REF!
2	Marker19040	66.086	0.022	#REF!
2	Marker24456	66.702	0.616	#REF!
2	Marker8890	66.756	0.054	#REF!
2	Marker15155	67.197	0.441	#REF!
2	Marker4732	67.416	0.219	#REF!
2	Marker19176	67.664	0.248	#REF!
2	Marker8465	67.808	0.144	#REF!
2	Marker19372	68.078	0.27	#REF!
2	Marker41400	68.645	0.567	#REF!
2	Marker26229	68.742	0.097	#REF!
2	Marker43245	69.469	0.727	#REF!
2	Marker20127	70.381	0.912	#REF!
2	Marker1177	71.243	0.862	#REF!
2	Marker29462	72.184	0.941	#REF!
2	Marker56395	72.411	0.227	#REF!
2	Marker35329	73.2	0.789	#REF!
2	Marker27523	73.799	0.599	#REF!
2	Marker39483	75.72	1.921	#REF!
2	Marker54828	76.138	0.418	#REF!
2	Marker45596	77.506	1.368	#REF!
2	Marker27469	78.182	0.676	#REF!
2	Marker50992	78.664	0.482	#REF!
2	Marker40817	80.54	1.876	#REF!
2	Marker21131	80.592	0.052	#REF!
2	Marker56774	82.443	1.851	#REF!
2	Marker48746	84.108	1.665	#REF!
2	Marker58881	84.665	0.557	#REF!
2	Marker55756	85.063	0.398	#REF!
2	Marker55450	85.997	0.934	#REF!
3	Marker47922	0	0	#REF!
3	Marker49383	2.698	2.698	#REF!
3	Marker53658	4.93	2.232	#REF!
3	Marker41627	7.089	2.159	#REF!
3	Marker60468	8.473	1.384	#REF!
3	Marker21079	9.943	1.47	#REF!
3	Marker32379	10.62	0.677	#REF!
3	Marker50232	13.187	2.567	#REF!
3	Marker22879	15.05	1.863	#REF!
3	Marker43494	17.533	2.483	#REF!
3	Marker32834	18.95	1.417	#REF!
3	Marker8461	20.247	1.297	#REF!
3	Marker21364	21.111	0.864	#REF!
3	Marker30514	22.246	1.135	#REF!
3	Marker16811	23.487	1.241	#REF!
3	Marker57672	27.111	3.624	#REF!
3	Marker37979	30.307	3.196	#REF!
3	Marker53078	30.308	0.001	#REF!
3	Marker24220	33.602	3.294	#REF!
3	Marker22035	39.255	5.653	#REF!
3	Marker55981	40.415	1.16	#REF!
3	Marker26254	44.93	4.515	#REF!
3	Marker46346	46.988	2.058	#REF!
3	Marker31474	48.535	1.547	#REF!
3	Marker7194	49.34	0.805	#REF!
3	Marker10687	49.498	0.158	#REF!
3	Marker44785	50.144	0.646	#REF!
3	Marker30737	50.879	0.735	#REF!
3	Marker58058	51.188	0.309	#REF!
3	Marker43453	52.177	0.989	#REF!
3	Marker21993	52.5	0.323	#REF!
3	Marker20164	52.78	0.28	#REF!
3	Marker15445	52.989	0.209	#REF!
3	Marker36471	53.283	0.294	#REF!
3	Marker21338	53.458	0.175	#REF!
3	Marker32194	53.679	0.221	#REF!
3	Marker33786	54.665	0.986	#REF!
3	Marker24068	55.844	1.179	#REF!
3	Marker10765	56.152	0.308	#REF!
3	Marker14044	56.405	0.253	#REF!
3	Marker27954	57.09	0.685	#REF!
3	Marker32620	57.562	0.472	#REF!
3	Marker35267	58.223	0.661	#REF!
3	Marker16900	59.249	1.026	#REF!
3	Marker13097	59.586	0.337	#REF!
3	Marker48470	59.811	0.225	#REF!
3	Marker54973	60.88	1.069	#REF!
3	Marker52757	61.019	0.139	#REF!
3	Marker13134	61.256	0.237	#REF!
3	Marker46837	62.309	1.053	#REF!
3	Marker32330	62.519	0.21	#REF!
3	Marker50168	63.941	1.422	#REF!
3	Marker45559	64.997	1.056	#REF!
3	Marker47062	65.174	0.177	#REF!
3	Marker42716	66.897	1.723	#REF!
3	Marker22269	66.994	0.097	#REF!
3	Marker56228	68.436	1.442	#REF!
3	Marker27109	68.811	0.375	#REF!
3	Marker32137	70.264	1.453	#REF!
3	Marker42061	71.82	1.556	#REF!
3	Marker7287	72.022	0.202	#REF!
3	Marker28160	72.857	0.835	#REF!
3	Marker38489	73.723	0.866	#REF!
3	Marker23079	74.291	0.568	#REF!
3	Marker23308	74.789	0.498	#REF!
3	Marker58491	75.155	0.366	#REF!
3	Marker42450	75.649	0.494	#REF!
3	Marker6123	76.797	1.148	#REF!
3	Marker33685	77.143	0.346	#REF!
3	Marker30165	78.888	1.745	#REF!
3	Marker22052	81.086	2.198	#REF!
3	Marker55879	82.874	1.788	#REF!
3	Marker50028	84.531	1.657	#REF!
3	Marker27072	86.605	2.074	#REF!
3	Marker21327	88.99	2.385	#REF!
3	Marker6969	89.665	0.675	#REF!
3	Marker22707	90.482	0.817	#REF!
3	Marker19419	90.86	0.378	#REF!
3	Marker36630	93.752	2.892	#REF!
3	Marker52894	95.77	2.018	#REF!
3	Marker53673	98.294	2.524	#REF!
3	Marker36983	101.116	2.822	#REF!
3	Marker44392	107.835	6.719	#REF!
4	Marker9356	0	0	#REF!
4	Marker50829	12.076	12.076	#REF!
4	Marker50809	25.534	13.458	#REF!
4	Marker52627	30.877	5.343	#REF!
4	Marker31797	34.562	3.685	#REF!
4	Marker2663	37.431	2.869	#REF!
4	Marker27967	39.092	1.661	#REF!
4	Marker2056	39.684	0.592	#REF!
4	Marker37207	40.459	0.775	#REF!
4	Marker25490	41.376	0.917	#REF!
4	Marker22652	41.412	0.036	#REF!
4	Marker32718	41.412	0	#REF!
4	Marker29307	41.412	0	#REF!
4	Marker8971	41.721	0.309	#REF!
4	Marker30689	41.88	0.159	#REF!
4	Marker28753	42.563	0.683	#REF!
4	Marker36558	44.882	2.319	#REF!
4	Marker47012	51.01	6.128	#REF!
4	Marker43919	57.209	6.199	#REF!
4	Marker48615	58.463	1.254	#REF!
4	Marker34435	59.416	0.953	#REF!
4	Marker25590	60.336	0.92	#REF!
4	Marker28221	61.424	1.088	#REF!
4	Marker45850	64.212	2.788	#REF!
4	Marker51137	66.732	2.52	#REF!
4	Marker46932	68.135	1.403	#REF!
4	Marker7475	69.774	1.639	#REF!
4	Marker19031	71.867	2.093	#REF!
4	Marker27401	72.327	0.46	#REF!
4	Marker20404	72.441	0.114	#REF!
4	Marker17001	72.552	0.111	#REF!
4	Marker18916	73.007	0.455	#REF!
4	Marker54488	73.743	0.736	#REF!
4	Marker14814	75.107	1.364	#REF!
4	Marker22836	75.785	0.678	#REF!
4	Marker31176	76.381	0.596	#REF!
4	Marker49868	78.015	1.634	#REF!
4	Marker17555	78.409	0.394	#REF!
4	Marker20385	78.672	0.263	#REF!
4	Marker37475	79.167	0.495	#REF!
4	Marker26214	79.238	0.071	#REF!
4	Marker14711	79.336	0.098	#REF!
4	Marker31867	79.58	0.244	#REF!
4	Marker41452	80.477	0.897	#REF!
4	Marker40254	80.884	0.407	#REF!
4	Marker30536	81.592	0.708	#REF!
4	Marker41617	82.908	1.316	#REF!
4	Marker13115	84.777	1.869	#REF!
4	Marker16833	85.429	0.652	#REF!
4	Marker8816	85.88	0.451	#REF!
4	Marker3790	85.963	0.083	#REF!
4	Marker24275	86.054	0.091	#REF!
4	Marker12212	86.054	0	#REF!
4	Marker30568	86.153	0.099	#REF!
4	Marker28089	86.367	0.214	#REF!
4	Marker35307	86.559	0.192	#REF!
4	Marker32612	86.79	0.231	#REF!
4	Marker28934	87.08	0.29	#REF!
4	Marker44233	87.585	0.505	#REF!
4	Marker29093	87.957	0.372	#REF!
4	Marker60173	88.711	0.754	#REF!
4	Marker41317	89.343	0.632	#REF!
4	Marker40688	89.731	0.388	#REF!
4	Marker38380	90.978	1.247	#REF!
4	Marker34003	91.845	0.867	#REF!
4	Marker58170	92.407	0.562	#REF!
4	Marker36884	95.515	3.108	#REF!
4	Marker51293	97.414	1.899	#REF!
4	Marker50244	99.261	1.847	#REF!
5	Marker18953	0	0	#REF!
5	Marker60633	1.493	1.493	#REF!
5	Marker56046	8.297	6.804	#REF!
5	Marker30234	9.435	1.138	#REF!
5	Marker34299	11.893	2.458	#REF!
5	Marker26677	13.233	1.34	#REF!
5	Marker45794	14.077	0.844	#REF!
5	Marker25008	14.887	0.81	#REF!
5	Marker36799	15.214	0.327	#REF!
5	Marker14485	15.567	0.353	#REF!
5	Marker4403	15.567	0	#REF!
5	Marker20017	15.874	0.307	#REF!
5	Marker13629	16.063	0.189	#REF!
5	Marker29780	16.493	0.43	#REF!
5	Marker34463	23.968	7.475	#REF!
5	Marker49064	24.816	0.848	#REF!
5	Marker48799	27.29	2.474	#REF!
5	Marker40968	29.914	2.624	#REF!
5	Marker7661	30.457	0.543	#REF!
5	Marker7703	30.967	0.51	#REF!
5	Marker22231	31.241	0.274	#REF!
5	Marker9382	31.478	0.237	#REF!
5	Marker3868	31.616	0.138	#REF!
5	Marker7518	31.709	0.093	#REF!
5	Marker7697	31.812	0.103	#REF!
5	Marker12386	32.018	0.206	#REF!
5	Marker16478	32.172	0.154	#REF!
5	Marker18107	32.885	0.713	#REF!
5	Marker30368	33.449	0.564	#REF!
5	Marker51566	40.139	6.69	#REF!
5	Marker21160	42.566	2.427	#REF!
5	Marker23307	43.826	1.26	#REF!
5	Marker2401	44.069	0.243	#REF!
5	Marker7951	44.069	0	#REF!
5	Marker51979	45.656	1.587	#REF!
5	Marker37716	50.633	4.977	#REF!
5	Marker55230	55.372	4.739	#REF!
6	Marker26981	0	0	#REF!
6	Marker56558	9.221	9.221	#REF!
6	Marker14104	15.325	6.104	#REF!
6	Marker15523	19.663	4.338	#REF!
6	Marker44231	23.064	3.401	#REF!
6	Marker38876	25.377	2.313	#REF!
6	Marker25341	25.851	0.474	#REF!
6	Marker26421	26.143	0.292	#REF!
6	Marker2139	26.568	0.425	#REF!
6	Marker39918	27.112	0.544	#REF!
6	Marker24169	27.622	0.51	#REF!
6	Marker9469	27.622	0	#REF!
6	Marker5091	27.622	0	#REF!
6	Marker15528	27.933	0.311	#REF!
6	Marker17246	28.48	0.547	#REF!
6	Marker16464	28.932	0.452	#REF!
6	Marker39368	29.565	0.633	#REF!
6	Marker56112	32.657	3.092	#REF!
6	Marker56248	35.161	2.504	#REF!
6	Marker51407	37.521	2.36	#REF!
6	Marker46051	39.059	1.538	#REF!
6	Marker51211	41.624	2.565	#REF!
6	Marker37808	45.419	3.795	#REF!
6	Marker34168	46.45	1.031	#REF!
6	Marker15774	47.237	0.787	#REF!
6	Marker49133	51.234	3.997	#REF!
6	Marker53667	59.554	8.32	#REF!
6	Marker52964	61.769	2.215	#REF!
7	Marker55021	0	0	#REF!
7	Marker51988	7.22	7.22	#REF!
7	Marker47672	13.297	6.077	#REF!
7	Marker32087	15.903	2.606	#REF!
7	Marker13988	18.141	2.238	#REF!
7	Marker21575	24.848	6.707	#REF!
7	Marker10452	27.956	3.108	#REF!
7	Marker30287	29.101	1.145	#REF!
7	Marker25415	31.387	2.286	#REF!
7	Marker5246	39.483	8.096	#REF!
7	Marker19968	44.201	4.718	#REF!
7	Marker26125	46.138	1.937	#REF!
7	Marker2557	50.066	3.928	#REF!
7	Marker30067	53.266	3.2	#REF!
7	Marker32061	58.604	5.338	#REF!
7	Marker49298	60.109	1.505	#REF!
7	Marker25705	61.098	0.989	#REF!
7	Marker53923	61.798	0.7	#REF!
7	Marker28327	62.148	0.35	#REF!
7	Marker34246	63.312	1.164	#REF!
7	Marker20565	63.46	0.148	#REF!
7	Marker49848	63.758	0.298	#REF!
7	Marker55422	65.165	1.407	#REF!
7	Marker44322	67.144	1.979	#REF!
7	Marker46856	67.915	0.771	#REF!
7	Marker35905	69.195	1.28	#REF!
7	Marker39170	70.02	0.825	#REF!
7	Marker7826	70.088	0.068	#REF!
7	Marker47721	71.112	1.024	#REF!
7	Marker39107	71.539	0.427	#REF!
7	Marker19089	72.042	0.503	#REF!
7	Marker1340	72.861	0.819	#REF!
7	Marker26180	73.166	0.305	#REF!
7	Marker12729	73.516	0.35	#REF!
7	Marker15487	73.746	0.23	#REF!
7	Marker12941	73.746	0	#REF!
7	Marker11828	74.019	0.273	#REF!
7	Marker17787	74.175	0.156	#REF!
7	Marker25188	74.175	0	#REF!
7	Marker25771	74.348	0.173	#REF!
7	Marker26876	74.416	0.068	#REF!
7	Marker19980	74.62	0.204	#REF!
7	Marker24619	74.68	0.06	#REF!
7	Marker23596	74.777	0.097	#REF!
7	Marker31475	75.382	0.605	#REF!
7	Marker19311	75.776	0.394	#REF!
7	Marker36098	76.035	0.259	#REF!
7	Marker23810	76.605	0.57	#REF!
7	Marker14750	76.621	0.016	#REF!
7	Marker22672	77.485	0.864	#REF!
7	Marker16666	77.49	0.005	#REF!
7	Marker13659	77.738	0.248	#REF!
7	Marker9767	78.129	0.391	#REF!
7	Marker27136	78.129	0	#REF!
7	Marker11078	78.484	0.355	#REF!
7	Marker25247	78.838	0.354	#REF!
7	Marker33825	78.945	0.107	#REF!
7	Marker60489	79.249	0.304	#REF!
7	Marker43519	79.995	0.746	#REF!
7	Marker33433	80.698	0.703	#REF!
7	Marker13537	80.9	0.202	#REF!
7	Marker38843	81.404	0.504	#REF!
7	Marker36855	82.027	0.623	#REF!
7	Marker26113	83.07	1.043	#REF!
7	Marker32592	83.347	0.277	#REF!
7	Marker43303	85.179	1.832	#REF!
7	Marker39499	86.662	1.483	#REF!
7	Marker42954	86.672	0.01	#REF!
7	Marker45786	88.309	1.637	#REF!
7	Marker46886	88.431	0.122	#REF!
7	Marker28387	89.226	0.795	#REF!
7	Marker3964	89.719	0.493	#REF!
7	Marker22693	90.06	0.341	#REF!
7	Marker59424	90.413	0.353	#REF!
7	Marker57188	91.364	0.951	#REF!
7	Marker45677	91.441	0.077	#REF!
7	Marker46060	92.117	0.676	#REF!
7	Marker38422	92.639	0.522	#REF!
7	Marker55348	93.553	0.914	#REF!
7	Marker43819	94.022	0.469	#REF!
7	Marker36356	94.048	0.026	#REF!
7	Marker47814	94.753	0.705	#REF!
7	Marker23499	95.168	0.415	#REF!
7	Marker49525	95.986	0.818	#REF!
7	Marker35489	96.383	0.397	#REF!
7	Marker47706	96.527	0.144	#REF!
7	Marker42347	97.175	0.648	#REF!
7	Marker41649	97.761	0.586	#REF!
7	Marker10057	97.786	0.025	#REF!
7	Marker27741	98.289	0.503	#REF!
7	Marker24796	98.374	0.085	#REF!
7	Marker40154	98.726	0.352	#REF!
7	Marker19247	98.932	0.206	#REF!
7	Marker24132	99.303	0.371	#REF!
7	Marker18119	99.332	0.029	#REF!
7	Marker6914	99.457	0.125	#REF!
7	Marker2640	99.457	0	#REF!
7	Marker42461	99.502	0.045	#REF!
7	Marker30077	99.765	0.263	#REF!
7	Marker3959	99.811	0.046	#REF!
7	Marker36234	99.871	0.06	#REF!
7	Marker5989	99.984	0.113	#REF!
7	Marker18911	100.075	0.091	#REF!
7	Marker25358	100.189	0.114	#REF!
7	Marker27286	100.369	0.18	#REF!
7	Marker57893	100.45	0.081	#REF!
7	Marker17513	100.74	0.29	#REF!
7	Marker49260	100.843	0.103	#REF!
7	Marker31055	101.439	0.596	#REF!
7	Marker45675	101.474	0.035	#REF!
7	Marker49680	102.137	0.663	#REF!
7	Marker29002	102.431	0.294	#REF!
7	Marker44533	102.606	0.175	#REF!
7	Marker39164	102.871	0.265	#REF!
7	Marker12216	103.44	0.569	#REF!
7	Marker13456	103.695	0.255	#REF!
7	Marker37252	103.718	0.023	#REF!
7	Marker2992	104.051	0.333	#REF!
7	Marker44948	104.489	0.438	#REF!
7	Marker57780	105.395	0.906	#REF!
7	Marker44803	106.699	1.304	#REF!
7	Marker35892	107.146	0.447	#REF!
7	Marker48880	107.589	0.443	#REF!
7	Marker44032	108.214	0.625	#REF!
7	Marker49760	108.363	0.149	#REF!
7	Marker6500	109.265	0.902	#REF!
7	Marker26374	109.316	0.051	#REF!
7	Marker37865	109.658	0.342	#REF!
7	Marker41905	110.333	0.675	#REF!
7	Marker39456	110.895	0.562	#REF!
7	Marker13341	111.549	0.654	#REF!
7	Marker52994	111.824	0.275	#REF!
7	Marker43326	112.058	0.234	#REF!
7	Marker48467	112.3	0.242	#REF!
7	Marker60184	112.548	0.248	#REF!
7	Marker25470	113.142	0.594	#REF!
7	Marker13632	113.531	0.389	#REF!
7	Marker26361	113.769	0.238	#REF!
7	Marker40714	114.718	0.949	#REF!
7	Marker59083	114.838	0.12	#REF!
7	Marker10789	115.358	0.52	#REF!
7	Marker11409	115.852	0.494	#REF!
7	Marker27993	116.038	0.186	#REF!
7	Marker20471	116.216	0.178	#REF!
7	Marker37484	116.388	0.172	#REF!
7	Marker34896	116.692	0.304	#REF!
7	Marker32728	116.868	0.176	#REF!
7	Marker26782	116.959	0.091	#REF!
7	Marker1546	117.076	0.117	#REF!
7	Marker11981	117.153	0.077	#REF!
7	Marker9644	117.153	0	#REF!
7	Marker37604	117.156	0.003	#REF!
7	Marker5282	117.302	0.146	#REF!
7	Marker17490	117.365	0.063	#REF!
7	Marker34442	117.405	0.04	#REF!
7	Marker19645	117.459	0.054	#REF!
7	Marker21727	117.532	0.073	#REF!
7	Marker10866	117.571	0.039	#REF!
7	Marker1585	117.571	0	#REF!
7	Marker22221	117.608	0.037	#REF!
7	Marker14253	117.608	0	#REF!
7	Marker15416	117.658	0.05	#REF!
7	Marker9510	117.658	0	#REF!
7	Marker4961	117.729	0.071	#REF!
7	Marker15613	117.772	0.043	#REF!
7	Marker28747	117.853	0.081	#REF!
7	Marker15521	117.949	0.096	#REF!
7	Marker25076	118.026	0.077	#REF!
7	Marker19249	118.242	0.216	#REF!
7	Marker19647	118.438	0.196	#REF!
7	Marker18586	118.63	0.192	#REF!
7	Marker41159	118.783	0.153	#REF!
7	Marker34764	119.096	0.313	#REF!
7	Marker27020	119.377	0.281	#REF!
7	Marker49746	119.874	0.497	#REF!
7	Marker20703	120.155	0.281	#REF!
7	Marker28078	120.461	0.306	#REF!
7	Marker55863	120.643	0.182	#REF!
7	Marker35193	120.927	0.284	#REF!
7	Marker33751	121.541	0.614	#REF!
7	Marker53520	121.925	0.384	#REF!
7	Marker57405	122.329	0.404	#REF!
7	Marker14771	122.609	0.28	#REF!
7	Marker52527	123.161	0.552	#REF!
7	Marker34868	123.925	0.764	#REF!
7	Marker37401	124.198	0.273	#REF!
7	Marker17222	124.43	0.232	#REF!
7	Marker6490	124.635	0.205	#REF!
7	Marker1475	124.846	0.211	#REF!
7	Marker6377	124.878	0.032	#REF!
7	Marker12171	124.929	0.051	#REF!
7	Marker22283	125.022	0.093	#REF!
7	Marker24908	125.099	0.077	#REF!
7	Marker16438	125.232	0.133	#REF!
7	Marker17722	125.457	0.225	#REF!
7	Marker26452	125.658	0.201	#REF!
7	Marker33388	125.759	0.101	#REF!
7	Marker30971	126.217	0.458	#REF!
7	Marker49384	126.361	0.144	#REF!
7	Marker43289	126.511	0.15	#REF!
7	Marker23831	126.875	0.364	#REF!
7	Marker24047	127.306	0.431	#REF!
7	Marker11156	127.728	0.422	#REF!
7	Marker50200	128.267	0.539	#REF!
7	Marker33090	128.76	0.493	#REF!
7	Marker37761	129.254	0.494	#REF!
7	Marker43898	129.755	0.501	#REF!
7	Marker14685	129.802	0.047	#REF!
7	Marker27365	130.582	0.78	#REF!
7	Marker35757	130.939	0.357	#REF!
7	Marker8836	131.617	0.678	#REF!
7	Marker4362	132.247	0.63	#REF!
7	Marker40893	133.003	0.756	#REF!
7	Marker43637	133.249	0.246	#REF!
7	Marker47582	133.95	0.701	#REF!
7	Marker11375	134.679	0.729	#REF!
7	Marker54263	135.833	1.154	#REF!
7	Marker58459	136.989	1.156	#REF!
7	Marker53624	137.434	0.445	#REF!
7	Marker52159	138.193	0.759	#REF!
7	Marker34347	139.668	1.475	#REF!
7	Marker52385	140.553	0.885	#REF!
7	Marker51363	140.561	0.008	#REF!
7	Marker22433	142.67	2.109	#REF!
7	Marker31939	142.961	0.291	#REF!
7	Marker14184	143.409	0.448	#REF!
7	Marker42404	144.376	0.967	#REF!
7	Marker20767	144.381	0.005	#REF!
7	Marker33664	144.994	0.613	#REF!
7	Marker12593	145.487	0.493	#REF!
7	Marker36375	145.836	0.349	#REF!
7	Marker23123	146.513	0.677	#REF!
7	Marker46338	147.475	0.962	#REF!
7	Marker49707	147.914	0.439	#REF!
7	Marker22008	148.859	0.945	#REF!
7	Marker55362	150.735	1.876	#REF!
7	Marker19187	154.9	4.165	#REF!
7	Marker12870	155.34	0.44	#REF!
7	Marker18173	155.76	0.42	#REF!
7	Marker38378	156.04	0.28	#REF!
7	Marker33873	157.032	0.992	#REF!
7	Marker33131	162.182	5.15	#REF!
7	Marker18557	166.187	4.005	#REF!
7	Marker42673	166.321	0.134	#REF!
7	Marker47875	168.823	2.502	#REF!
7	Marker28281	173.521	4.698	#REF!
7	Marker52413	189.679	16.158	#REF!
8	Marker22649	0	0	#REF!
8	Marker23257	15.905	15.905	#REF!
8	Marker43226	22.985	7.08	#REF!
8	Marker22266	24.727	1.742	#REF!
8	Marker49514	27.434	2.707	#REF!
8	Marker47053	30.569	3.135	#REF!
8	Marker25612	32.758	2.189	#REF!
8	Marker23000	33.861	1.103	#REF!
8	Marker30238	34.944	1.083	#REF!
8	Marker11737	35.258	0.314	#REF!
8	Marker9306	35.631	0.373	#REF!
8	Marker21763	35.803	0.172	#REF!
8	Marker20858	35.955	0.152	#REF!
8	Marker21945	36.086	0.131	#REF!
8	Marker38429	36.373	0.287	#REF!
8	Marker45597	36.777	0.404	#REF!
8	Marker44965	37.528	0.751	#REF!
8	Marker34543	39.598	2.07	#REF!
8	Marker45332	40.701	1.103	#REF!
8	Marker22049	41.585	0.884	#REF!
8	Marker51817	43.478	1.893	#REF!
8	Marker56062	44.409	0.931	#REF!
8	Marker38200	46.968	2.559	#REF!
8	Marker2215	47.963	0.995	#REF!
8	Marker40537	49.733	1.77	#REF!
8	Marker47844	50.943	1.21	#REF!
8	Marker56282	51.548	0.605	#REF!
8	Marker40580	52.571	1.023	#REF!
8	Marker53212	53.508	0.937	#REF!
8	Marker44642	54.392	0.884	#REF!
8	Marker22704	55.452	1.06	#REF!
8	Marker18349	56.265	0.813	#REF!
8	Marker19004	56.873	0.608	#REF!
8	Marker20748	57.04	0.167	#REF!
8	Marker13599	57.337	0.297	#REF!
8	Marker22756	57.468	0.131	#REF!
8	Marker22945	57.553	0.085	#REF!
8	Marker15465	57.649	0.096	#REF!
8	Marker1638	57.649	0	#REF!
8	Marker8744	57.649	0	#REF!
8	Marker1635	57.649	0	#REF!
8	Marker11975	57.649	0	#REF!
8	Marker2677	57.794	0.145	#REF!
8	Marker22688	57.983	0.189	#REF!
8	Marker21273	58.073	0.09	#REF!
8	Marker26092	58.315	0.242	#REF!
8	Marker59782	58.918	0.603	#REF!
8	Marker5114	59.567	0.649	#REF!
8	Marker14739	60.168	0.601	#REF!
8	Marker34919	60.899	0.731	#REF!
8	Marker50071	61.671	0.772	#REF!
8	Marker9866	64.593	2.922	#REF!
8	Marker55383	67.288	2.695	#REF!
8	Marker55870	68.423	1.135	#REF!
8	Marker44100	69.341	0.918	#REF!
8	Marker55140	70.365	1.024	#REF!
8	Marker49600	71.068	0.703	#REF!
8	Marker51486	72.243	1.175	#REF!
8	Marker32296	73.101	0.858	#REF!
8	Marker7629	74.601	1.5	#REF!
8	Marker24165	74.724	0.123	#REF!
8	Marker4921	74.866	0.142	#REF!
8	Marker8420	75.025	0.159	#REF!
8	Marker16126	75.353	0.328	#REF!
8	Marker2265	75.657	0.304	#REF!
8	Marker31557	76.298	0.641	#REF!
8	Marker17960	76.681	0.383	#REF!
8	Marker44455	77.668	0.987	#REF!
8	Marker57283	78.358	0.69	#REF!
8	Marker1876	79.065	0.707	#REF!
8	Marker49962	81.723	2.658	#REF!
8	Marker45740	82.881	1.158	#REF!
8	Marker35750	84.162	1.281	#REF!
8	Marker50070	85.374	1.212	#REF!
8	Marker40204	86.179	0.805	#REF!
8	Marker40868	87.262	1.083	#REF!
8	Marker1224	88.072	0.81	#REF!
8	Marker38513	88.511	0.439	#REF!
8	Marker31053	89.28	0.769	#REF!
8	Marker7106	90.82	1.54	#REF!
8	Marker6170	91.554	0.734	#REF!
8	Marker35993	92.61	1.056	#REF!
8	Marker2761	93.494	0.884	#REF!
8	Marker57175	96.494	3	#REF!
8	Marker42202	98.02	1.526	#REF!
8	Marker46287	99.317	1.297	#REF!
8	Marker28743	101.131	1.814	#REF!
8	Marker16358	102.066	0.935	#REF!
8	Marker12054	102.776	0.71	#REF!
8	Marker29071	103.222	0.446	#REF!
8	Marker37018	103.756	0.534	#REF!
8	Marker14011	104.476	0.72	#REF!
8	Marker22226	104.807	0.331	#REF!
8	Marker28527	104.931	0.124	#REF!
8	Marker13351	105.045	0.114	#REF!
8	Marker3527	105.219	0.174	#REF!
8	Marker11370	105.219	0	#REF!
8	Marker22037	105.219	0	#REF!
8	Marker835	105.219	0	#REF!
8	Marker20514	105.496	0.277	#REF!
8	Marker7488	105.713	0.217	#REF!
8	Marker7568	105.796	0.083	#REF!
8	Marker18102	105.796	0	#REF!
8	Marker21537	105.796	0	#REF!
8	Marker6899	105.796	0	#REF!
8	Marker11950	105.909	0.113	#REF!
8	Marker2478	105.997	0.088	#REF!
8	Marker10093	106.232	0.235	#REF!
8	Marker36032	106.385	0.153	#REF!
8	Marker25603	106.56	0.175	#REF!
8	Marker14722	106.868	0.308	#REF!
8	Marker31573	107.173	0.305	#REF!
8	Marker31764	107.902	0.729	#REF!
8	Marker2681	108.543	0.641	#REF!
8	Marker53132	109.405	0.862	#REF!
8	Marker43133	110.471	1.066	#REF!
8	Marker37996	111.358	0.887	#REF!
8	Marker48430	112.251	0.893	#REF!
8	Marker46577	113.498	1.247	#REF!
8	Marker52412	114.727	1.229	#REF!
8	Marker54747	116.796	2.069	#REF!
8	Marker53060	121.767	4.971	#REF!
8	Marker23900	122.224	0.457	#REF!
8	Marker8753	122.992	0.768	#REF!
8	Marker43079	124.214	1.222	#REF!
8	Marker14319	125.533	1.319	#REF!
8	Marker45388	128.667	3.134	#REF!
8	Marker26090	132.974	4.307	#REF!
8	Marker26761	141.493	8.519	#REF!
8	Marker13431	142.75	1.257	#REF!
8	Marker37164	143.782	1.032	#REF!
8	Marker31876	144.568	0.786	#REF!
8	Marker16199	145.209	0.641	#REF!
8	Marker22613	145.56	0.351	#REF!
8	Marker22894	146.026	0.466	#REF!
8	Marker24640	147.193	1.167	#REF!
8	Marker40309	148.533	1.34	#REF!
8	Marker39624	151.03	2.497	#REF!
8	Marker49386	154.833	3.803	#REF!
8	Marker60068	158.921	4.088	#REF!
8	Marker40932	160.954	2.033	#REF!
8	Marker60119	162.023	1.069	#REF!
9	Marker56504	0	0	#REF!
9	Marker23007	29.104	29.104	#REF!
9	Marker22411	35.227	6.123	#REF!
9	Marker54271	37.03	1.803	#REF!
9	Marker38912	39.915	2.885	#REF!
9	Marker41566	40.66	0.745	#REF!
9	Marker56015	42.26	1.6	#REF!
9	Marker37981	44.078	1.818	#REF!
9	Marker19839	44.588	0.51	#REF!
9	Marker57606	47.562	2.974	#REF!
9	Marker37823	50.094	2.532	#REF!
9	Marker24217	51.302	1.208	#REF!
9	Marker58686	51.37	0.068	#REF!
9	Marker23028	52.776	1.406	#REF!
9	Marker43143	53.48	0.704	#REF!
9	Marker44720	53.631	0.151	#REF!
9	Marker24699	54.013	0.382	#REF!
9	Marker25971	54.424	0.411	#REF!
9	Marker26404	54.434	0.01	#REF!
9	Marker25289	54.986	0.552	#REF!
9	Marker9517	55.341	0.355	#REF!
9	Marker21938	57.433	2.092	#REF!
9	Marker28082	57.519	0.086	#REF!
9	Marker58063	58.341	0.822	#REF!
9	Marker35353	60.505	2.164	#REF!
9	Marker25301	62.502	1.997	#REF!
9	Marker45261	63.265	0.763	#REF!
9	Marker25741	63.595	0.33	#REF!
9	Marker24106	63.934	0.339	#REF!
9	Marker31250	64.24	0.306	#REF!
9	Marker45745	64.947	0.707	#REF!
9	Marker41456	65.533	0.586	#REF!
9	Marker36180	66.66	1.127	#REF!
9	Marker58292	67.149	0.489	#REF!
9	Marker37264	69.531	2.382	#REF!
9	Marker52816	70.386	0.855	#REF!
9	Marker40062	71.174	0.788	#REF!
9	Marker26797	71.902	0.728	#REF!
9	Marker45112	74.021	2.119	#REF!
9	Marker26357	75.261	1.24	#REF!
9	Marker39690	75.78	0.519	#REF!
9	Marker18753	76.328	0.548	#REF!
9	Marker33103	77.197	0.869	#REF!
9	Marker38680	77.77	0.573	#REF!
9	Marker60576	78.625	0.855	#REF!
9	Marker14989	79.321	0.696	#REF!
9	Marker27151	79.561	0.24	#REF!
9	Marker19884	79.792	0.231	#REF!
9	Marker19007	80.076	0.284	#REF!
9	Marker16460	80.327	0.251	#REF!
9	Marker29558	80.565	0.238	#REF!
9	Marker21439	80.715	0.15	#REF!
9	Marker16527	80.715	0	#REF!
9	Marker5629	80.796	0.081	#REF!
9	Marker15900	80.907	0.111	#REF!
9	Marker26781	81.067	0.16	#REF!
9	Marker29158	81.318	0.251	#REF!
9	Marker13168	81.865	0.547	#REF!
9	Marker32188	82.02	0.155	#REF!
9	Marker13338	82.127	0.107	#REF!
9	Marker44609	82.345	0.218	#REF!
9	Marker24237	82.743	0.398	#REF!
9	Marker24766	83.369	0.626	#REF!
9	Marker30182	84.459	1.09	#REF!
9	Marker22472	86.084	1.625	#REF!
9	Marker37799	87.724	1.64	#REF!
9	Marker43126	88.983	1.259	#REF!
9	Marker59803	90.1	1.117	#REF!
9	Marker50182	94.062	3.962	#REF!
9	Marker54560	96.167	2.105	#REF!
9	Marker51975	97.851	1.684	#REF!
9	Marker47790	103.814	5.963	#REF!
10	Marker39895	0	0	#REF!
10	Marker40039	3.509	3.509	#REF!
10	Marker7725	4.561	1.052	#REF!
10	Marker37512	15.587	11.026	#REF!
10	Marker42759	16.618	1.031	#REF!
10	Marker54387	22.4	5.782	#REF!
10	Marker37265	28.003	5.603	#REF!
10	Marker33170	29.77	1.767	#REF!
10	Marker27614	32.162	2.392	#REF!
10	Marker49807	33.569	1.407	#REF!
10	Marker11840	34.633	1.064	#REF!
10	Marker17910	34.921	0.288	#REF!
10	Marker20582	35.313	0.392	#REF!
10	Marker14203	35.567	0.254	#REF!
10	Marker2961	35.804	0.237	#REF!
10	Marker24597	35.972	0.168	#REF!
10	Marker13295	36.119	0.147	#REF!
10	Marker25616	36.483	0.364	#REF!
10	Marker11658	36.483	0	#REF!
10	Marker48881	37.224	0.741	#REF!
10	Marker10852	38.063	0.839	#REF!
10	Marker4138	38.287	0.224	#REF!
10	Marker19640	38.621	0.334	#REF!
10	Marker16817	39.507	0.886	#REF!
10	Marker26805	40.912	1.405	#REF!
10	Marker31960	41.751	0.839	#REF!
10	Marker48588	43.03	1.279	#REF!
10	Marker31922	44.658	1.628	#REF!
10	Marker57423	52.53	7.872	#REF!
11	Marker46760	0	0	#REF!
11	Marker17630	2.06	2.06	#REF!
11	Marker44347	4.799	2.739	#REF!
11	Marker29212	6.734	1.935	#REF!
11	Marker3988	8.017	1.283	#REF!
11	Marker26437	8.017	0	#REF!
11	Marker37704	8.381	0.364	#REF!
11	Marker34158	9.619	1.238	#REF!
11	Marker12856	12.391	2.772	#REF!
11	Marker2555	13.154	0.763	#REF!
11	Marker18367	13.889	0.735	#REF!
11	Marker35721	20.633	6.744	#REF!
11	Marker42605	24.914	4.281	#REF!
11	Marker30663	31.085	6.171	#REF!
11	Marker16378	32.704	1.619	#REF!
11	Marker59640	38.778	6.074	#REF!
11	Marker46568	41.469	2.691	#REF!
11	Marker27897	52.829	11.36	#REF!
11	Marker34025	56.733	3.904	#REF!
11	Marker18604	57.103	0.37	#REF!
11	Marker1845	57.317	0.214	#REF!
11	Marker5285	57.317	0	#REF!
11	Marker23860	57.569	0.252	#REF!
11	Marker26862	59.478	1.909	#REF!
11	Marker30267	63.969	4.491	#REF!
11	Marker53687	70.232	6.263	#REF!
11	Marker46483	74.169	3.937	#REF!
12	Marker49554	0	0	#REF!
12	Marker53403	4.559	4.559	#REF!
12	Marker48724	7.043	2.484	#REF!
12	Marker28463	9.929	2.886	#REF!
12	Marker16826	11.832	1.903	#REF!
12	Marker40757	12.782	0.95	#REF!
12	Marker29273	16.469	3.687	#REF!
12	Marker20350	17.373	0.904	#REF!
12	Marker49775	19.557	2.184	#REF!
12	Marker39604	22.052	2.495	#REF!
12	Marker20103	24.069	2.017	#REF!
12	Marker38196	25.019	0.95	#REF!
12	Marker56903	27.247	2.228	#REF!
12	Marker14369	27.671	0.424	#REF!
12	Marker16948	28.416	0.745	#REF!
12	Marker16784	28.416	0	#REF!
12	Marker30874	28.829	0.413	#REF!
12	Marker3275	34.199	5.37	#REF!
12	Marker48038	36.264	2.065	#REF!
12	Marker35306	37.345	1.081	#REF!
12	Marker23167	37.819	0.474	#REF!
12	Marker57274	39.1	1.281	#REF!
12	Marker41837	40.465	1.365	#REF!
12	Marker51830	40.995	0.53	#REF!
12	Marker59357	41.422	0.427	#REF!
12	Marker44987	42.255	0.833	#REF!
12	Marker18233	43.344	1.089	#REF!
12	Marker28775	44.037	0.693	#REF!
12	Marker20363	44.345	0.308	#REF!
12	Marker6470	44.345	0	#REF!
12	Marker19532	44.809	0.464	#REF!
12	Marker27918	45.767	0.958	#REF!
12	Marker37050	46.308	0.541	#REF!
12	Marker43532	46.717	0.409	#REF!
12	Marker27901	47.696	0.979	#REF!
12	Marker16821	47.98	0.284	#REF!
12	Marker27102	48.482	0.502	#REF!
12	Marker48121	48.765	0.283	#REF!
12	Marker8909	49.046	0.281	#REF!
12	Marker31940	49.128	0.082	#REF!
12	Marker36813	49.178	0.05	#REF!
12	Marker29496	49.407	0.229	#REF!
12	Marker24503	49.471	0.064	#REF!
12	Marker14900	49.647	0.176	#REF!
12	Marker49838	49.945	0.298	#REF!
12	Marker5123	50.163	0.218	#REF!
12	Marker14393	50.275	0.112	#REF!
12	Marker29666	50.424	0.149	#REF!
12	Marker22740	50.693	0.269	#REF!
12	Marker6325	50.996	0.303	#REF!
12	Marker15336	51.084	0.088	#REF!
12	Marker18050	51.084	0	#REF!
12	Marker27050	51.278	0.194	#REF!
12	Marker14754	51.372	0.094	#REF!
12	Marker6675	51.504	0.132	#REF!
12	Marker26730	51.552	0.048	#REF!
12	Marker8966	51.675	0.123	#REF!
12	Marker32428	51.744	0.069	#REF!
12	Marker21350	51.793	0.049	#REF!
12	Marker5391	51.9	0.107	#REF!
12	Marker21666	51.959	0.059	#REF!
12	Marker20330	52.067	0.108	#REF!
12	Marker16754	52.16	0.093	#REF!
12	Marker27922	52.212	0.052	#REF!
12	Marker14768	52.471	0.259	#REF!
12	Marker33183	52.712	0.241	#REF!
12	Marker36676	52.87	0.158	#REF!
12	Marker3536	53.143	0.273	#REF!
12	Marker8504	53.143	0	#REF!
12	Marker17055	53.143	0	#REF!
12	Marker19206	53.16	0.017	#REF!
12	Marker1591	53.16	0	#REF!
12	Marker18142	53.226	0.066	#REF!
12	Marker34791	53.267	0.041	#REF!
12	Marker11993	53.35	0.083	#REF!
12	Marker36903	53.427	0.077	#REF!
12	Marker22378	53.474	0.047	#REF!
12	Marker15626	53.539	0.065	#REF!
12	Marker29540	53.665	0.126	#REF!
12	Marker24005	53.822	0.157	#REF!
12	Marker26921	53.944	0.122	#REF!
12	Marker9720	54.033	0.089	#REF!
12	Marker19802	54.337	0.304	#REF!
12	Marker17748	54.424	0.087	#REF!
12	Marker26855	54.627	0.203	#REF!
12	Marker10478	54.773	0.146	#REF!
12	Marker34833	54.905	0.132	#REF!
12	Marker6189	55.11	0.205	#REF!
12	Marker9417	55.354	0.244	#REF!
12	Marker50311	55.496	0.142	#REF!
12	Marker40121	55.59	0.094	#REF!
12	Marker40249	55.831	0.241	#REF!
12	Marker28272	56.164	0.333	#REF!
12	Marker32091	56.639	0.475	#REF!
12	Marker19912	57.02	0.381	#REF!
12	Marker34745	57.308	0.288	#REF!
12	Marker39011	57.715	0.407	#REF!
12	Marker38204	58.434	0.719	#REF!
12	Marker53779	58.88	0.446	#REF!
12	Marker43434	59.509	0.629	#REF!
12	Marker29291	59.923	0.414	#REF!
12	Marker45501	60.683	0.76	#REF!
12	Marker30251	60.796	0.113	#REF!
12	Marker38637	61.366	0.57	#REF!
12	Marker33086	61.739	0.373	#REF!
12	Marker37842	61.926	0.187	#REF!
12	Marker49136	62.25	0.324	#REF!
12	Marker6635	62.415	0.165	#REF!
12	Marker54105	62.899	0.484	#REF!
12	Marker59536	63.407	0.508	#REF!
12	Marker19621	64.155	0.748	#REF!
12	Marker24326	64.946	0.791	#REF!
12	Marker55579	65.702	0.756	#REF!
12	Marker45638	66.347	0.645	#REF!
12	Marker48287	70.089	3.742	#REF!
12	Marker22397	73.532	3.443	#REF!
12	Marker51401	75.276	1.744	#REF!
12	Marker40763	90.166	14.89	#REF!
12	Marker30999	90.969	0.803	#REF!
12	Marker8869	91.451	0.482	#REF!
12	Marker34216	92.455	1.004	#REF!
12	Marker39637	93.806	1.351	#REF!
12	Marker53188	99.087	5.281	#REF!
12	Marker41035	99.816	0.729	#REF!
12	Marker52819	102.396	2.58	#REF!
13	Marker53716	0	0	#REF!
13	Marker23177	7.755	7.755	#REF!
13	Marker28308	9.148	1.393	#REF!
13	Marker3025	10.191	1.043	#REF!
13	Marker33803	10.647	0.456	#REF!
13	Marker29020	12.122	1.475	#REF!
13	Marker3373	19.202	7.08	#REF!
13	Marker25768	20.588	1.386	#REF!
13	Marker15173	21.59	1.002	#REF!
13	Marker53737	30.123	8.533	#REF!
13	Marker41450	40.916	10.793	#REF!
13	Marker59458	41.832	0.916	#REF!
13	Marker51209	50.336	8.504	#REF!
13	Marker57646	51.288	0.952	#REF!
13	Marker45145	53.078	1.79	#REF!
13	Marker13429	54.027	0.949	#REF!
13	Marker59028	56.445	2.418	#REF!
13	Marker22551	61.512	5.067	#REF!
13	Marker7394	61.859	0.347	#REF!
13	Marker25332	62.242	0.383	#REF!
13	Marker2001	62.496	0.254	#REF!
13	Marker35490	62.75	0.254	#REF!
13	Marker1798	62.9	0.15	#REF!
13	Marker3338	63.028	0.128	#REF!
13	Marker22687	63.194	0.166	#REF!
13	Marker2243	63.422	0.228	#REF!
13	Marker13244	63.635	0.213	#REF!
13	Marker14169	63.982	0.347	#REF!
13	Marker26923	64.446	0.464	#REF!
13	Marker32637	66.035	1.589	#REF!
13	Marker40582	70.313	4.278	#REF!
13	Marker3342	73.582	3.269	#REF!
13	Marker15311	74.175	0.593	#REF!
13	Marker20191	75.587	1.412	#REF!
13	Marker54439	79.453	3.866	#REF!
13	Marker52335	82.673	3.22	#REF!
13	Marker22682	93.655	10.982	#REF!
14	Marker59218	0	0	#REF!
14	Marker53861	3.868	3.868	#REF!
14	Marker38587	6.303	2.435	#REF!
14	Marker57550	8.141	1.838	#REF!
14	Marker49936	11.409	3.268	#REF!
14	Marker25129	12.468	1.059	#REF!
14	Marker41220	13.812	1.344	#REF!
14	Marker34303	14.812	1	#REF!
14	Marker21309	16.703	1.891	#REF!
14	Marker25057	17.11	0.407	#REF!
14	Marker4135	17.565	0.455	#REF!
14	Marker3068	17.775	0.21	#REF!
14	Marker22263	17.95	0.175	#REF!
14	Marker6157	18.216	0.266	#REF!
14	Marker23405	19.01	0.794	#REF!
14	Marker18478	19.736	0.726	#REF!
14	Marker30008	21.651	1.915	#REF!
14	Marker35413	22.917	1.266	#REF!
14	Marker35195	24.303	1.386	#REF!
14	Marker45498	29.581	5.278	#REF!
14	Marker12202	32.949	3.368	#REF!
14	Marker12218	33.886	0.937	#REF!
14	Marker48728	36.095	2.209	#REF!
14	Marker24039	39.498	3.403	#REF!
14	Marker34424	40.104	0.606	#REF!
14	Marker15542	40.656	0.552	#REF!
14	Marker9518	44.677	4.021	#REF!
14	Marker28680	45.644	0.967	#REF!
14	Marker30357	46.296	0.652	#REF!
14	Marker36794	46.85	0.554	#REF!
14	Marker40770	48.029	1.179	#REF!
14	Marker46671	49.529	1.5	#REF!
14	Marker56680	53.956	4.427	#REF!
14	Marker56363	57.476	3.52	#REF!
14	Marker43936	60.718	3.242	#REF!
14	Marker52536	67.312	6.594	#REF!
15	Marker52067	0	0	#REF!
15	Marker41393	9.728	9.728	#REF!
15	Marker31034	15.264	5.536	#REF!
15	Marker25085	17.114	1.85	#REF!
15	Marker2974	17.962	0.848	#REF!
15	Marker16359	18.503	0.541	#REF!
15	Marker12350	18.958	0.455	#REF!
15	Marker24833	19.165	0.207	#REF!
15	Marker22734	19.354	0.189	#REF!
15	Marker37040	19.761	0.407	#REF!
15	Marker36018	20.707	0.946	#REF!
15	Marker47933	21.247	0.54	#REF!
15	Marker33589	22.457	1.21	#REF!
15	Marker29695	27.456	4.999	#REF!
15	Marker26286	34.179	6.723	#REF!

## Sheet: LG_1
连锁群编号	标记ID	标记位置（CM）	相邻标记间遗传距离(CM)	标记序列
1	Marker46859	0	0	#REF!
1	Marker57756	6.782	6.782	#REF!
1	Marker52131	12.539	5.757	#REF!
1	Marker36861	14.471	1.932	#REF!
1	Marker36414	18.763	4.292	#REF!
1	Marker59881	24.187	5.424	#REF!
1	Marker32143	27.458	3.271	#REF!
1	Marker13410	28.199	0.741	#REF!
1	Marker25523	29.457	1.258	#REF!
1	Marker39638	33.265	3.808	#REF!
1	Marker59594	35.98	2.715	#REF!
1	Marker52296	38.176	2.196	#REF!
1	Marker48098	40.648	2.472	#REF!
1	Marker47906	41.329	0.681	#REF!
1	Marker49131	42.652	1.323	#REF!
1	Marker54084	43.291	0.639	#REF!
1	Marker50595	44.758	1.467	#REF!
1	Marker48070	46.292	1.534	#REF!
1	Marker13434	47.454	1.162	#REF!
1	Marker29700	48.023	0.569	#REF!
1	Marker8859	49.749	1.726	#REF!
1	Marker29887	49.749	0	#REF!
1	Marker17451	50.634	0.885	#REF!
1	Marker28334	50.794	0.16	#REF!
1	Marker40555	51.082	0.288	#REF!
1	Marker21330	51.217	0.135	#REF!
1	Marker14670	51.369	0.152	#REF!
1	Marker2195	51.369	0	#REF!
1	Marker23434	51.457	0.088	#REF!
1	Marker22925	51.705	0.248	#REF!
1	Marker11811	52.01	0.305	#REF!
1	Marker28332	52.292	0.282	#REF!
1	Marker18109	52.649	0.357	#REF!
1	Marker27327	53.543	0.894	#REF!
1	Marker58941	55.115	1.572	#REF!
1	Marker59790	56.784	1.669	#REF!
1	Marker37423	58.239	1.455	#REF!
1	Marker37737	59.753	1.514	#REF!
1	Marker13860	61.262	1.509	#REF!
1	Marker28064	61.621	0.359	#REF!
1	Marker21188	61.998	0.377	#REF!
1	Marker12067	62.235	0.237	#REF!
1	Marker49197	62.887	0.652	#REF!
1	Marker1640	63.256	0.369	#REF!
1	Marker4368	63.828	0.572	#REF!
1	Marker28247	63.98	0.152	#REF!
1	Marker36110	64.553	0.573	#REF!
1	Marker12682	64.771	0.218	#REF!
1	Marker13038	65.557	0.786	#REF!
1	Marker22479	65.97	0.413	#REF!
1	Marker42215	67.02	1.05	#REF!
1	Marker33648	67.922	0.902	#REF!
1	Marker15659	68.946	1.024	#REF!
1	Marker38087	69.724	0.778	#REF!
1	Marker59794	72.226	2.502	#REF!
1	Marker31831	74.686	2.46	#REF!
1	Marker16215	79.291	4.605	#REF!
1	Marker57398	80.734	1.443	#REF!
1	Marker36920	83.458	2.724	#REF!
1	Marker35844	84.082	0.624	#REF!
1	Marker11652	85.025	0.943	#REF!
1	Marker24161	86.42	1.395	#REF!
1	Marker17755	86.679	0.259	#REF!
1	Marker10817	87.234	0.555	#REF!
1	Marker22005	87.411	0.177	#REF!
1	Marker23522	87.575	0.164	#REF!
1	Marker6129	88.294	0.719	#REF!
1	Marker33844	90.087	1.793	#REF!
1	Marker40099	91.711	1.624	#REF!
1	Marker57623	93.221	1.51	#REF!
1	Marker46688	94.707	1.486	#REF!
1	Marker51770	95.697	0.99	#REF!
1	Marker56921	97.172	1.475	#REF!
1	Marker52140	98.748	1.576	#REF!
1	Marker56219	100.83	2.082	#REF!
1	Marker40858	102.852	2.022	#REF!
1	Marker42785	104.944	2.092	#REF!
1	Marker13299	106.432	1.488	#REF!
1	Marker20987	107.051	0.619	#REF!
1	Marker23104	107.542	0.491	#REF!
1	Marker37874	108.067	0.525	#REF!
1	Marker19659	108.299	0.232	#REF!
1	Marker27208	108.783	0.484	#REF!
1	Marker9080	110.713	1.93	#REF!
1	Marker11011	111	0.287	#REF!
1	Marker7502	111	0	#REF!
1	Marker20205	111.85	0.85	#REF!
1	Marker46550	113.829	1.979	#REF!
1	Marker22837	113.908	0.079	#REF!
1	Marker4224	114.273	0.365	#REF!
1	Marker6513	114.575	0.302	#REF!
1	Marker45971	115.152	0.577	#REF!
1	Marker48703	117.841	2.689	#REF!
1	Marker6356	118.593	0.752	#REF!
1	Marker42236	119.614	1.021	#REF!
1	Marker42071	121.255	1.641	#REF!
1	Marker42676	121.715	0.46	#REF!
1	Marker41208	123.015	1.3	#REF!
1	Marker31537	123.968	0.953	#REF!
1	Marker41527	124.784	0.816	#REF!
1	Marker11389	125.128	0.344	#REF!
1	Marker49797	125.288	0.16	#REF!
1	Marker24557	125.507	0.219	#REF!
1	Marker15034	125.636	0.129	#REF!
1	Marker8003	125.735	0.099	#REF!
1	Marker16886	125.851	0.116	#REF!
1	Marker18128	125.971	0.12	#REF!
1	Marker34651	126.048	0.077	#REF!
1	Marker6300	126.102	0.054	#REF!
1	Marker29103	126.286	0.184	#REF!
1	Marker38080	126.987	0.701	#REF!
1	Marker29152	127.561	0.574	#REF!
1	Marker20206	127.614	0.053	#REF!
1	Marker16314	128.249	0.635	#REF!
1	Marker28935	128.3	0.051	#REF!
1	Marker14683	128.468	0.168	#REF!
1	Marker20058	128.653	0.185	#REF!
1	Marker29742	128.737	0.084	#REF!
1	Marker18073	129.03	0.293	#REF!
1	Marker6437	129.108	0.078	#REF!
1	Marker12717	129.471	0.363	#REF!
1	Marker1455	129.836	0.365	#REF!
1	Marker19681	130.076	0.24	#REF!
1	Marker2655	130.253	0.177	#REF!
1	Marker24429	131.087	0.834	#REF!
1	Marker21821	131.213	0.126	#REF!
1	Marker24359	131.548	0.335	#REF!
1	Marker50358	131.85	0.302	#REF!
1	Marker32318	132.569	0.719	#REF!
1	Marker20382	133.364	0.795	#REF!
1	Marker26340	133.846	0.482	#REF!
1	Marker31367	134.157	0.311	#REF!
1	Marker22702	134.642	0.485	#REF!
1	Marker29076	134.853	0.211	#REF!
1	Marker59436	135.022	0.169	#REF!
1	Marker39684	135.606	0.584	#REF!
1	Marker58797	136.367	0.761	#REF!
1	Marker11419	136.511	0.144	#REF!
1	Marker35390	136.926	0.415	#REF!
1	Marker53743	137.549	0.623	#REF!
1	Marker55274	138.187	0.638	#REF!
1	Marker55339	138.359	0.172	#REF!
1	Marker8339	138.762	0.403	#REF!
1	Marker3289	139.04	0.278	#REF!
1	Marker5306	139.04	0	#REF!
1	Marker46970	139.063	0.023	#REF!
1	Marker24769	139.252	0.189	#REF!
1	Marker16638	139.901	0.649	#REF!
1	Marker13887	140.052	0.151	#REF!
1	Marker59937	140.157	0.105	#REF!
1	Marker27320	140.311	0.154	#REF!
1	Marker13871	140.731	0.42	#REF!
1	Marker35160	141.024	0.293	#REF!
1	Marker60296	141.236	0.212	#REF!
1	Marker50769	142.03	0.794	#REF!
1	Marker48808	142.276	0.246	#REF!
1	Marker45929	142.781	0.505	#REF!
1	Marker49004	142.863	0.082	#REF!
1	Marker48197	143.456	0.593	#REF!
1	Marker47093	143.989	0.533	#REF!
1	Marker18390	144.745	0.756	#REF!
1	Marker58710	144.751	0.006	#REF!
1	Marker31333	144.864	0.113	#REF!
1	Marker33063	145.729	0.865	#REF!
1	Marker48404	146.087	0.358	#REF!
1	Marker54368	147.555	1.468	#REF!
1	Marker22665	147.787	0.232	#REF!
1	Marker54189	148.182	0.395	#REF!
1	Marker21907	149.079	0.897	#REF!
1	Marker46237	149.865	0.786	#REF!
1	Marker21266	150.664	0.799	#REF!
1	Marker29640	151.068	0.404	#REF!
1	Marker25107	152.075	1.007	#REF!
1	Marker34127	152.533	0.458	#REF!
1	Marker45733	154.149	1.616	#REF!
1	Marker44502	155.506	1.357	#REF!
1	Marker56033	155.73	0.224	#REF!
1	Marker53376	156.571	0.841	#REF!
1	Marker24821	160.484	3.913	#REF!
1	Marker27086	160.797	0.313	#REF!
1	Marker8587	162.729	1.932	#REF!
1	Marker29371	163.745	1.016	#REF!
1	Marker28857	164.84	1.095	#REF!
1	Marker14584	165.228	0.388	#REF!
1	Marker8800	165.439	0.211	#REF!
1	Marker16889	165.581	0.142	#REF!
1	Marker19483	165.987	0.406	#REF!
1	Marker22739	166.313	0.326	#REF!
1	Marker42729	166.934	0.621	#REF!
1	Marker22567	168.399	1.465	#REF!
1	Marker34886	169.458	1.059	#REF!
1	Marker55913	171.564	2.106	#REF!
1	Marker31843	173.036	1.472	#REF!
1	Marker46811	174.233	1.197	#REF!
1	Marker36578	175.409	1.176	#REF!
1	Marker50792	178.001	2.592	#REF!
1	Marker52796	180.874	2.873	#REF!
1	Marker49750	184.881	4.007	#REF!

## Sheet: LG_2
连锁群编号	标记ID	标记位置（CM）	相邻标记间遗传距离	标记序列
2	Marker59305	0	0	#REF!
2	Marker51004	10.522	10.522	#REF!
2	Marker57969	13.187	2.665	#REF!
2	Marker53318	14.009	0.822	#REF!
2	Marker54728	17.627	3.618	#REF!
2	Marker43535	18.538	0.911	#REF!
2	Marker26114	20.549	2.011	#REF!
2	Marker46964	21.695	1.146	#REF!
2	Marker29543	23.183	1.488	#REF!
2	Marker5436	23.809	0.626	#REF!
2	Marker26618	24.342	0.533	#REF!
2	Marker10801	25.761	1.419	#REF!
2	Marker16494	26.204	0.443	#REF!
2	Marker8927	26.85	0.646	#REF!
2	Marker39070	27.964	1.114	#REF!
2	Marker32980	30.269	2.305	#REF!
2	Marker30158	32.688	2.419	#REF!
2	Marker34683	35.624	2.936	#REF!
2	Marker53105	36.071	0.447	#REF!
2	Marker14988	36.146	0.075	#REF!
2	Marker17528	38.399	2.253	#REF!
2	Marker35262	39.618	1.219	#REF!
2	Marker5487	40.634	1.016	#REF!
2	Marker42540	41.035	0.401	#REF!
2	Marker1240	41.86	0.825	#REF!
2	Marker33794	43.537	1.677	#REF!
2	Marker16908	44.963	1.426	#REF!
2	Marker57241	47.503	2.54	#REF!
2	Marker56149	50.168	2.665	#REF!
2	Marker22966	52.117	1.949	#REF!
2	Marker40400	53.04	0.923	#REF!
2	Marker15054	54.486	1.446	#REF!
2	Marker6441	54.821	0.335	#REF!
2	Marker48999	55.711	0.89	#REF!
2	Marker46861	56.857	1.146	#REF!
2	Marker40074	57.831	0.974	#REF!
2	Marker28076	59.113	1.282	#REF!
2	Marker24154	60.021	0.908	#REF!
2	Marker33223	60.154	0.133	#REF!
2	Marker1279	60.398	0.244	#REF!
2	Marker22782	60.607	0.209	#REF!
2	Marker20397	61.49	0.883	#REF!
2	Marker4876	61.49	0	#REF!
2	Marker29003	61.703	0.213	#REF!
2	Marker22116	62.166	0.463	#REF!
2	Marker23322	62.438	0.272	#REF!
2	Marker1215	62.63	0.192	#REF!
2	Marker5549	62.63	0	#REF!
2	Marker23332	62.63	0	#REF!
2	Marker15864	63.01	0.38	#REF!
2	Marker17507	63.147	0.137	#REF!
2	Marker23193	63.401	0.254	#REF!
2	Marker14624	63.687	0.286	#REF!
2	Marker15038	63.801	0.114	#REF!
2	Marker36944	64.22	0.419	#REF!
2	Marker50206	64.491	0.271	#REF!
2	Marker41749	65.023	0.532	#REF!
2	Marker7170	65.644	0.621	#REF!
2	Marker27406	66.064	0.42	#REF!
2	Marker19040	66.086	0.022	#REF!
2	Marker24456	66.702	0.616	#REF!
2	Marker8890	66.756	0.054	#REF!
2	Marker15155	67.197	0.441	#REF!
2	Marker4732	67.416	0.219	#REF!
2	Marker19176	67.664	0.248	#REF!
2	Marker8465	67.808	0.144	#REF!
2	Marker19372	68.078	0.27	#REF!
2	Marker41400	68.645	0.567	#REF!
2	Marker26229	68.742	0.097	#REF!
2	Marker43245	69.469	0.727	#REF!
2	Marker20127	70.381	0.912	#REF!
2	Marker1177	71.243	0.862	#REF!
2	Marker29462	72.184	0.941	#REF!
2	Marker56395	72.411	0.227	#REF!
2	Marker35329	73.2	0.789	#REF!
2	Marker27523	73.799	0.599	#REF!
2	Marker39483	75.72	1.921	#REF!
2	Marker54828	76.138	0.418	#REF!
2	Marker45596	77.506	1.368	#REF!
2	Marker27469	78.182	0.676	#REF!
2	Marker50992	78.664	0.482	#REF!
2	Marker40817	80.54	1.876	#REF!
2	Marker21131	80.592	0.052	#REF!
2	Marker56774	82.443	1.851	#REF!
2	Marker48746	84.108	1.665	#REF!
2	Marker58881	84.665	0.557	#REF!
2	Marker55756	85.063	0.398	#REF!
2	Marker55450	85.997	0.934	#REF!

## Sheet: Table S2 primer genotypes
Marker10057	a	h	a	a	a	h	b	h	b	a	h	b	a	a	h	a	h	h	h	h	b	h	a	h	h	b	b	b	b	h	b	h	a	h	h	a	a	h	b	a	b	h	h	h	h	a	a	h	h
Marker10093	a	b	a	h	h	h	a	h	h	h	h	h	h	h	a	h	h	b	b	h	a	h	h	b	h	h	h	h	a	h	h	h	h	h	h	b	a	h	h	a	h	h	h	h	a	a	h	h	b
Marker10452	b	a	h	h	a	b	h	h	b	b	h	h	b	h	h	h	h	h	b	b	a	h	h	b	h	a	a	h	a	b	a	a	a	h	b	h	b	h	a	a	a	h	a	h	h	h	h	b	h
Marker10478	b	a	b	a	a	h	h	a	h	h	b	a	b	h	h	b	h	b	b	h	b	h	h	h	h	h	b	b	a	h	b	b	h	h	h	h	b	h	h	h	h	a	h	a	h	h	a	b	a
Marker10687	a	h	b	a	h	a	h	h	h	b	h	h	h	h	h	b	h	b	h	a	h	a	h	h	h	h	a	h	h	a	a	h	a	b	h	b	h	b	h	b	h	h	a	a	h	h	h	b	a
Marker10765	a	b	h	a	h	h	h	h	h	a	b	b	a	a	b	b	a	h	h	h	b	h	b	h	h	h	a	h	h	b	h	b	h	b	b	h	h	h	b	h	h	a	h	h	a	a	b	h	a
Marker10789	h	h	a	a	h	a	h	b	b	h	h	h	h	h	b	h	h	h	h	h	h	b	h	h	h	b	a	h	a	h	a	b	h	h	a	b	h	h	h	h	h	h	a	a	b	h	a	h	h
Marker10801	h	a	h	h	h	h	h	a	h	h	a	a	b	b	h	h	h	b	b	h	h	h	b	h	b	a	h	h	h	h	h	a	h	b	h	b	h	h	h	h	h	h	b	a	h	a	h	h	a
Marker10817	b	h	h	a	h	b	h	h	a	h	h	a	h	a	a	h	h	a	h	b	a	h	h	b	b	h	b	a	h	h	h	b	b	h	h	b	h	h	b	b	a	h	a	b	h	a	b	h	b
Marker10852	a	h	h	h	h	a	b	h	b	h	b	b	h	h	h	h	h	h	b	a	b	b	b	b	h	h	b	h	a	b	a	a	h	h	h	a	h	h	b	a	b	b	h	b	h	a	h	h	b
Marker10866	h	h	a	a	h	a	h	b	b	h	h	h	h	h	b	h	a	h	h	h	h	b	h	h	a	b	a	h	a	h	a	b	h	h	a	b	h	h	h	a	h	h	a	a	b	a	a	h	a
Marker11011	b	h	h	a	h	b	h	b	a	h	h	a	a	a	a	h	b	h	h	b	h	h	b	b	h	b	b	h	h	b	a	b	h	a	h	h	h	h	h	b	a	a	a	b	h	a	b	h	b
Marker11078	a	h	a	h	a	h	b	a	b	h	h	b	h	a	h	h	h	b	a	h	h	h	h	a	b	b	b	h	b	h	h	h	h	h	a	a	h	h	h	b	h	h	h	h	b	a	h	h	h
Marker11156	a	h	h	a	h	h	h	b	h	a	b	b	a	h	h	a	a	h	h	h	b	h	a	h	h	h	b	b	b	h	b	a	b	h	h	a	h	h	a	h	b	h	h	h	h	h	h	h	h
Marker11370	a	b	a	h	h	h	a	h	h	h	h	h	h	a	a	h	h	b	b	h	a	h	h	b	b	h	h	h	h	h	h	h	h	h	h	b	a	h	h	a	h	h	h	h	a	a	h	h	b
Marker11375	h	h	h	h	h	a	b	b	b	h	h	h	h	h	b	h	h	h	h	h	h	b	h	h	h	b	a	h	a	h	a	b	h	h	h	b	h	h	h	h	h	h	h	h	b	h	h	h	h
Marker11389	h	h	h	a	b	h	h	h	a	h	h	a	a	a	h	h	h	h	h	b	h	h	b	b	h	b	b	h	h	b	a	h	h	a	a	h	h	h	a	h	a	a	h	b	b	a	b	h	b
Marker11409	h	h	a	a	h	a	h	b	b	h	h	h	h	h	b	h	a	h	h	h	h	b	h	h	a	h	a	h	a	h	a	b	h	h	a	b	h	h	h	a	h	h	a	a	b	a	a	h	a
Marker11419	a	h	b	h	a	h	h	h	a	h	b	h	b	a	h	a	h	a	b	h	h	h	b	h	b	h	h	a	h	h	h	h	h	h	b	b	a	h	h	h	h	h	h	h	h	h	b	a	h
Marker11652	b	h	h	a	h	b	h	h	a	h	h	a	h	a	a	h	h	a	h	b	a	h	h	b	b	h	b	a	h	h	a	b	b	h	h	b	h	h	b	h	a	h	a	b	h	a	b	h	b
Marker11658	a	h	h	h	h	a	b	h	b	h	b	b	h	h	h	h	h	h	b	a	b	b	b	b	h	h	b	h	a	b	a	h	h	h	h	a	h	h	b	a	b	b	h	b	h	a	h	h	b
Marker11711	a	h	h	h	b	h	a	b	h	b	h	b	h	b	h	h	h	a	b	a	a	b	b	h	a	b	a	a	h	h	b	a	h	b	h	a	h	h	a	h	a	a	b	b	a	a	b	h	b
Marker11737	h	b	a	a	h	a	h	h	h	b	a	h	h	a	a	h	h	b	a	a	h	a	h	h	h	a	h	h	h	a	b	h	b	b	h	h	h	h	h	a	h	h	h	a	a	h	b	h	h
Marker1177	b	h	h	b	b	b	h	a	h	h	h	h	b	h	h	h	h	b	h	b	h	h	h	h	h	h	b	b	b	h	h	a	h	h	b	h	h	h	b	a	a	h	h	a	h	h	b	a	a
Marker11811	h	h	b	a	h	b	b	h	h	h	b	a	h	b	a	h	h	h	h	h	h	h	a	b	h	h	a	a	h	b	a	b	b	h	b	h	h	h	h	a	h	h	a	b	h	h	b	h	b
Marker11828	a	h	a	a	a	h	b	a	b	h	h	h	h	a	h	h	h	b	a	h	h	h	h	a	b	b	b	h	b	h	h	h	h	h	a	a	h	h	h	b	h	h	h	h	h	a	h	h	h
Marker11840	a	h	h	h	h	a	b	h	b	h	b	b	h	h	h	h	h	h	b	a	b	h	b	b	h	h	b	h	a	b	a	h	h	h	h	a	h	h	b	a	b	b	h	b	h	a	h	h	b
Marker11950	a	b	a	h	h	b	a	h	h	h	h	h	h	a	a	h	h	b	b	h	a	h	h	b	b	h	h	h	a	h	h	h	h	h	h	b	a	h	h	a	h	h	h	h	a	a	h	h	b
Marker11975	h	b	a	a	h	h	h	b	h	h	h	h	a	a	a	a	a	b	h	a	a	a	h	h	a	a	h	h	h	a	b	b	h	h	h	h	h	h	h	a	b	h	h	a	a	h	a	a	h
Marker11981	h	h	a	a	h	a	h	b	b	h	h	h	h	h	b	h	a	h	h	h	h	b	h	h	a	b	a	h	a	h	a	b	h	h	a	b	h	h	h	a	h	h	a	a	b	a	a	h	a
Marker11993	b	a	b	a	a	h	h	a	h	h	b	a	b	h	h	b	h	b	b	h	b	h	h	b	h	h	b	b	a	a	b	b	h	h	h	h	b	h	h	h	h	a	h	a	h	h	a	b	a
Marker12054	a	b	a	h	h	h	a	h	h	h	h	h	h	a	a	h	h	h	b	h	a	h	h	b	h	h	h	h	h	h	h	h	h	h	h	b	a	h	h	a	h	h	h	h	a	a	h	h	b
Marker12067	h	h	h	h	h	b	b	h	a	h	h	a	b	b	a	h	h	a	h	h	a	h	a	b	h	h	a	a	h	b	a	b	b	h	b	h	h	h	h	h	h	h	h	b	h	h	b	h	b
Marker12099	a	a	a	b	b	h	h	h	h	h	h	b	h	h	a	h	b	h	h	a	b	h	h	a	b	h	h	b	a	h	h	h	h	b	h	a	h	a	b	h	h	h	b	h	h	h	b	h	a
Marker1215	a	h	h	h	h	h	h	h	h	h	a	h	b	h	b	h	h	h	h	a	a	h	b	h	h	a	a	a	h	a	h	a	h	h	h	h	h	a	h	b	h	h	b	a	h	h	b	h	b
Marker12171	h	h	a	a	h	a	b	b	b	h	a	h	h	h	b	h	h	h	h	h	a	b	h	h	a	b	a	h	a	h	a	b	h	h	a	b	a	h	a	a	h	h	a	a	b	a	a	a	a
Marker12202	h	a	h	a	h	h	b	a	h	b	a	a	h	h	h	b	a	h	h	h	h	a	a	a	b	a	h	b	b	a	b	h	a	b	h	h	h	h	h	h	h	h	b	b	a	h	a	a	h
Marker12212	a	a	a	a	h	b	b	h	b	b	a	a	h	h	a	a	a	h	h	b	b	a	h	b	h	a	a	h	h	a	a	h	b	h	h	b	h	h	a	h	h	a	h	h	h	h	b	a	h
Marker12216	h	h	a	a	a	a	h	b	b	h	h	h	b	h	b	b	a	h	h	h	h	b	a	h	a	h	a	a	a	h	a	h	h	h	a	b	b	a	h	a	h	a	a	a	h	a	a	a	a
Marker12218	h	a	h	a	h	h	b	a	h	b	a	a	h	h	h	b	a	h	h	h	b	a	a	a	b	a	h	b	b	a	b	h	a	b	h	h	h	h	h	h	h	h	b	b	a	h	a	a	h
Marker1224	a	b	a	h	h	h	a	h	h	h	h	h	a	a	a	h	h	b	b	h	a	a	h	b	b	a	b	h	a	h	h	b	a	h	a	h	a	b	b	a	h	h	b	h	a	a	h	a	b
Marker12350	a	h	h	b	h	a	h	a	b	b	h	h	a	h	a	a	h	a	h	b	b	h	h	h	h	a	h	h	b	h	a	h	a	h	b	h	a	h	h	b	a	h	a	a	h	b	a	h	a
Marker12386	h	h	b	h	a	h	a	b	h	h	h	h	h	h	b	h	b	h	h	h	h	h	h	h	b	h	b	a	a	b	h	b	h	a	h	a	h	b	b	a	a	h	b	a	b	a	h	b	h
Marker1240	a	h	h	h	h	h	b	a	h	h	h	h	b	h	h	h	h	h	b	a	a	h	b	h	b	a	h	a	h	h	h	a	h	h	h	b	h	a	h	h	a	h	b	a	h	a	h	h	h
Marker12593	h	a	a	h	a	h	b	h	b	a	h	h	h	h	b	h	b	h	h	h	b	b	h	h	b	b	a	h	a	h	a	b	h	a	a	b	a	h	a	h	h	a	a	a	h	h	h	h	h
Marker12682	h	h	h	h	h	b	b	h	a	h	h	a	b	b	a	h	h	a	h	h	a	h	a	b	h	h	h	a	h	b	a	b	b	h	b	h	h	h	h	h	h	h	a	b	h	h	b	h	b
Marker12717	a	a	h	h	a	a	h	h	a	h	b	h	b	a	h	a	h	a	b	h	h	h	b	h	b	h	h	a	b	h	h	h	b	a	b	h	a	h	h	h	h	h	h	h	b	h	b	a	b
Marker12729	a	h	a	a	a	h	b	a	b	h	h	b	h	a	h	h	h	b	a	h	h	h	h	a	b	h	b	h	b	h	h	h	h	h	a	a	h	h	h	b	h	h	h	h	b	a	h	h	h
Marker1279	b	h	h	b	b	b	h	a	h	h	h	h	b	h	h	h	h	b	h	b	h	h	b	h	b	h	b	b	b	h	h	a	h	h	b	h	h	h	b	h	h	h	h	a	h	h	b	h	a
Marker12856	b	h	b	b	b	h	a	b	h	b	h	a	a	a	a	b	h	b	a	b	a	b	h	h	a	b	b	b	b	h	h	b	b	h	a	h	b	a	a	b	h	a	b	h	a	b	a	h	h
Marker12870	h	h	h	h	h	h	h	h	h	a	b	h	h	a	b	a	h	b	a	b	b	h	h	h	h	h	b	b	h	h	h	h	h	h	h	h	h	h	a	h	b	h	a	a	h	a	h	h	h
Marker12941	a	h	a	a	a	h	b	a	b	h	h	b	h	a	h	h	h	b	a	h	h	h	h	a	b	b	b	h	b	h	h	h	h	h	a	a	h	h	h	b	h	h	h	h	b	a	h	h	h
Marker13038	h	h	h	h	h	b	b	h	a	h	h	h	b	b	a	h	h	a	h	h	a	h	a	b	h	h	h	a	h	b	a	b	b	h	b	h	h	h	h	h	h	h	a	b	h	h	b	h	b
Marker13097	a	b	h	a	h	h	h	h	h	a	b	b	h	a	b	b	a	h	h	a	h	h	b	b	h	h	a	h	h	b	h	b	h	b	b	h	h	h	b	a	h	a	h	h	a	a	b	h	a
Marker13115	a	a	h	a	h	b	b	h	b	b	a	a	h	h	a	a	a	h	h	b	b	a	h	b	h	a	a	h	h	a	a	h	h	h	h	h	h	h	a	h	h	a	h	h	h	h	b	a	h
Marker13134	a	b	h	a	h	h	b	b	h	a	b	b	a	a	b	b	a	b	b	h	b	h	b	h	h	h	-	b	b	b	h	b	h	b	b	h	h	b	b	h	h	a	b	h	b	a	b	h	h
Marker13168	h	h	h	h	b	h	b	h	b	h	h	h	h	h	a	h	h	b	h	a	a	a	a	h	h	b	h	b	h	a	h	a	h	h	h	h	h	h	h	a	a	h	b	h	b	h	h	b	b
Marker13244	a	b	a	a	a	b	a	b	a	h	a	b	a	h	h	h	h	h	a	a	h	b	h	h	a	h	b	a	h	h	b	b	h	h	b	a	b	b	b	a	a	a	b	h	h	b	h	h	h
Marker13295	a	h	h	h	h	a	b	h	b	h	b	b	h	h	h	h	h	h	b	a	b	b	b	h	h	h	b	h	a	b	a	h	h	h	h	a	h	h	b	a	b	b	h	b	h	a	h	h	b
Marker13299	b	h	h	a	h	b	h	b	a	h	h	a	h	a	a	h	b	a	h	b	h	h	h	b	h	b	h	h	h	h	a	b	h	a	h	h	h	h	h	b	a	a	a	b	h	a	b	h	b
Marker13338	h	a	h	h	b	h	b	h	b	h	h	h	h	h	a	h	h	b	h	a	a	a	a	h	h	b	h	b	h	a	h	a	h	h	h	h	h	h	h	a	a	h	b	h	b	h	h	b	b
Marker13341	h	h	a	a	h	a	h	b	b	h	h	h	b	h	b	b	a	h	h	h	h	b	h	h	a	h	a	h	h	h	a	b	b	h	a	b	h	h	h	h	h	a	a	a	b	a	a	h	a
Marker13351	a	b	a	h	h	h	a	h	h	h	h	h	h	a	a	h	h	b	b	h	a	h	h	b	b	h	h	h	h	h	h	h	h	h	h	b	a	h	h	a	h	h	h	h	a	a	h	h	b
Marker1340	a	h	a	a	a	h	b	a	b	h	h	b	h	a	h	h	h	b	a	h	h	h	h	a	b	b	b	h	b	h	h	h	h	h	a	a	h	h	h	b	h	h	h	h	b	h	h	h	h
Marker13410	h	h	b	h	b	b	b	h	h	a	b	a	h	b	h	h	b	h	h	a	h	h	h	b	h	b	h	a	h	b	a	b	b	h	b	h	h	b	h	a	h	h	a	b	h	h	b	a	h
Marker13429	h	b	a	a	a	b	a	b	a	h	h	b	a	h	h	h	b	h	a	a	h	b	h	h	h	h	h	a	h	h	b	b	h	h	b	a	h	b	b	a	h	a	b	a	a	h	h	h	h
Marker13431	a	h	a	a	b	h	a	h	a	b	a	h	b	a	a	h	h	b	b	h	b	h	h	h	a	h	h	h	b	h	a	a	h	h	a	b	a	h	h	a	h	a	h	a	h	b	h	h	b
Marker13434	h	h	b	a	h	h	b	h	h	h	b	a	b	b	a	h	h	h	h	h	h	h	a	h	h	h	a	a	h	b	a	h	b	h	b	h	h	h	h	a	h	h	a	b	h	h	b	h	h
Marker13456	h	h	a	a	a	a	h	b	b	h	h	h	b	h	b	b	a	h	h	h	h	b	a	h	a	h	a	a	a	h	a	h	h	h	a	b	b	a	h	a	h	a	a	a	b	a	a	a	a
Marker13537	b	h	h	b	a	h	h	h	b	h	h	h	b	a	b	b	h	h	b	a	h	b	a	b	b	h	a	a	h	b	h	a	h	h	a	b	h	a	h	a	h	a	h	h	b	a	a	a	a
Marker13599	h	b	a	a	h	h	h	b	h	h	h	h	a	a	a	a	a	b	h	a	a	a	h	h	a	a	h	h	h	a	b	b	h	h	h	h	h	h	h	a	b	h	h	a	a	h	a	h	h
Marker13629	h	h	h	a	a	h	a	h	b	h	a	h	h	a	b	b	b	h	b	h	h	h	a	h	b	a	b	a	a	h	h	b	h	a	h	a	h	h	b	a	h	h	b	a	b	a	b	b	h
Marker13632	h	h	a	a	h	a	h	b	b	h	h	h	b	h	b	b	a	h	h	h	h	b	h	h	a	b	a	h	a	h	a	b	h	a	a	b	h	h	h	a	h	a	a	a	b	a	a	h	a
Marker13659	a	h	a	h	a	h	b	a	b	h	h	b	h	a	h	h	h	b	a	h	h	h	h	a	b	b	b	h	b	h	h	h	h	h	a	a	h	h	h	b	h	h	h	h	b	a	h	h	h
Marker13860	h	h	h	h	h	b	b	h	a	h	h	a	h	b	h	h	h	a	h	h	a	h	a	b	h	h	a	h	h	b	a	b	b	h	h	h	h	h	h	h	b	h	a	b	h	h	b	h	b
Marker13871	a	h	b	h	a	a	h	h	h	h	b	h	b	h	h	a	h	a	b	h	h	h	b	h	h	h	h	a	h	h	h	h	h	h	b	b	a	h	h	h	h	h	h	h	h	h	b	a	h
Marker13887	a	h	b	h	a	a	h	h	a	h	b	h	h	h	h	a	h	a	b	h	h	h	b	h	b	h	h	a	h	h	h	h	h	h	b	b	a	h	h	h	h	h	h	h	h	h	b	a	h
Marker13988	b	a	h	h	a	b	h	a	b	h	h	h	b	h	h	h	h	h	b	b	h	h	h	b	h	h	a	b	a	b	h	h	a	h	b	h	h	h	a	a	h	h	a	h	h	h	h	h	h
Marker14011	a	b	a	h	h	h	a	h	h	h	h	h	h	a	a	h	h	b	b	h	a	h	h	b	b	h	h	h	h	h	h	h	h	h	h	b	a	h	h	a	h	h	h	h	a	a	h	h	b
Marker14044	a	b	h	a	h	h	h	h	h	a	b	b	a	a	h	b	a	h	h	h	h	h	b	h	b	h	a	h	h	b	h	b	h	b	b	h	h	h	b	h	h	a	h	h	a	a	b	h	a
Marker14104	h	a	a	h	h	a	a	a	h	a	h	h	h	h	a	h	a	h	h	a	h	a	a	a	h	a	b	h	a	h	h	h	h	h	a	b	h	h	a	a	h	a	h	a	a	h	a	h	a
Marker14169	a	b	h	a	a	b	h	b	a	h	a	b	a	h	h	h	h	h	a	a	h	b	h	h	a	h	b	a	h	h	b	b	h	h	b	a	b	b	b	a	a	a	b	h	h	b	h	h	h
Marker14184	h	a	a	h	h	h	b	h	b	a	h	h	h	h	b	h	b	h	h	h	h	b	h	h	b	b	a	h	a	h	a	b	h	a	a	b	a	h	a	h	h	a	a	a	h	h	h	h	h
Marker14203	a	h	h	h	h	a	b	h	b	h	b	b	h	h	h	h	h	h	b	a	b	b	b	b	h	h	b	h	a	h	a	h	h	h	h	a	h	h	b	a	b	b	h	b	h	a	h	h	b
Marker14253	h	h	a	a	h	a	h	b	b	b	h	h	h	h	b	h	a	h	h	h	h	b	h	h	a	b	a	h	a	h	a	b	h	h	a	b	h	h	h	a	h	h	a	a	b	a	a	h	a
Marker14319	h	h	h	h	b	b	a	b	a	h	h	h	b	h	h	h	h	b	b	h	b	h	h	h	h	h	h	a	h	h	h	h	h	h	h	b	h	h	h	h	h	h	h	h	h	b	h	h	b
Marker14369	h	a	h	a	a	h	h	a	b	b	b	h	h	b	h	b	h	b	b	h	b	h	h	b	h	h	b	h	h	a	b	h	h	a	h	h	b	h	a	h	h	h	h	h	b	b	b	b	h
Marker14393	b	a	a	a	a	h	h	a	h	h	b	a	b	h	h	b	h	b	b	h	b	h	h	b	h	h	b	b	a	a	b	b	h	h	h	h	b	h	h	h	h	a	h	a	h	h	a	b	a
Marker14485	h	h	h	a	a	h	a	h	b	h	a	h	h	a	b	b	b	h	b	h	h	h	a	h	b	a	b	a	a	b	h	b	h	a	h	a	h	h	b	a	h	h	b	a	b	a	b	b	h
Marker1455	a	h	h	a	b	h	h	h	a	a	h	a	a	a	h	h	h	h	h	b	h	h	b	b	a	b	b	h	h	b	a	h	h	a	a	a	h	h	a	h	a	a	h	b	b	a	b	h	b
Marker14584	a	a	h	a	a	a	h	h	a	h	b	h	h	a	h	a	h	h	h	h	b	h	b	b	h	h	h	h	b	h	a	h	b	a	a	h	a	h	a	h	a	b	a	h	b	b	b	h	b
Marker14624	b	h	h	b	b	b	h	a	h	h	h	h	b	h	h	h	h	b	h	b	h	h	h	h	h	h	b	b	b	h	h	a	h	h	b	h	h	h	b	a	h	h	h	a	h	h	b	h	a
Marker14670	h	h	b	a	h	b	b	h	h	h	b	a	b	b	a	h	h	h	h	h	h	h	a	b	h	h	a	a	h	b	a	b	b	h	b	h	h	h	h	a	h	h	a	b	h	h	b	h	b
Marker14683	a	h	h	a	b	a	h	h	a	a	h	a	a	a	h	h	h	h	h	b	h	h	b	b	a	b	b	h	h	b	a	h	h	a	a	a	h	h	a	h	a	a	a	b	b	a	b	h	b
Marker14684	h	b	a	h	h	b	h	h	h	h	a	a	b	a	h	b	a	b	a	h	b	b	h	h	h	b	h	b	h	h	a	b	h	a	b	a	h	h	a	a	h	h	h	a	h	h	b	a	h
Marker14685	a	h	h	a	h	h	h	b	h	a	b	b	a	a	h	a	a	h	h	h	b	h	a	h	h	h	b	b	b	b	h	a	b	h	h	a	h	h	a	h	b	h	h	h	h	h	h	h	h
Marker14711	a	a	a	a	h	b	b	h	b	b	a	a	h	h	a	a	a	h	h	b	b	a	h	h	b	h	a	h	h	a	a	h	b	h	h	b	h	h	a	h	h	a	h	b	h	h	b	a	h
Marker14722	a	b	a	h	h	h	a	h	h	h	h	h	h	a	a	h	h	b	b	h	a	h	h	b	b	h	h	h	a	h	h	h	h	h	h	h	a	h	h	a	h	h	h	h	a	a	h	h	b
Marker14739	h	b	a	a	h	h	h	b	h	h	h	h	h	a	a	a	a	b	h	a	a	a	h	h	a	a	h	h	h	a	b	b	h	h	h	h	h	h	h	a	b	h	h	a	a	h	a	a	b
Marker1475	h	h	a	a	h	a	b	b	b	h	a	h	h	h	b	h	h	h	h	h	a	b	h	h	h	b	a	h	a	h	a	b	h	h	a	b	a	h	a	a	h	h	a	a	b	a	a	a	a
Marker14750	b	h	a	b	a	h	h	h	b	h	h	h	h	a	b	b	a	h	h	a	h	h	h	b	h	h	a	a	h	b	h	h	h	h	a	h	h	a	h	a	h	a	h	h	b	a	a	a	a
Marker14754	b	h	b	a	a	h	h	a	h	h	b	a	b	h	h	b	h	b	b	h	b	h	h	b	h	h	h	b	a	a	b	b	a	h	h	h	h	a	h	h	h	a	h	a	h	h	a	b	a
Marker14768	b	a	b	a	a	h	h	a	h	h	b	a	b	h	h	b	h	b	b	h	b	h	h	b	h	h	b	b	a	a	b	b	a	h	h	h	b	a	h	h	h	a	h	a	h	h	h	b	a
Marker14771	h	h	a	a	h	a	h	b	b	h	h	h	h	h	b	h	a	-	h	h	h	b	h	h	a	b	a	h	a	b	a	b	h	b	a	b	h	a	h	a	h	h	a	a	b	a	a	h	a
Marker14814	a	a	a	a	h	b	b	h	b	b	a	a	h	h	a	a	a	h	h	b	b	a	h	h	b	h	a	h	h	a	a	h	h	h	h	b	h	h	b	h	h	a	h	b	h	h	h	a	h
Marker14900	b	a	a	a	a	h	h	a	h	h	b	a	b	h	h	b	h	b	b	h	b	h	h	b	h	h	b	b	a	a	b	b	h	h	h	h	b	h	h	h	h	a	h	a	h	h	a	h	a
Marker14988	h	a	h	h	h	h	h	a	h	h	a	h	b	b	h	b	h	b	b	h	h	h	b	h	b	h	b	h	h	h	h	a	h	b	h	h	h	h	h	b	b	h	b	a	h	h	h	h	a
Marker14989	h	b	h	h	b	h	b	h	b	h	h	h	h	h	a	h	h	b	h	a	h	a	h	h	h	b	h	b	h	a	h	a	h	h	h	h	h	h	h	a	a	h	b	h	b	h	h	h	h
Marker15034	h	h	h	a	b	b	h	h	a	h	h	a	a	a	h	h	h	h	h	b	h	h	b	b	h	b	b	h	h	b	a	h	h	a	a	a	h	h	a	h	a	a	a	b	b	a	b	h	b
Marker15038	a	h	h	h	h	h	h	h	h	h	a	h	b	h	b	h	h	h	h	h	a	h	b	h	h	a	a	a	h	a	h	a	h	h	h	h	h	a	h	b	h	h	b	a	h	h	b	h	b
Marker15054	b	h	h	h	b	b	h	a	h	h	h	h	h	h	h	h	h	b	h	h	h	h	b	h	b	h	b	b	b	h	h	a	h	h	b	h	h	h	h	h	h	h	h	a	h	h	b	h	a
Marker15140	h	b	a	h	h	b	h	h	h	h	a	a	b	a	h	b	h	b	a	h	b	b	h	h	h	b	h	b	h	h	h	b	h	a	b	h	h	h	a	a	h	h	h	a	h	h	b	a	a
Marker15155	b	h	h	b	b	b	h	a	h	a	h	h	b	h	h	h	h	b	h	b	h	h	h	h	h	h	b	b	b	h	h	a	h	h	b	h	h	h	b	a	a	h	h	a	h	h	b	h	a
Marker15173	h	h	h	h	h	h	b	h	h	b	a	h	h	b	h	a	b	a	a	a	h	h	h	h	h	h	h	a	a	h	h	h	a	h	b	b	h	b	b	b	h	h	h	a	a	h	h	h	h
Marker15311	a	b	h	a	h	b	h	b	a	a	a	h	a	h	h	b	h	h	a	a	a	h	h	h	a	h	b	a	h	h	h	b	h	h	b	h	b	b	b	a	a	a	h	h	a	b	h	h	h
Marker15336	b	a	b	a	a	h	h	a	h	h	b	a	b	h	h	b	h	b	b	h	b	h	h	b	b	h	b	b	a	a	b	b	a	h	h	h	h	a	h	h	h	a	h	a	h	h	a	b	a
Marker15416	h	h	a	a	h	a	h	b	b	h	h	h	h	h	b	h	a	h	h	h	h	b	h	h	a	b	a	h	a	h	h	b	h	h	a	b	h	h	h	a	h	h	a	a	b	a	a	h	a
Marker15445	a	b	h	a	h	h	h	h	h	a	b	b	a	a	b	b	h	h	h	h	b	h	b	h	h	h	a	h	b	b	h	b	h	b	b	a	h	h	b	h	h	a	h	h	h	a	b	h	h
Marker1546	h	h	a	a	h	a	h	h	b	h	h	h	h	h	b	h	a	h	h	h	h	b	h	h	a	b	a	h	a	h	a	b	h	h	a	b	h	h	h	a	h	h	a	a	b	a	a	h	a
Marker15465	h	b	a	a	h	h	h	b	h	h	h	h	a	a	a	a	a	b	h	a	a	a	h	h	a	a	h	h	h	a	b	b	h	h	h	h	h	h	h	a	b	h	h	a	a	h	a	a	h
Marker15487	a	h	a	a	a	h	b	a	b	h	h	b	h	a	h	h	h	b	a	h	h	h	h	a	b	b	b	h	b	h	h	h	h	h	a	a	h	h	h	b	h	h	h	h	b	a	h	h	h
Marker15521	h	h	a	a	h	a	h	h	b	h	h	h	h	h	b	h	a	h	h	h	h	b	h	h	a	b	a	h	a	h	a	b	h	h	a	b	h	h	h	a	h	h	h	a	b	a	a	h	a
Marker15523	h	a	a	b	h	h	h	a	h	a	h	h	b	h	a	h	a	h	h	h	h	b	a	a	h	a	b	h	a	h	h	h	a	h	a	h	h	h	h	h	h	a	h	h	h	h	a	h	h
Marker15528	h	a	a	b	h	a	a	a	h	a	h	h	b	h	a	h	a	h	h	a	h	b	a	a	h	a	h	h	a	h	h	h	a	h	a	a	h	h	a	a	h	a	h	h	h	h	a	h	a
Marker15542	h	a	h	h	h	h	b	a	h	b	a	a	a	h	h	b	a	h	h	h	b	a	a	a	b	a	h	b	b	a	b	h	a	b	h	h	h	b	h	h	h	h	b	b	a	h	a	a	h
Marker15613	h	h	a	a	h	a	h	h	b	h	h	h	h	h	b	h	a	h	h	h	h	b	h	h	a	b	a	h	a	h	a	b	h	h	a	b	h	h	h	a	h	h	a	a	b	a	a	h	a
Marker15626	b	a	b	a	a	h	h	a	h	h	b	a	b	h	h	b	h	b	b	h	b	h	h	b	h	h	b	b	a	a	b	b	h	h	h	h	b	h	h	h	h	h	h	a	h	h	a	b	a
Marker15659	h	h	h	h	h	b	b	h	a	h	h	a	b	h	a	h	h	a	h	h	a	h	a	b	h	h	h	a	h	b	a	b	b	h	b	h	h	h	h	h	h	h	a	b	h	h	b	h	b
Marker15774	h	a	a	h	h	a	h	h	h	a	a	b	b	h	h	h	a	h	h	a	h	b	a	a	h	a	b	b	a	h	h	h	h	h	a	a	b	a	b	a	h	h	b	h	h	h	a	h	a
Marker1585	h	h	a	a	h	a	h	b	b	h	h	h	h	h	b	h	a	h	h	h	h	b	h	h	a	b	a	h	a	h	a	b	h	h	a	b	h	h	h	a	h	h	a	a	b	a	a	h	a
Marker15864	a	h	h	h	h	h	h	h	h	h	a	h	b	h	b	h	h	h	h	a	h	h	b	h	h	a	a	a	h	a	h	a	h	h	h	h	h	a	h	b	h	h	b	a	h	h	b	h	b
Marker15900	h	h	h	h	b	h	b	h	b	h	h	h	h	h	a	h	h	b	h	a	a	a	a	h	h	b	h	b	h	a	h	a	h	h	h	h	h	h	h	a	a	h	b	h	b	h	h	h	h
Marker1591	b	a	b	a	a	h	h	a	h	h	b	a	b	h	h	b	h	b	b	h	b	h	h	b	h	h	b	b	a	a	b	b	h	h	h	h	b	h	h	h	h	a	h	a	h	h	a	b	a
Marker16126	h	b	a	a	h	h	a	b	h	h	h	h	a	a	a	h	a	b	b	a	a	a	h	h	h	a	h	h	a	h	h	b	a	h	a	h	a	b	h	a	b	h	b	h	a	h	a	a	b
Marker16199	a	h	a	a	b	h	a	h	a	b	a	h	b	a	a	h	h	b	b	h	b	h	h	h	a	h	h	a	b	h	a	a	h	h	a	b	a	h	h	a	h	a	h	a	h	b	a	h	b
Marker16215	b	h	h	a	h	b	h	h	a	h	h	a	h	h	a	h	h	a	h	b	a	h	a	b	b	h	b	a	h	h	a	b	b	h	h	b	h	h	h	h	h	h	a	b	h	a	b	h	b
Marker16314	a	a	h	h	a	a	a	h	a	h	b	h	b	a	h	a	h	a	b	h	h	h	b	h	b	h	h	a	b	h	h	h	b	a	b	h	a	h	h	h	h	h	h	h	b	h	b	a	b
Marker1635	h	b	a	a	h	h	h	b	h	h	h	h	a	a	a	a	a	b	h	a	a	a	h	h	a	a	h	h	h	a	b	b	h	h	h	h	h	h	h	a	b	h	h	a	a	h	a	a	h
Marker16358	a	h	a	h	h	h	a	h	h	h	h	h	h	a	a	h	h	h	b	h	a	h	h	b	b	h	h	h	a	h	h	h	h	h	h	h	a	h	h	a	h	h	h	h	a	a	h	h	b
Marker16359	a	h	h	b	h	a	h	a	b	b	h	h	a	h	a	a	h	a	h	b	b	h	h	h	h	a	h	h	b	h	a	h	a	a	b	h	a	h	h	b	a	h	a	a	h	b	h	h	a
Marker16378	b	h	h	b	h	b	a	b	b	b	h	a	a	a	a	b	a	h	a	b	h	b	h	h	h	b	b	b	h	h	h	b	h	h	a	h	h	a	h	h	h	h	h	h	h	b	a	b	h
Marker1638	h	b	a	a	h	h	h	b	h	h	h	h	a	a	a	a	a	b	h	a	a	a	h	h	a	a	h	h	h	a	b	b	h	h	h	h	h	h	h	a	b	h	h	a	a	h	a	a	h
Marker1640	h	h	h	h	h	b	b	h	a	h	h	a	b	b	a	h	h	a	h	h	h	h	a	b	h	h	a	a	h	b	a	b	b	h	b	h	h	h	h	h	h	h	a	b	h	h	b	h	b
Marker16438	h	h	a	a	h	a	b	b	b	h	a	h	h	h	b	h	h	h	h	h	a	b	h	h	a	b	h	h	a	h	a	b	h	h	a	b	a	h	a	a	h	h	a	a	b	a	a	a	a
Marker16460	h	b	h	h	b	h	b	h	b	h	h	h	h	h	h	h	h	b	h	a	a	a	a	h	h	b	h	b	h	a	h	a	h	h	h	h	h	h	h	a	a	h	b	h	b	h	h	h	h
Marker16464	h	a	a	b	h	a	a	a	h	a	h	h	b	h	a	h	a	h	h	a	h	b	h	a	h	a	b	h	a	h	h	h	a	h	a	h	h	h	a	a	h	a	h	h	h	h	a	h	a
Marker16478	h	h	b	h	a	h	a	b	h	h	h	h	h	a	b	h	b	h	h	h	h	h	h	h	b	h	b	a	a	b	h	b	h	a	h	a	h	b	b	a	a	h	b	h	b	a	h	b	h
Marker16494	h	a	h	h	h	h	h	a	h	h	a	a	b	b	h	h	h	b	b	h	h	h	b	h	b	a	h	h	h	h	h	a	h	b	h	b	h	h	h	b	h	h	b	a	h	a	h	h	a
Marker16527	h	h	h	h	b	h	b	h	b	h	h	h	h	h	a	h	h	b	h	a	a	a	a	h	h	b	h	b	h	a	h	a	h	h	h	h	h	h	h	a	a	h	b	h	b	h	h	h	h
Marker16638	a	h	b	h	a	a	h	h	a	h	b	h	b	h	h	a	h	a	b	h	h	h	b	h	b	h	h	a	h	h	h	h	h	h	b	b	a	h	h	h	h	h	h	h	h	h	b	a	h
Marker16666	a	h	a	h	a	h	b	a	b	h	h	b	h	a	h	h	h	b	a	h	h	h	h	a	b	b	b	h	b	h	h	h	h	h	a	a	h	h	h	b	h	h	h	h	b	a	h	h	h
Marker16754	b	a	b	a	a	h	h	a	h	h	b	a	b	h	h	b	h	b	b	h	b	h	h	b	h	h	b	b	a	a	b	b	h	h	h	h	b	h	h	h	h	a	h	a	h	h	a	b	a
Marker16784	h	a	h	a	a	h	h	a	b	b	b	h	b	b	h	b	h	b	b	h	b	h	h	b	h	h	b	h	h	a	b	b	h	a	h	h	b	h	a	h	h	h	h	h	b	b	b	b	h
Marker16811	h	a	b	a	b	h	h	h	h	a	a	h	h	h	a	h	h	h	h	h	a	a	b	b	b	h	a	h	h	h	a	h	a	b	h	b	h	b	h	b	h	h	a	h	h	h	h	b	a
Marker16817	a	h	h	h	a	a	b	h	b	a	b	b	h	h	h	h	h	h	b	a	b	b	b	b	h	h	b	h	a	b	a	a	h	h	h	a	h	h	b	a	b	b	h	b	h	a	h	h	b
Marker16821	b	a	a	h	a	h	h	a	h	h	b	a	b	h	h	b	h	b	b	h	b	h	h	b	h	h	h	h	a	a	b	b	h	h	h	h	b	h	h	h	h	a	h	a	h	h	a	b	a
Marker16826	h	a	h	a	h	h	h	a	b	b	b	h	h	b	h	b	a	b	h	h	b	h	b	h	h	h	b	h	a	h	b	b	h	a	a	h	h	h	a	h	h	h	a	h	h	b	b	h	h
Marker16833	a	a	a	a	h	b	b	h	b	b	a	a	h	h	a	a	a	h	h	b	b	a	h	h	h	a	a	h	h	a	a	h	b	h	h	b	h	h	a	h	h	a	h	h	h	h	b	a	h
Marker16886	h	h	h	a	b	h	h	h	a	h	h	a	a	a	h	h	h	h	h	b	h	h	b	b	h	b	b	h	h	b	a	h	h	a	a	a	h	h	a	h	a	a	a	b	b	a	b	h	b
Marker16889	a	a	h	a	a	a	h	h	a	h	b	h	h	a	h	a	h	h	h	h	b	h	b	b	h	h	h	h	b	h	a	h	b	a	a	h	a	h	a	h	a	b	a	h	b	b	b	h	b
Marker16900	a	b	h	a	h	h	h	h	h	a	b	b	a	a	b	b	a	h	h	a	h	h	b	b	h	h	a	h	h	b	h	b	h	b	b	h	h	h	b	a	h	a	h	h	a	a	b	h	a
Marker16908	h	a	h	b	h	b	h	a	h	h	h	h	b	h	h	h	h	b	b	h	h	h	b	h	b	h	b	h	h	b	h	a	h	b	b	h	h	h	h	b	b	h	b	a	h	h	h	h	a
Marker16948	h	a	h	a	a	h	h	a	b	b	b	h	b	b	h	b	h	b	b	h	b	h	h	b	h	h	b	h	h	a	b	b	h	a	h	h	b	h	a	h	h	h	h	h	b	b	b	b	h
Marker17001	h	a	h	a	h	b	b	h	b	b	a	a	h	h	a	a	a	h	h	b	b	a	h	h	b	h	a	h	h	h	a	h	b	h	h	b	h	h	h	h	h	h	h	b	h	h	h	a	h
Marker17055	b	a	b	a	a	h	h	a	h	h	b	a	b	h	h	b	h	b	b	h	b	h	h	b	h	h	b	b	a	a	b	b	h	h	h	h	b	h	h	h	h	a	h	a	h	h	a	b	a
Marker17222	h	h	a	a	h	h	b	b	b	h	a	h	h	h	b	h	h	h	h	h	a	b	h	h	a	b	a	h	a	h	a	b	h	h	a	b	h	h	a	a	h	h	a	a	b	a	a	a	a
Marker17246	h	a	a	b	h	a	a	a	h	a	h	h	h	h	a	h	a	h	h	a	h	b	a	a	h	a	b	h	a	h	h	h	a	h	a	a	h	h	a	a	h	a	h	h	h	h	a	h	a
Marker17451	h	h	b	a	h	b	b	h	h	h	b	a	b	b	h	h	h	h	h	h	h	h	a	b	h	h	a	a	h	b	a	b	b	h	b	h	h	h	h	a	h	h	a	b	h	h	b	h	b
Marker17490	h	h	a	a	h	a	h	b	b	h	h	h	h	h	b	h	a	h	h	h	h	b	h	h	a	b	a	h	a	h	a	b	h	h	a	b	h	h	h	a	h	h	a	a	b	a	a	h	a
Marker17507	b	h	h	b	b	b	h	h	h	h	h	h	b	h	h	h	h	b	h	b	h	h	h	h	h	h	b	b	b	h	h	a	b	h	b	h	h	h	b	a	h	h	h	a	h	h	b	h	a
Marker17513	a	h	a	a	h	h	b	h	b	a	h	b	a	a	h	a	h	h	h	h	b	h	a	h	h	h	b	b	b	h	b	h	a	h	h	a	a	h	b	a	b	b	h	h	h	a	a	h	h
Marker17528	a	a	h	h	h	a	b	a	h	h	h	h	b	h	h	h	h	h	b	a	a	h	b	h	b	a	h	a	h	h	h	a	h	b	h	b	h	a	h	h	a	h	b	a	a	a	h	h	h
Marker17555	a	a	a	a	h	b	b	h	b	b	a	a	h	h	a	a	a	h	h	b	b	a	h	h	b	h	a	h	h	a	a	h	b	h	h	b	h	h	a	h	h	a	h	b	h	h	h	a	h
Marker17630	b	a	b	a	h	h	a	b	h	b	h	a	a	a	a	b	h	h	a	h	a	b	h	h	h	b	b	b	h	h	h	h	b	a	a	h	b	a	h	b	h	a	b	h	a	h	a	h	h
Marker17722	h	h	a	a	h	a	b	b	b	h	a	h	h	h	b	h	h	h	h	h	a	b	h	h	a	b	a	h	a	h	a	b	h	h	a	b	a	h	a	a	h	h	a	a	b	a	a	a	a
Marker17748	b	a	b	a	a	h	h	a	h	h	b	a	b	h	h	b	h	b	b	h	b	h	h	b	h	h	b	b	a	a	b	b	h	h	h	h	h	h	h	h	h	a	h	a	h	h	a	h	a
Marker17755	b	h	h	a	b	b	h	h	a	h	h	a	h	a	a	b	h	a	h	b	a	h	h	b	b	h	b	a	h	h	a	b	b	h	h	b	h	h	b	b	a	h	a	b	h	a	b	h	b
Marker17787	a	h	a	a	a	h	b	a	b	h	h	b	h	a	h	h	h	b	a	h	h	h	h	a	b	b	b	h	b	h	h	h	h	h	a	a	h	h	h	b	h	h	h	h	b	a	h	h	h
Marker17910	a	h	h	h	h	a	b	h	b	h	b	b	h	h	h	h	h	h	b	a	b	b	b	b	h	h	b	h	h	b	a	h	h	h	h	a	h	h	b	a	h	b	h	b	h	a	h	h	b
Marker17960	h	b	a	a	h	h	h	b	h	h	h	h	a	a	a	h	a	b	b	a	a	a	h	h	h	a	b	h	a	h	h	b	a	h	a	h	a	b	h	a	b	h	b	h	a	h	a	a	b
Marker1798	a	b	a	a	a	b	h	b	a	h	a	b	h	h	h	h	h	h	a	a	h	b	h	h	a	h	b	a	h	h	b	b	h	h	b	a	b	b	b	a	a	a	b	h	h	b	h	h	h
Marker18050	b	a	b	a	a	h	h	a	h	h	b	a	b	h	h	b	h	b	b	h	b	h	h	b	b	h	b	b	a	a	b	b	a	h	h	h	h	a	h	h	h	a	h	a	h	h	a	b	a
Marker18073	a	h	h	a	b	h	h	h	a	a	h	a	a	a	h	h	h	h	h	b	h	h	b	b	a	b	b	h	h	b	a	h	h	a	a	a	h	h	a	h	a	a	a	h	b	a	b	h	h
Marker18102	a	b	a	h	h	h	a	h	h	h	h	h	h	a	a	h	h	b	b	h	a	h	h	b	b	h	h	h	a	h	h	h	h	h	h	b	a	h	h	a	h	h	h	h	a	a	h	h	b
Marker18107	h	h	b	h	a	h	a	b	h	h	h	h	h	a	b	h	b	h	h	h	h	h	h	h	b	h	b	a	a	b	h	b	h	a	h	a	h	b	b	h	h	h	b	a	b	a	h	b	h
Marker18109	a	h	b	a	h	b	b	h	h	h	b	a	b	h	a	h	h	h	h	h	h	h	h	b	h	h	a	a	h	b	a	b	b	h	b	h	h	h	h	a	h	h	a	b	h	h	b	h	h
Marker18119	a	h	a	a	a	h	b	b	b	a	h	b	a	a	h	a	h	h	h	h	b	h	a	h	h	b	b	b	b	h	b	h	a	h	h	a	a	h	b	a	b	b	h	h	h	h	a	h	h
Marker18128	h	h	h	a	b	h	h	h	a	h	h	a	a	h	h	h	h	h	h	b	h	h	b	b	h	b	b	h	h	b	a	h	h	a	a	a	h	h	a	h	a	a	a	b	b	a	b	h	b
Marker18142	b	a	b	a	a	h	h	a	h	h	b	a	b	h	h	b	h	b	b	h	b	h	h	b	h	h	b	b	a	a	b	b	h	h	h	h	b	h	h	h	h	a	h	a	h	h	a	b	a
Marker18173	h	h	h	h	h	h	h	h	h	a	b	h	h	a	b	a	a	b	a	b	b	h	h	h	h	h	b	b	h	h	h	h	h	h	h	h	h	h	a	h	h	h	a	a	h	a	h	h	h
Marker18233	b	a	b	h	a	h	h	a	h	h	b	a	h	h	h	b	h	b	h	h	h	h	h	h	h	h	b	h	a	a	h	b	h	h	h	h	b	h	h	h	h	a	h	a	h	h	a	b	a
Marker18349	h	b	a	a	h	h	h	b	h	h	h	h	a	a	a	a	a	b	h	a	a	a	h	h	a	a	h	h	h	a	b	b	h	h	h	h	h	h	h	a	b	h	h	a	a	h	a	h	h
Marker18367	b	h	b	b	b	h	a	b	h	b	h	a	a	a	a	b	h	h	a	b	a	b	h	h	a	b	b	b	h	h	h	b	b	h	a	h	h	a	a	b	h	a	h	h	a	b	a	h	h
Marker18390	a	a	h	a	b	h	h	h	a	h	h	h	h	a	h	h	h	h	h	h	h	h	b	b	h	h	b	h	b	b	a	h	h	a	a	h	a	a	a	h	a	a	a	b	b	h	b	h	b
Marker1845	h	h	h	b	h	h	a	b	b	b	h	a	a	a	a	h	a	h	b	h	h	b	a	b	h	b	h	b	h	h	h	h	a	h	a	b	h	h	h	h	b	h	h	h	h	b	h	b	h
Marker18478	h	a	h	h	h	h	b	a	h	b	b	h	h	h	a	b	a	h	h	h	b	a	a	a	b	h	a	b	h	a	b	a	a	b	h	b	h	b	b	b	h	h	h	b	h	h	a	a	h
Marker18557	h	a	a	h	a	h	b	h	b	a	h	a	h	a	b	h	b	h	h	h	b	b	h	b	b	b	h	h	h	h	b	h	h	h	a	b	a	b	h	b	a	h	a	h	h	b	h	h	h
Marker18586	h	h	a	a	h	a	h	b	b	h	h	h	h	h	h	h	h	h	h	h	h	b	h	h	a	b	a	h	a	h	a	b	h	h	a	b	h	h	h	a	h	h	h	a	b	a	a	h	a
Marker18587	h	a	a	h	h	b	h	h	h	h	a	h	b	a	h	b	a	-	h	a	b	b	h	h	a	b	h	b	h	h	a	b	h	h	b	a	h	b	a	h	h	h	h	a	b	h	b	a	a
Marker18604	h	h	h	b	h	h	a	b	b	b	h	a	a	a	a	h	a	h	b	h	h	b	a	b	h	b	h	b	h	h	h	h	a	h	a	b	h	h	h	h	b	h	h	h	h	b	h	b	h
Marker18753	h	b	h	h	b	h	h	h	b	h	h	h	b	h	a	h	h	b	h	h	h	a	a	h	h	b	h	h	h	a	h	h	h	h	h	h	h	h	h	a	a	h	b	h	b	h	h	h	h
Marker1876	h	b	a	a	h	h	h	h	h	h	h	h	h	a	a	h	h	b	b	a	a	a	h	h	h	a	b	h	a	h	h	b	a	h	a	h	h	b	h	a	h	h	b	h	a	h	a	a	b
Marker18911	a	b	h	h	h	h	b	a	h	a	h	b	h	h	h	a	h	b	a	h	h	h	h	a	b	h	h	b	h	h	h	h	h	b	a	a	h	h	h	b	h	h	h	a	b	h	h	h	h
Marker18915	a	a	a	a	a	a	a	a	a	a	a	a	a	a	a	a	a	a	a	h	h	a	h	a	a	a	a	a	a	a	a	a	a	a	a	a	a	h	a	a	h	a	h	a	a	a	a	a	a
Marker18916	a	a	h	a	h	b	b	h	b	b	a	a	h	h	a	a	a	h	h	b	b	a	h	h	b	h	a	h	h	a	a	h	b	h	h	b	h	h	h	h	h	h	h	b	h	h	h	a	h
Marker18953	a	a	h	a	a	h	a	h	b	h	a	h	h	a	b	h	b	b	h	h	h	h	a	h	h	h	h	a	h	h	h	b	a	a	h	a	h	h	b	a	h	h	h	a	h	h	b	b	h
Marker19004	h	h	a	a	h	h	h	b	h	h	h	h	a	a	a	a	a	b	h	a	a	a	h	h	a	a	h	h	h	a	b	b	h	h	h	h	h	h	h	a	b	h	h	a	a	h	a	a	h
Marker19007	h	b	h	h	b	h	b	h	b	h	h	h	h	h	a	h	h	b	h	a	a	a	a	h	h	b	h	b	h	a	h	a	h	h	h	h	h	h	h	a	a	h	b	h	b	h	h	h	h
Marker19031	h	h	h	a	h	b	b	h	b	b	a	a	h	h	a	a	a	h	h	b	b	a	h	h	b	h	a	h	h	a	a	h	b	h	h	b	h	h	h	h	h	h	h	b	h	h	h	a	h
Marker19040	a	h	h	h	h	h	h	h	a	h	a	h	b	h	b	h	h	a	h	a	a	h	b	h	h	h	h	h	h	a	h	a	h	h	h	h	h	a	h	b	h	h	b	a	h	h	b	h	b
Marker19089	h	h	a	a	a	h	b	h	b	h	h	b	h	a	h	h	h	h	h	h	h	h	h	a	h	b	b	h	b	h	h	h	h	h	a	a	h	h	h	b	h	h	h	h	b	a	h	h	h
Marker19176	b	h	h	b	b	b	h	a	h	h	h	h	b	h	h	h	h	b	h	b	h	h	h	h	h	h	b	b	b	h	h	a	h	h	b	h	h	h	b	a	a	h	h	a	h	h	b	h	a
Marker19187	h	h	h	h	h	h	h	h	h	a	b	h	h	a	b	a	a	b	a	b	b	h	h	h	h	h	b	b	h	h	h	h	h	h	h	h	h	h	a	h	b	h	a	a	h	a	h	h	h
Marker19206	b	a	b	a	a	h	h	a	h	h	b	a	b	h	h	b	h	b	b	h	b	h	h	b	h	h	b	b	a	a	b	b	h	h	h	h	b	h	h	h	h	a	h	a	h	h	a	b	a
Marker19247	a	h	a	h	a	h	b	b	b	a	h	b	a	a	h	a	h	h	h	h	b	h	a	h	h	b	b	b	b	h	b	h	a	h	h	a	a	h	b	a	b	b	h	h	h	a	a	h	h
Marker19249	h	h	a	a	h	a	h	b	b	h	h	h	h	h	b	h	a	h	h	h	h	b	h	h	a	b	a	h	a	h	a	b	h	h	a	b	h	h	h	a	h	h	a	a	b	a	a	h	a
Marker19311	b	h	a	b	a	h	h	h	b	b	h	h	b	a	b	b	a	h	b	a	h	h	a	b	h	h	a	a	h	b	h	a	h	h	h	b	h	a	h	a	h	a	h	h	b	a	a	a	a
Marker19372	b	h	h	b	b	b	h	a	h	h	h	h	h	h	h	h	h	b	h	b	h	h	h	h	h	h	b	b	b	h	h	a	h	h	b	h	h	h	b	a	a	h	h	h	h	h	b	h	a
Marker19419	a	h	h	a	h	h	h	h	h	b	h	h	a	a	b	b	a	b	h	b	h	a	b	h	h	h	a	a	b	h	a	h	a	a	b	h	h	h	h	h	b	a	h	a	h	b	h	b	h
Marker19483	a	a	h	a	a	a	h	a	a	h	b	h	h	a	h	a	h	h	h	h	b	h	b	b	h	h	h	h	b	h	a	h	b	a	a	h	a	h	a	h	a	b	a	h	b	b	b	h	b
Marker19532	b	a	h	a	a	h	h	a	b	h	b	a	b	b	h	b	h	b	b	h	b	h	h	b	h	h	b	h	h	a	b	b	h	h	h	h	b	h	h	h	h	a	h	h	h	b	h	b	a
Marker19621	b	h	h	h	b	a	b	h	h	a	h	a	h	a	a	b	a	b	h	b	b	h	h	h	a	h	a	a	b	h	h	a	h	h	b	a	a	a	h	h	h	a	h	h	b	h	h	h	h
Marker19640	a	h	h	h	h	a	b	h	b	h	b	b	h	h	h	h	h	h	b	a	b	b	b	h	h	h	b	h	a	b	a	a	h	h	h	a	h	h	b	a	b	b	h	b	h	a	h	h	b
Marker19645	h	h	a	a	h	a	h	b	b	h	h	h	h	h	b	h	a	h	h	h	h	b	h	h	a	b	a	h	a	h	a	b	h	h	a	b	h	h	h	a	h	h	a	a	b	a	a	h	a
Marker19647	h	h	a	a	h	a	h	b	b	h	h	h	h	h	b	h	a	h	h	h	h	b	h	h	a	b	a	h	a	h	a	h	h	h	a	b	h	h	h	a	h	h	a	a	b	a	a	h	a
Marker19659	b	h	h	a	h	b	h	b	a	h	h	a	a	a	a	h	b	a	h	b	h	h	h	b	h	b	b	h	h	b	a	b	h	a	h	h	h	h	h	b	a	a	a	b	h	a	b	h	b
Marker19681	a	a	h	h	h	a	h	h	a	h	b	h	b	a	h	a	h	a	b	h	h	h	b	h	b	h	h	h	b	h	h	h	h	a	b	b	h	h	h	h	h	h	h	h	b	h	b	a	b
Marker19802	b	a	b	a	a	a	h	a	h	h	b	a	b	h	h	b	h	b	b	h	b	h	h	b	h	h	b	b	a	a	b	b	h	h	h	h	b	h	h	h	h	h	h	a	h	h	a	b	a
Marker19839	b	b	b	h	h	a	b	a	b	h	h	b	h	b	a	h	h	h	h	h	h	a	a	h	b	b	h	h	h	h	b	h	h	h	h	h	b	h	b	h	h	h	h	a	b	b	b	b	h
Marker19884	h	b	h	h	b	h	b	h	b	h	h	h	b	h	a	h	h	b	h	a	a	a	a	h	h	b	h	b	h	a	h	a	h	h	h	h	h	h	b	a	a	h	b	h	b	h	h	h	h
Marker19912	b	a	b	a	a	h	h	a	h	h	b	a	b	h	h	b	h	b	h	h	b	h	h	b	b	h	b	b	a	a	b	b	a	h	h	h	h	a	h	h	h	a	h	a	h	h	a	h	a
Marker19968	b	h	h	h	a	b	a	h	b	h	h	h	b	h	h	h	h	h	b	h	a	h	h	b	h	a	a	h	h	b	a	h	a	h	b	h	h	a	a	a	a	a	a	h	h	h	h	b	h
Marker19980	a	a	a	a	a	h	b	a	b	h	h	b	h	a	h	h	h	b	a	h	h	h	h	a	b	b	b	h	b	h	h	h	h	h	a	a	h	h	h	b	h	h	h	h	b	a	h	h	h
Marker2001	a	h	a	a	a	b	h	b	a	h	a	b	a	h	h	h	h	h	h	a	h	b	h	h	a	h	b	a	h	h	b	b	h	h	b	a	b	b	b	a	a	a	b	h	h	b	h	h	h
Marker20017	h	h	h	a	a	h	a	h	b	h	a	h	h	a	b	b	b	h	b	h	h	h	a	h	b	a	b	a	a	b	h	b	h	a	h	a	h	h	b	a	h	h	b	a	b	a	b	b	h
Marker20058	a	h	h	a	b	h	h	h	a	a	h	a	a	a	h	h	h	h	h	b	h	h	b	b	a	b	b	h	h	b	a	h	h	a	a	a	h	h	a	h	a	a	a	b	b	a	b	h	h
Marker20103	h	a	h	a	a	h	h	a	b	b	b	h	h	b	h	b	h	b	h	h	b	h	h	b	h	h	b	h	h	a	b	b	h	a	h	h	b	h	a	h	h	h	h	h	b	b	b	b	h
Marker20127	b	h	h	b	b	b	b	a	h	h	h	h	b	h	h	h	b	b	h	b	h	h	h	h	h	h	b	b	b	h	h	a	h	b	b	h	h	h	b	a	a	h	h	a	h	h	b	h	a
Marker20164	a	b	h	a	h	h	h	h	h	a	b	b	a	a	b	b	a	h	h	h	b	h	b	h	h	h	a	h	b	b	h	b	h	b	b	a	h	h	b	h	h	a	h	h	h	a	b	h	h
Marker20191	a	b	h	a	h	b	h	b	a	a	a	h	a	h	h	h	h	h	a	a	a	h	h	h	h	h	b	a	h	h	h	b	h	h	b	a	b	b	b	a	h	a	h	h	a	b	h	h	h
Marker20205	b	h	h	h	h	b	h	b	a	h	h	a	a	a	a	h	b	h	h	b	h	b	b	b	h	b	b	h	h	b	a	b	h	a	h	h	h	h	h	h	a	a	a	b	h	a	b	h	b
Marker20206	a	h	h	a	b	h	h	h	a	h	h	h	a	a	h	h	h	h	h	b	h	h	b	b	a	b	b	h	h	b	a	h	h	a	a	a	h	h	a	h	a	a	a	b	b	a	b	h	b
Marker20330	b	a	b	a	a	h	h	a	h	h	b	a	b	h	h	b	h	b	b	h	b	h	h	b	h	h	b	b	a	a	h	b	a	h	h	h	b	a	b	h	h	a	h	a	h	h	a	b	a
Marker20350	h	h	h	a	h	h	h	a	b	b	b	h	h	b	h	b	h	b	h	h	b	h	h	h	h	h	b	h	h	h	b	b	h	a	h	h	b	h	a	h	h	h	a	h	b	b	b	b	h
Marker20363	b	a	a	a	a	h	h	a	b	h	b	a	b	b	h	b	h	b	b	h	b	h	h	b	h	h	b	h	a	a	b	b	h	h	h	h	b	h	h	h	h	a	h	h	h	b	h	b	a
Marker20382	a	a	b	h	a	a	h	h	a	h	b	h	b	h	h	a	h	a	b	h	h	h	b	h	b	h	h	a	b	h	h	h	h	h	b	b	a	h	h	h	h	h	h	h	h	h	b	a	h
Marker20385	a	a	a	a	h	b	b	h	b	b	a	a	h	h	a	h	a	h	h	b	b	a	h	h	b	h	a	h	h	h	a	h	b	h	h	b	h	h	a	h	h	a	h	b	h	h	b	a	h
Marker20397	b	h	h	b	b	b	h	a	h	h	h	h	b	h	h	h	h	b	h	b	h	h	b	h	h	h	b	b	b	h	h	a	h	h	b	h	h	h	b	h	h	h	h	a	h	h	b	h	a
Marker20404	h	a	h	a	h	b	b	h	b	b	a	a	h	h	a	a	a	h	h	b	b	a	h	h	b	h	a	h	h	a	a	h	b	h	h	b	h	h	h	h	h	h	h	b	h	h	h	a	h
Marker20471	b	b	a	a	h	a	h	b	b	h	h	h	h	h	b	h	a	h	h	h	h	b	h	h	a	b	a	h	a	h	a	b	h	h	a	b	h	h	h	a	h	h	a	a	b	a	a	h	a
Marker20514	a	b	a	h	h	h	a	h	h	h	h	h	h	a	a	h	h	b	b	h	a	h	h	b	b	h	h	h	h	h	h	h	h	h	h	h	a	h	h	a	h	h	h	h	a	a	h	h	b
Marker2056	h	b	h	h	a	b	h	h	b	h	a	a	b	h	b	h	b	h	h	h	h	h	h	a	b	h	a	a	a	a	a	a	b	h	h	b	h	a	a	b	a	h	b	h	a	a	a	a	h
Marker20565	a	h	a	a	a	h	b	h	b	h	h	b	a	a	h	h	h	b	a	a	h	h	h	a	b	b	b	h	b	h	h	h	h	b	h	a	h	h	h	b	h	b	h	b	b	a	h	h	h
Marker20582	a	h	h	h	h	a	b	h	b	h	b	b	h	h	h	h	h	h	b	a	b	b	b	b	h	h	b	h	a	b	a	h	h	h	h	a	h	h	b	a	b	b	h	b	h	a	h	h	b
Marker20703	h	h	a	a	h	a	h	b	b	h	a	h	h	h	h	h	a	h	h	h	b	h	h	h	a	b	a	h	a	h	a	b	h	h	a	b	h	h	h	a	h	h	a	a	b	a	a	h	a
Marker20748	h	b	a	a	h	h	h	b	h	h	h	h	a	a	a	a	h	b	h	a	a	a	h	h	a	a	h	h	h	a	b	b	h	h	h	h	h	h	h	a	b	h	h	a	a	h	a	a	h
Marker20767	h	a	a	h	a	h	b	h	b	h	h	h	h	h	b	h	b	h	h	h	b	b	h	h	b	b	a	h	a	a	a	b	h	a	a	b	a	h	a	h	h	a	a	a	h	h	h	h	h
Marker20858	h	b	a	a	h	a	h	h	h	b	a	h	h	a	a	a	h	b	a	a	h	a	h	h	h	a	h	h	h	a	b	h	b	b	h	h	h	h	h	a	h	h	h	a	a	h	b	h	h
Marker20935	b	h	h	a	h	h	b	h	a	h	h	a	h	h	h	h	a	h	h	b	b	a	h	b	h	h	h	a	h	b	b	h	h	h	b	b	a	h	b	b	b	b	b	h	h	b	h	h	a
Marker20987	b	h	h	a	h	b	h	b	a	h	h	h	a	a	a	h	b	a	h	b	h	h	h	b	h	b	b	h	h	b	a	b	h	a	h	h	h	b	h	b	a	a	a	b	h	a	b	h	b
Marker21079	a	a	b	h	b	h	h	a	h	a	a	h	h	h	a	h	b	h	h	a	a	a	b	b	b	h	h	h	h	h	a	h	a	b	h	b	h	b	b	b	h	h	h	b	h	h	h	h	a
Marker21131	h	a	h	h	h	h	h	h	h	h	a	h	h	h	h	h	h	h	h	a	a	h	h	h	h	a	a	h	h	a	h	a	h	h	h	h	h	a	h	h	h	h	h	a	h	h	h	h	h
Marker21160	h	h	b	b	a	h	a	h	h	h	h	b	h	h	b	h	h	h	h	h	h	h	h	h	b	a	b	h	a	b	h	h	a	a	h	a	h	b	h	a	a	h	h	a	b	h	h	b	h
Marker21188	h	h	h	h	h	b	b	h	a	h	h	a	b	b	a	h	h	a	h	h	a	h	a	h	h	h	a	a	h	b	h	b	b	h	b	h	h	h	h	h	h	b	a	b	h	h	b	h	b
Marker21266	a	a	h	a	b	h	h	h	a	b	h	h	h	a	h	h	h	h	h	h	h	h	b	b	h	h	b	h	h	h	a	h	b	a	a	h	a	h	a	h	a	a	a	h	b	b	b	h	b
Marker21273	h	b	a	a	h	h	h	b	h	h	h	h	a	a	a	a	a	b	h	a	a	a	h	h	a	a	h	h	h	a	b	b	h	h	h	h	h	h	h	a	b	h	h	a	a	h	a	a	h
Marker21309	h	a	h	h	h	h	b	a	h	b	h	h	h	h	a	b	a	h	h	h	b	a	a	a	b	h	a	b	h	a	b	a	a	b	h	h	h	b	h	h	h	h	h	b	h	a	a	a	h
Marker21327	a	h	h	a	h	h	h	h	h	b	h	h	a	a	b	b	a	b	h	b	h	a	h	h	h	h	a	a	b	h	a	h	a	h	b	h	h	h	h	h	b	a	h	a	h	b	h	b	h
Marker21330	h	a	b	a	h	b	b	h	h	h	b	a	b	b	a	h	h	h	h	h	h	h	a	b	h	h	a	a	h	b	a	b	b	h	b	h	h	h	h	a	h	h	a	b	h	h	b	h	b
Marker21338	a	b	h	a	h	h	h	h	h	a	b	b	a	a	b	b	a	h	h	h	b	h	b	h	h	h	a	h	b	b	a	b	h	b	b	a	h	h	b	h	h	a	h	h	h	a	b	h	h
Marker21350	b	a	b	a	a	h	h	a	h	h	b	a	b	h	h	b	h	b	b	h	b	h	h	b	h	h	b	b	a	a	b	b	a	h	h	h	b	a	h	h	h	a	h	a	h	h	a	b	a
Marker21364	b	a	b	a	b	h	h	a	h	a	a	h	h	h	a	h	h	h	h	a	a	a	b	b	b	h	a	h	h	h	a	h	a	b	h	b	h	b	h	b	h	h	a	h	h	h	b	b	a
Marker2139	h	a	a	h	h	a	a	a	h	a	h	h	b	h	a	h	a	h	h	a	h	b	a	a	h	a	b	h	a	h	h	h	a	h	a	h	h	h	a	a	h	a	h	h	h	h	a	h	a
Marker21439	h	h	h	h	b	h	b	h	b	h	h	h	h	h	a	h	h	b	h	a	a	a	a	h	h	b	h	b	h	a	h	a	h	h	h	h	h	h	h	a	a	h	b	h	b	h	h	h	h
Marker21537	a	b	a	h	h	h	a	h	h	h	h	h	h	a	a	h	h	b	b	h	a	h	h	b	b	h	h	h	a	h	h	h	h	h	h	b	a	h	h	a	h	h	h	h	a	a	h	h	b
Marker21575	b	a	h	h	a	b	h	b	b	b	h	h	h	h	h	h	h	h	b	b	a	h	h	b	h	a	a	h	a	b	a	a	a	h	b	a	b	h	a	a	a	h	a	h	h	h	a	b	h
Marker21666	b	a	b	a	a	h	h	a	h	h	b	a	b	h	h	h	h	b	b	h	b	h	h	b	h	h	b	b	a	a	b	b	a	h	h	h	b	a	h	h	h	a	h	a	h	h	a	b	a
Marker21727	h	h	a	h	h	a	h	b	b	h	h	h	h	h	b	h	a	h	h	h	h	b	h	h	a	b	a	h	a	h	a	b	h	h	a	b	h	h	h	a	h	h	a	a	b	a	a	h	a
Marker21763	h	h	a	a	h	a	h	h	h	b	a	h	h	a	a	a	h	b	a	a	h	a	h	h	h	a	h	h	h	a	b	h	b	b	h	h	h	h	h	a	h	h	h	a	a	h	b	h	h
Marker21821	a	h	h	a	b	h	h	h	a	a	h	a	a	a	h	h	h	h	h	b	h	h	b	b	a	b	b	b	h	b	a	h	h	a	a	a	h	h	a	h	a	a	a	b	b	a	b	h	b
Marker21907	a	a	b	a	b	b	h	h	a	-	h	h	h	a	h	-	h	h	h	b	h	h	b	b	h	h	b	h	b	h	a	h	b	a	a	h	a	h	a	h	a	a	a	h	b	b	h	h	b
Marker21938	a	h	h	h	b	a	b	h	b	h	h	h	h	h	h	h	b	b	a	a	a	a	a	b	h	h	h	b	a	a	h	a	h	b	h	h	a	b	a	a	a	h	h	h	b	b	a	b	b
Marker21945	h	b	a	a	h	a	h	a	h	b	a	h	h	a	a	a	h	b	a	a	h	a	h	h	h	a	h	h	h	a	b	h	b	b	h	h	h	h	h	a	h	h	h	a	a	h	b	h	h
Marker2195	h	h	b	a	h	b	b	h	h	h	b	a	b	b	a	h	h	h	h	h	h	h	a	b	h	h	a	a	h	b	a	b	b	h	b	h	h	h	h	a	h	h	a	b	h	h	b	h	b
Marker21993	a	b	h	a	h	h	h	h	h	a	b	b	a	a	b	b	a	h	h	h	b	h	b	h	h	h	a	h	b	b	h	b	h	b	b	a	h	h	b	h	h	a	h	h	h	a	b	h	h
Marker22005	b	h	h	a	h	b	h	h	a	h	h	a	h	a	a	h	h	a	h	b	a	h	h	b	b	h	b	a	h	h	a	b	b	h	h	b	h	h	b	b	a	h	a	b	h	a	b	h	b
Marker22008	h	b	a	a	h	a	b	b	b	h	b	b	b	b	b	h	h	h	h	b	h	b	h	b	a	b	a	h	a	h	a	b	h	a	a	b	a	h	a	b	h	h	a	-	b	h	a	a	h
Marker22035	a	h	b	a	h	h	a	a	h	b	a	h	h	h	h	h	h	b	h	a	a	a	h	h	h	h	a	h	a	h	a	h	a	b	h	b	h	h	h	b	h	h	a	a	h	h	h	b	a
Marker22037	a	b	a	h	h	h	a	h	h	h	h	h	h	a	a	h	h	b	b	h	a	h	h	b	b	h	h	h	h	h	h	h	h	h	h	b	a	h	h	a	h	h	h	h	a	a	h	h	b
Marker22049	h	b	a	a	h	a	h	h	h	b	h	h	h	a	a	a	h	b	a	a	h	a	h	h	a	a	h	h	h	a	b	h	b	b	h	h	h	h	h	a	h	h	h	a	a	h	b	a	h
Marker22052	a	b	a	a	a	a	h	h	h	b	h	h	h	h	b	b	a	b	h	b	b	a	h	a	h	h	a	h	b	h	a	h	a	h	h	b	h	h	b	h	b	a	h	a	h	b	h	b	h
Marker22116	a	b	h	h	h	h	h	h	h	h	a	h	b	h	b	h	h	h	h	a	a	h	b	h	h	a	a	a	h	a	h	a	h	h	h	h	h	a	h	b	h	h	b	a	h	h	b	h	b
Marker2215	h	b	a	a	h	a	h	b	h	h	h	h	h	a	a	a	h	b	h	a	a	a	a	h	a	a	h	h	h	a	b	h	b	b	h	h	h	h	h	a	b	h	h	a	a	h	h	a	h
Marker22221	h	h	a	a	h	a	h	b	b	b	h	h	h	h	b	h	a	h	h	h	h	b	h	h	a	b	a	h	a	h	a	b	h	h	a	b	h	h	h	a	h	h	a	a	b	a	a	h	a
Marker22226	a	b	a	h	h	h	a	h	h	h	h	h	h	h	a	h	h	b	b	h	a	h	h	b	b	h	h	h	h	h	h	h	h	h	h	h	a	h	h	a	h	h	h	h	a	a	h	h	b
Marker22231	h	h	b	h	a	h	a	b	h	h	h	h	h	h	b	h	b	h	h	h	h	h	h	h	b	h	b	a	a	b	h	b	h	a	h	a	h	b	b	a	a	h	b	a	b	a	h	b	h
Marker22263	h	a	h	h	h	h	b	a	h	b	h	h	h	h	a	b	a	h	a	h	b	a	a	a	b	h	a	h	h	a	b	a	a	b	h	h	h	b	h	h	h	h	h	b	h	h	a	a	h
Marker22266	h	b	a	a	h	a	a	h	h	b	h	h	h	a	a	a	h	b	a	a	h	h	h	h	h	a	h	h	h	a	b	h	b	b	h	h	b	h	b	h	h	h	h	a	h	a	b	h	h
Marker22269	a	b	h	a	h	h	a	h	h	a	b	b	a	a	h	h	a	h	h	a	h	h	b	b	h	h	a	h	h	h	h	b	h	b	h	h	h	h	b	a	h	a	h	h	a	a	h	h	a
Marker22283	h	h	a	a	h	a	b	b	b	h	a	h	h	h	b	h	h	h	h	h	a	b	h	h	a	b	a	h	a	h	a	b	h	h	a	b	a	h	a	a	h	h	a	a	b	a	a	a	a
Marker22378	b	a	b	a	a	h	h	a	h	h	b	a	b	h	h	b	h	b	b	h	b	h	h	b	h	h	b	b	a	a	b	b	h	h	h	h	h	h	h	h	h	a	h	a	h	h	a	b	a
Marker22397	b	b	h	b	b	a	b	h	h	a	b	h	h	a	a	b	h	b	h	b	b	h	h	h	h	h	a	a	b	h	h	h	a	b	b	a	h	a	h	b	h	a	h	h	b	h	a	h	h
Marker22411	h	b	b	h	h	a	b	a	b	b	h	b	a	b	a	h	h	h	h	h	h	a	a	h	b	b	h	h	a	h	b	h	a	h	h	h	b	h	h	h	h	a	h	a	h	b	b	b	h
Marker2243	a	b	a	a	h	b	h	b	a	h	a	b	a	h	h	h	h	h	a	a	h	b	h	h	a	h	b	a	h	h	b	b	h	h	b	a	b	b	b	a	a	a	b	h	h	b	h	h	h
Marker22433	h	a	a	a	h	h	b	b	b	a	h	-	h	h	b	h	b	h	h	h	b	b	h	h	-	b	a	h	a	h	a	b	h	a	a	b	a	h	a	h	h	a	a	a	h	a	h	h	h
Marker22472	h	-	b	h	b	h	b	b	b	h	h	h	h	h	a	a	b	b	h	a	a	a	h	h	h	b	h	b	h	a	h	a	h	h	h	h	b	h	h	a	a	b	b	h	b	h	h	h	h
Marker22479	b	b	h	h	h	b	b	h	a	h	h	a	b	h	a	h	h	a	h	h	a	h	a	b	h	h	h	a	h	b	a	b	b	h	b	h	h	h	h	b	h	h	a	b	h	h	b	h	b
Marker22551	a	b	a	a	a	b	h	b	a	a	a	b	h	h	h	h	h	h	a	a	h	b	h	h	a	h	b	a	h	h	b	b	h	h	b	a	b	b	b	a	a	a	b	h	h	b	h	h	h
Marker22567	a	a	b	a	a	a	h	h	a	h	b	h	h	a	h	a	h	h	h	h	b	h	b	b	h	h	h	h	b	h	a	h	b	a	a	h	a	h	a	h	a	b	a	h	b	b	b	h	b
Marker22613	a	a	a	a	b	h	a	h	a	b	a	h	b	a	a	h	h	b	b	h	b	h	h	h	a	h	h	a	b	h	a	a	h	h	a	b	a	h	h	a	h	a	h	a	a	b	a	h	b
Marker22649	b	h	a	h	b	a	h	a	h	b	h	h	h	h	h	h	h	b	a	h	b	a	h	h	h	h	h	h	h	b	h	a	b	b	b	h	b	h	b	b	a	a	b	a	h	a	b	h	h
Marker2265	h	b	a	a	h	h	h	h	h	h	h	h	a	a	a	h	a	b	b	a	a	a	h	h	h	a	b	h	a	h	h	b	a	h	a	h	a	b	h	a	b	h	b	h	a	h	a	a	b
Marker22652	h	b	h	h	a	b	h	h	b	h	a	a	b	h	b	h	b	h	h	h	h	h	h	a	b	h	a	a	a	a	a	a	b	h	h	b	h	a	a	b	a	h	b	h	a	a	a	a	h
Marker22665	a	a	h	a	a	a	a	a	a	h	b	h	b	a	h	a	h	a	b	h	b	h	b	h	h	h	h	a	b	h	h	h	b	a	b	h	a	h	a	h	a	h	h	h	b	b	b	a	b
Marker22672	b	b	a	b	a	h	h	h	b	h	h	h	b	a	b	b	a	a	b	a	a	h	a	h	h	h	a	a	h	b	h	a	h	h	a	b	h	a	h	a	h	a	h	h	b	a	a	a	a
Marker22682	a	b	h	a	h	b	h	b	b	h	a	a	a	a	h	h	h	h	a	h	a	h	h	h	a	h	h	h	h	h	h	b	h	h	b	a	h	b	b	a	a	a	h	a	a	h	h	h	h
Marker22687	a	b	a	a	a	b	h	b	a	h	a	b	a	h	h	h	a	h	a	a	h	b	h	h	a	h	b	a	h	h	b	b	h	h	b	a	b	b	b	a	a	a	b	h	h	b	h	h	h
Marker22688	h	b	a	a	h	h	h	b	h	h	h	h	a	a	a	h	a	b	h	a	a	a	h	h	a	a	h	h	h	a	b	b	h	h	h	h	h	h	h	a	b	h	h	a	a	h	a	a	h
Marker22693	a	h	a	h	a	h	h	a	h	h	h	h	h	a	h	b	h	h	a	h	h	h	h	a	h	h	h	h	h	h	h	h	h	h	a	a	h	h	h	h	h	h	h	h	h	a	h	h	h
Marker22702	a	a	b	h	a	a	h	h	a	h	b	h	b	a	h	a	h	a	b	h	h	h	b	h	b	h	h	a	b	h	h	h	h	h	b	b	a	h	h	h	h	h	h	h	h	h	b	a	h
Marker22704	h	b	a	a	h	b	h	b	h	b	h	h	a	a	a	a	a	b	h	a	a	a	h	h	a	a	h	h	h	a	b	b	h	h	h	h	h	h	h	a	b	h	h	a	a	h	a	a	h
Marker22707	a	h	h	a	h	h	h	h	h	b	h	h	a	a	b	b	a	b	h	b	h	a	b	h	h	h	a	a	b	h	a	h	a	h	b	h	h	h	h	h	b	a	h	a	h	b	h	h	h
Marker22734	a	h	h	b	h	a	h	a	b	b	h	h	a	h	a	a	h	a	h	b	b	h	h	h	h	a	h	h	b	h	a	h	a	a	b	h	a	h	h	b	a	h	a	a	h	b	a	h	a
Marker22739	a	a	h	a	a	a	h	h	a	h	b	h	h	a	h	a	h	h	h	h	b	h	b	b	h	h	h	h	b	h	a	h	b	a	a	h	a	h	a	h	a	b	a	h	b	h	b	h	b
Marker22740	b	a	b	a	a	h	h	a	h	h	b	a	b	h	h	b	h	b	b	h	b	h	h	b	h	h	b	b	h	a	b	b	a	h	h	h	b	a	h	h	h	a	h	a	h	h	a	b	a
Marker22756	h	b	a	a	h	h	h	b	h	h	h	h	a	a	a	a	a	b	h	a	a	a	h	h	a	a	h	h	h	a	b	b	h	h	h	h	h	h	b	a	b	h	h	a	a	h	a	a	h
Marker22782	a	h	h	h	h	a	h	a	h	h	a	h	b	h	b	a	h	h	h	a	a	h	b	h	b	a	a	a	h	a	h	a	h	h	h	h	h	a	h	b	h	h	b	a	h	h	b	h	b
Marker22836	a	a	a	a	h	b	b	h	b	h	a	a	h	h	a	a	a	h	h	b	b	a	h	b	b	h	a	h	h	a	a	h	b	h	h	b	h	h	a	h	h	a	h	b	h	h	b	a	h
Marker22837	h	h	h	a	b	b	h	b	a	h	h	a	a	a	h	h	b	h	h	b	h	b	b	b	h	b	b	h	h	b	a	b	h	a	a	h	h	h	h	b	a	h	a	b	h	a	b	h	b
Marker22879	h	a	b	h	b	h	h	a	h	h	a	h	h	h	a	h	h	h	h	a	a	h	b	b	b	h	h	h	h	h	a	h	a	b	h	b	h	b	h	b	h	h	a	b	h	h	h	b	a
Marker22894	a	h	a	a	b	h	a	h	a	b	a	h	b	a	a	h	h	b	b	h	b	h	h	h	a	h	h	a	b	h	a	a	h	h	a	b	a	h	h	a	h	a	h	a	h	b	a	h	b
Marker22925	h	h	b	a	h	b	b	h	h	h	b	a	b	b	a	a	a	h	h	h	h	h	a	b	h	h	a	a	h	b	a	b	b	h	b	h	h	h	h	a	h	h	a	b	h	h	b	h	b
Marker22945	h	b	a	a	h	h	h	b	h	h	h	h	a	a	a	a	a	b	h	a	a	a	h	h	a	a	h	h	h	a	b	b	h	h	h	h	h	h	h	a	b	h	h	a	a	h	a	a	h
Marker22966	h	h	h	b	h	b	h	a	h	b	a	h	b	h	h	h	h	b	h	b	h	h	b	h	b	h	b	b	b	h	h	a	h	b	b	h	h	h	b	h	b	h	h	a	h	h	h	h	a
Marker23000	h	b	a	a	h	a	h	h	h	b	a	h	h	a	h	a	h	h	a	h	h	a	h	h	a	a	h	h	h	a	b	h	b	b	h	h	h	h	h	a	h	h	h	a	a	h	b	a	h
Marker23007	b	b	h	h	h	a	b	a	b	b	h	b	a	h	a	h	h	h	h	h	h	a	a	h	h	a	h	h	a	h	b	h	a	h	h	h	b	h	b	h	h	a	h	a	h	b	b	h	h
Marker23028	b	h	h	h	b	a	b	h	b	b	b	h	h	h	h	b	b	b	h	a	a	a	a	b	h	h	h	b	a	a	h	a	h	b	h	h	a	b	a	a	a	b	h	h	b	h	a	b	b
Marker23079	a	h	h	a	a	a	h	h	h	b	h	h	h	h	b	b	a	b	h	b	b	a	b	h	h	h	a	h	b	h	a	h	a	h	h	h	h	h	b	h	b	a	h	a	h	b	h	b	h
Marker23104	h	h	h	h	h	h	h	h	h	b	h	h	b	h	h	a	a	h	b	h	h	h	h	h	b	h	h	h	b	h	h	b	h	h	b	h	h	h	h	h	h	h	h	h	h	h	h	h	h
Marker23123	h	a	a	h	h	h	b	h	b	a	h	h	h	h	b	h	b	h	h	h	b	b	h	h	b	b	a	h	a	h	a	b	h	a	a	b	h	h	a	h	h	a	a	a	h	h	h	h	h
Marker23167	b	a	a	a	a	h	h	a	b	h	b	h	b	b	h	b	h	b	b	h	b	h	h	b	h	h	h	h	h	a	b	b	h	a	h	h	b	h	h	h	h	a	h	h	h	b	h	b	a
Marker23177	h	h	a	h	h	h	h	a	h	b	a	b	h	b	h	a	b	h	a	a	h	h	h	h	h	h	h	a	a	h	h	b	a	h	b	b	h	b	b	h	h	h	h	a	h	h	h	h	h
Marker23193	a	h	h	h	h	h	h	h	h	h	a	h	b	h	b	h	h	h	h	h	a	h	b	h	h	a	a	h	h	a	h	h	h	h	h	h	h	a	h	b	h	h	b	a	h	h	b	h	b
Marker23257	h	b	a	a	h	a	h	h	h	b	h	h	h	h	a	h	h	b	a	a	a	a	h	h	h	a	h	h	h	h	b	h	b	h	h	h	b	h	b	b	a	a	b	a	h	a	b	b	h
Marker23307	h	h	b	b	a	a	a	h	h	h	h	b	h	h	b	h	h	h	h	h	h	h	h	h	h	a	b	h	a	b	h	h	a	h	a	a	h	b	h	a	a	h	h	a	b	h	h	b	h
Marker23308	a	h	h	a	a	a	h	h	h	h	h	h	h	h	b	b	a	h	h	b	b	a	h	a	h	h	a	h	b	h	a	h	a	h	h	h	h	h	b	h	b	a	h	a	h	b	h	h	h
Marker23322	a	h	h	h	h	-	h	h	h	h	a	h	b	h	b	h	h	h	h	a	a	h	b	h	h	a	a	a	h	a	h	a	h	h	h	h	h	a	h	b	h	a	b	a	h	h	b	h	b
Marker23332	a	h	h	h	h	h	h	h	h	h	a	h	b	h	b	h	h	h	h	a	a	h	b	h	h	a	a	a	h	a	h	a	h	h	h	h	h	a	h	b	h	h	b	a	h	h	b	h	b
Marker23405	h	a	h	a	h	h	b	a	h	b	h	h	h	h	a	b	a	h	h	h	b	a	a	a	b	h	a	b	h	a	b	a	a	b	h	h	h	b	h	h	h	h	h	h	a	h	a	a	h
Marker23434	h	h	b	a	h	b	b	h	h	h	b	a	b	b	a	h	h	h	h	h	h	h	a	b	h	h	a	a	h	h	a	b	b	h	b	h	h	h	h	a	h	h	a	b	h	h	b	h	b
Marker23499	h	h	a	a	h	a	h	b	b	a	h	a	b	a	b	b	a	a	h	h	h	b	a	a	a	h	a	a	a	h	a	a	h	h	a	b	b	a	h	a	h	a	a	a	b	a	a	a	a
Marker23522	b	h	h	a	h	b	h	h	a	h	h	a	h	a	a	h	h	a	h	b	a	h	h	b	b	h	b	a	h	h	a	b	b	h	h	b	h	h	b	b	a	h	a	b	h	a	b	h	b
Marker23596	a	h	a	a	h	h	b	a	b	h	h	b	h	a	h	h	h	b	a	h	h	h	h	a	b	b	b	h	b	h	h	h	h	h	a	a	h	h	h	b	h	h	h	h	b	h	h	h	h
Marker23810	a	h	a	a	h	h	b	a	b	h	h	b	h	a	h	h	h	b	a	h	h	h	h	a	b	b	h	h	b	h	h	h	h	h	a	a	h	h	h	b	h	h	h	h	b	a	h	h	h
Marker23831	h	h	a	a	h	a	b	b	b	h	a	h	h	b	b	h	h	h	h	h	h	b	h	h	a	b	a	h	a	h	a	b	h	h	a	b	a	h	a	a	h	h	a	a	b	a	a	a	a
Marker23860	h	h	h	b	h	h	a	b	b	b	h	a	a	a	a	h	a	h	b	h	h	b	a	b	h	b	h	b	h	h	h	h	a	h	a	b	h	h	h	h	b	h	h	h	h	b	h	b	h
Marker23900	a	h	a	h	b	h	a	b	a	h	a	h	h	a	a	h	h	b	b	a	h	h	a	h	a	h	h	a	h	b	h	a	h	h	h	b	a	h	h	a	h	h	h	a	a	h	h	h	b
Marker24005	b	a	b	a	a	h	h	a	h	a	b	a	b	h	h	b	h	b	b	h	b	h	h	b	h	h	b	b	h	a	b	b	h	h	h	h	b	a	h	h	h	a	h	a	h	h	a	h	a
Marker2401	h	h	b	b	a	h	a	h	h	h	h	b	h	h	b	h	h	h	h	h	h	h	h	h	b	a	b	h	a	b	h	h	a	a	a	a	h	b	h	a	a	h	h	a	b	h	h	b	h
Marker24039	h	a	h	a	h	h	b	a	h	b	a	a	h	h	h	b	a	h	h	h	b	a	a	a	b	a	h	b	b	a	b	h	a	b	h	h	h	b	h	h	h	h	b	b	a	h	a	a	h
Marker24047	h	h	a	a	h	a	b	b	b	h	a	h	h	h	b	h	h	h	h	h	a	b	h	h	a	b	a	h	a	h	a	b	h	h	a	h	a	h	a	a	h	h	a	a	b	a	a	a	a
Marker24068	a	b	h	a	h	h	h	h	h	a	b	b	a	a	b	b	a	h	h	h	h	h	b	h	h	h	a	h	h	b	h	b	h	b	b	h	a	h	b	h	h	a	h	h	a	a	b	h	h
Marker24106	h	b	h	h	h	a	b	a	b	b	h	h	h	b	a	h	h	b	h	h	h	a	a	h	b	b	a	h	h	h	b	h	h	h	h	h	h	h	h	a	a	h	h	h	b	h	b	h	h
Marker24132	h	h	a	a	a	a	h	b	h	a	h	h	b	h	b	b	a	h	h	h	h	b	a	h	a	h	a	a	a	h	a	a	h	h	a	b	b	a	h	a	h	a	a	a	b	a	a	a	a
Marker24154	b	h	h	b	b	b	h	a	h	h	h	h	b	h	h	h	h	b	h	b	h	h	b	h	b	h	b	b	b	h	h	a	h	b	b	h	h	h	b	h	h	h	h	a	h	h	b	h	a
Marker24161	b	h	h	a	h	b	a	h	a	h	h	a	h	a	a	h	h	a	h	b	a	h	h	b	b	h	b	a	h	h	a	b	b	h	h	b	h	h	b	b	a	h	a	b	b	a	b	h	b
Marker24165	h	b	a	a	h	h	h	b	h	h	h	h	a	a	a	h	a	b	b	a	a	a	h	h	a	a	b	h	a	h	h	b	a	h	a	h	a	b	h	a	b	h	b	h	a	h	a	a	b
Marker24169	h	a	a	b	h	a	a	a	h	a	h	h	b	h	a	h	a	h	h	a	h	b	a	a	h	a	b	h	a	h	h	h	a	h	a	a	h	h	a	a	h	a	h	h	h	h	a	h	a
Marker24217	h	h	h	h	b	a	b	h	b	h	h	h	h	h	h	b	b	b	a	a	h	a	a	b	h	h	h	b	a	a	h	a	h	b	h	h	a	b	a	a	a	b	h	h	b	b	a	b	b
Marker24220	h	h	b	a	b	h	a	a	h	b	a	h	h	h	h	h	h	b	h	a	a	a	h	h	h	h	a	h	a	h	a	h	a	b	h	b	h	b	h	b	h	h	a	h	h	h	h	b	a
Marker24237	h	h	h	h	b	h	b	b	b	h	h	h	h	h	a	h	h	b	h	a	a	a	a	h	h	b	h	b	h	a	h	a	h	h	h	h	h	h	h	a	a	h	b	h	b	h	h	b	b
Marker24271	a	a	a	a	a	a	a	a	a	a	a	a	a	a	a	h	a	a	a	a	a	a	a	a	a	a	a	h	a	a	a	a	a	a	a	a	a	a	a	a	a	a	a	a	a	a	a	a	a
Marker24275	a	a	a	a	h	b	b	h	b	b	a	a	h	h	a	a	a	h	h	b	b	a	h	b	h	a	a	h	h	a	a	h	b	h	h	b	h	h	a	h	h	a	h	h	h	h	b	a	h
Marker24326	b	a	b	a	h	a	h	a	h	a	b	a	b	h	h	b	h	b	b	h	b	h	h	b	b	h	b	b	a	a	b	b	a	h	b	h	h	a	a	a	h	a	b	a	h	h	a	h	a
Marker24359	a	a	h	h	a	a	h	h	a	h	b	h	b	a	h	a	h	a	b	h	h	h	b	h	b	h	h	a	b	h	h	h	h	a	b	b	a	h	h	h	h	h	h	h	b	h	b	a	b
Marker24429	a	a	h	h	a	a	h	h	a	h	b	h	b	a	h	a	b	a	b	h	h	h	b	h	b	h	h	a	b	h	h	h	h	a	b	b	a	h	h	h	h	h	h	h	b	h	b	a	b
Marker24456	a	h	b	h	a	h	h	h	h	h	a	h	b	h	b	h	h	h	h	a	a	h	b	h	h	a	a	a	h	a	h	h	h	h	h	b	h	a	h	b	h	h	b	a	h	a	b	h	b
Marker24503	b	a	a	a	a	h	h	a	h	h	b	a	b	h	h	b	h	b	b	h	b	h	h	b	h	h	b	h	a	a	b	b	h	h	h	h	b	h	h	h	h	a	h	a	h	h	a	b	a
Marker24557	h	h	h	a	b	h	h	h	a	h	h	a	a	a	h	h	b	h	h	b	h	h	b	b	h	b	b	h	h	b	a	h	h	a	a	a	h	h	a	h	a	a	a	b	b	a	b	h	b
Marker24597	a	h	h	h	h	a	b	h	h	h	b	b	h	h	h	h	h	h	b	a	b	b	b	b	h	h	b	h	a	b	a	h	h	h	h	a	h	h	b	a	b	b	h	b	h	a	h	h	b
Marker24619	b	h	a	b	a	h	-	h	b	h	h	h	b	a	b	b	a	h	b	a	h	h	a	b	h	h	a	a	h	b	h	a	h	h	a	b	h	a	a	a	h	a	h	b	b	a	a	a	a
Marker24640	a	h	a	a	b	h	a	h	a	b	a	h	h	a	a	h	b	b	b	h	b	h	h	h	a	h	h	a	b	h	a	a	h	h	a	b	a	h	h	a	h	a	h	a	h	b	a	h	b
Marker24699	h	h	h	h	b	a	b	h	h	h	h	h	h	h	h	b	b	b	a	a	a	a	a	b	h	h	h	b	a	a	h	a	h	b	h	h	a	b	a	a	a	b	h	h	b	b	a	b	b
Marker24766	h	h	h	h	b	h	b	h	b	b	h	h	h	h	a	h	b	b	h	h	a	a	a	h	h	b	h	h	h	a	h	a	h	h	h	h	h	h	h	a	a	h	b	h	b	h	h	b	b
Marker24769	a	h	b	h	a	a	h	h	h	h	b	h	b	h	h	a	h	a	b	h	h	h	b	h	b	h	h	a	h	h	h	h	h	h	b	b	a	h	h	h	h	h	h	h	h	h	b	a	h
Marker2478	a	b	a	h	h	h	a	h	h	h	h	h	h	a	a	h	h	h	b	h	a	h	h	b	b	h	h	h	a	h	h	h	h	h	h	b	a	h	h	a	h	h	h	h	a	a	h	h	b
Marker24796	a	h	a	a	a	a	b	b	b	a	h	b	h	a	h	a	h	h	h	h	b	h	a	h	h	b	b	b	b	h	b	h	a	h	h	a	a	h	b	a	b	b	h	h	h	a	h	h	h
Marker24821	a	a	h	a	a	a	h	h	a	h	b	h	h	a	h	h	a	h	h	h	b	h	b	b	h	h	b	h	b	h	a	h	b	a	a	h	a	h	a	h	a	b	a	h	b	b	b	h	b
Marker24833	a	h	h	b	h	a	a	a	b	b	h	h	a	h	a	a	h	a	h	b	b	h	h	h	h	a	h	h	b	h	a	h	a	a	b	h	a	h	h	b	a	h	a	a	h	b	a	h	a
Marker24908	b	h	a	a	h	a	b	b	b	h	a	h	h	h	b	h	h	h	h	h	a	b	h	h	a	b	a	h	a	a	a	b	h	h	a	b	a	h	a	a	h	h	a	a	b	a	a	a	a
Marker25008	h	h	h	a	a	h	a	h	b	a	a	h	h	a	b	b	b	h	b	h	h	h	h	h	b	a	b	a	a	b	h	b	h	a	h	a	h	h	b	a	h	h	b	a	b	a	b	b	h
Marker25057	h	a	h	h	h	h	b	a	h	b	h	h	h	h	a	b	a	h	h	h	b	a	a	a	b	h	a	b	h	a	h	a	a	b	h	h	h	b	h	h	h	h	h	b	h	h	a	a	h
Marker25076	h	h	a	a	h	a	h	b	b	h	h	h	a	h	b	h	a	h	h	h	h	b	h	h	a	b	a	h	a	h	a	b	h	h	a	b	h	h	h	a	h	h	a	a	h	a	a	h	a
Marker25085	a	b	h	b	h	a	h	a	b	b	h	h	a	h	a	a	h	a	h	b	b	h	h	h	h	a	h	h	b	h	a	h	a	a	b	h	a	h	h	b	a	h	a	a	h	b	a	h	a
Marker25107	a	a	h	a	a	a	a	a	a	h	b	h	h	a	h	a	a	a	b	h	b	h	b	b	h	h	h	a	b	h	h	h	b	a	a	h	a	h	a	h	a	h	a	h	b	h	b	a	b
Marker25129	h	a	-	h	h	h	h	a	h	b	h	h	h	h	a	b	a	h	h	h	b	a	a	a	b	h	a	b	h	a	b	a	a	b	h	h	h	b	h	h	h	h	h	b	h	h	a	a	h
Marker25188	a	h	a	a	a	h	b	a	b	h	h	b	h	a	h	h	h	b	a	h	h	h	h	a	b	b	b	h	b	h	h	h	h	h	a	a	h	h	h	b	h	h	h	h	b	a	h	h	h
Marker25247	a	h	a	h	a	h	b	a	b	h	h	b	h	a	h	h	h	b	a	h	h	h	h	a	b	b	b	h	b	h	h	h	h	b	a	a	h	h	h	b	h	h	h	h	b	a	h	h	h
Marker25289	h	b	h	h	b	a	b	h	b	h	h	h	h	h	h	b	b	b	-	a	a	a	a	b	h	h	h	b	a	a	h	a	h	b	h	h	a	b	a	a	a	b	h	h	b	b	a	b	b
Marker25301	h	b	h	h	h	a	b	a	b	b	h	h	h	b	a	h	h	b	h	h	b	a	a	h	b	b	a	h	h	h	b	h	h	h	h	h	h	h	h	a	a	h	h	h	b	h	b	h	h
Marker25332	a	b	a	a	a	b	h	b	a	h	h	b	a	h	h	h	h	h	a	a	h	b	h	h	a	h	b	a	h	h	b	b	h	h	b	a	b	b	b	a	a	a	b	h	h	b	h	h	h
Marker25341	h	a	a	b	h	a	a	a	h	h	h	h	b	h	a	h	a	h	h	a	h	b	a	a	h	a	b	h	a	h	h	h	a	h	a	h	h	h	a	a	h	a	h	h	h	h	a	h	a
Marker25358	a	h	a	a	a	h	b	b	b	a	h	b	a	a	h	a	h	h	h	b	b	h	a	h	h	b	b	-	b	h	b	h	a	a	h	a	a	a	b	a	b	b	h	h	h	a	a	h	h
Marker25415	b	a	h	h	a	b	h	h	b	b	h	h	b	h	h	h	h	h	b	b	a	h	h	b	h	a	a	b	a	b	a	a	a	h	b	b	b	h	a	a	a	h	a	h	h	h	h	b	h
Marker25470	h	h	a	a	h	a	h	b	b	h	h	h	b	h	b	b	a	h	h	h	h	b	h	h	a	b	a	h	a	h	a	b	h	h	a	b	h	h	h	a	h	a	a	a	b	a	a	h	a
Marker25490	h	b	h	h	a	b	h	h	b	h	a	a	b	h	b	h	b	h	h	h	h	h	h	a	b	h	a	a	a	a	a	a	b	h	h	b	h	a	a	b	a	h	b	h	a	a	a	a	h
Marker25523	a	h	b	h	b	-	b	h	h	a	b	a	h	b	h	h	b	h	h	a	h	h	h	b	h	b	h	a	h	b	a	b	b	h	b	h	a	b	h	a	h	h	a	b	h	h	b	a	h
Marker2555	b	h	b	b	b	h	a	b	h	b	h	a	a	a	a	b	h	h	a	b	a	b	h	h	a	b	b	b	h	h	h	b	b	h	a	h	h	a	a	b	h	a	b	h	a	b	a	h	h
Marker2557	h	h	a	h	a	h	b	h	b	h	a	b	h	a	h	h	a	b	h	a	h	h	h	h	b	b	-	a	-	h	a	h	h	h	h	h	h	a	h	-	h	a	h	h	b	a	a	a	a
Marker25590	h	a	h	a	h	b	b	h	b	b	a	a	h	h	b	h	h	h	h	h	b	h	b	a	b	h	a	a	h	a	a	a	b	h	h	b	h	a	h	h	a	h	h	b	h	h	h	a	h
Marker25603	a	b	a	h	h	h	a	h	h	h	h	h	h	a	a	h	h	b	b	h	a	h	h	b	b	h	h	h	h	h	h	h	h	h	h	b	a	h	h	a	h	h	h	h	a	a	h	h	b
Marker25612	h	b	a	a	h	a	h	h	h	b	a	h	h	a	a	a	h	b	a	a	h	a	h	h	h	a	h	h	h	a	b	h	b	b	h	h	h	h	h	a	h	h	h	a	a	h	b	h	h
Marker25616	a	h	h	h	h	a	b	h	b	h	b	b	h	h	h	h	h	h	b	a	b	b	b	b	h	h	b	h	a	b	a	h	h	h	h	a	h	h	b	a	b	b	h	b	h	a	h	h	b
Marker25705	a	h	a	a	a	h	b	b	b	h	h	b	h	a	h	h	h	b	a	h	a	h	h	a	h	b	b	h	b	h	b	h	h	h	h	a	h	h	h	b	h	b	h	b	b	h	h	h	h
Marker25741	h	b	h	h	h	a	b	a	b	b	h	h	h	b	a	h	h	b	h	h	h	a	a	h	b	b	a	h	h	h	b	h	h	h	h	h	h	h	h	a	a	h	h	h	b	h	b	h	h
Marker25768	h	h	h	h	h	h	b	h	h	b	a	b	h	b	h	a	b	h	h	a	h	h	h	h	h	h	h	a	a	h	h	h	h	h	b	b	h	b	b	b	h	h	h	a	a	h	h	h	h
Marker25771	a	h	a	a	a	h	b	a	b	h	h	b	h	a	h	h	h	b	a	h	h	h	h	a	b	b	b	h	b	h	h	h	h	h	a	a	h	h	h	b	h	h	h	h	b	a	h	h	h
Marker25971	h	b	b	h	h	-	b	a	b	b	h	h	h	b	a	a	h	b	h	b	h	a	a	a	b	b	a	h	h	b	b	h	b	a	h	h	h	h	h	a	a	h	h	b	b	h	b	h	h
Marker26090	a	b	a	a	b	h	-	b	a	h	a	h	b	a	a	h	b	b	b	h	b	b	a	h	a	h	h	a	h	b	b	a	h	-	b	h	a	h	h	a	h	-	b	a	h	b	b	b	b
Marker26092	h	b	a	a	h	h	h	b	h	h	h	h	a	a	a	a	a	b	h	a	a	a	h	h	a	a	h	h	h	a	h	b	h	h	h	h	h	h	h	a	b	h	h	a	a	h	a	a	h
Marker26113	a	h	a	a	a	h	h	h	h	a	h	h	a	a	h	a	h	h	h	h	h	h	a	h	h	h	h	h	h	h	h	h	a	b	h	a	a	h	h	a	h	h	h	h	h	a	a	h	h
Marker26114	h	a	h	h	h	h	h	a	h	h	a	a	b	b	h	h	h	h	b	h	h	h	b	h	b	a	h	a	h	h	h	a	h	b	h	b	a	a	h	h	h	h	b	a	b	a	h	h	a
Marker26125	b	h	a	b	a	b	h	h	b	h	a	a	b	h	h	h	h	h	b	a	a	h	h	h	h	a	a	a	h	b	a	a	h	h	h	h	h	a	a	a	h	a	h	h	b	h	h	b	h
Marker26180	a	h	a	a	a	h	b	a	h	h	h	b	h	a	h	h	h	b	a	h	h	h	h	a	b	b	b	h	b	h	h	h	h	h	a	a	h	h	h	b	h	h	h	h	b	a	h	h	h
Marker26214	a	a	a	a	h	b	b	h	b	b	a	a	h	h	a	a	a	h	a	b	b	a	h	h	b	h	a	h	h	a	a	h	b	h	h	b	h	h	a	h	h	a	h	b	h	h	b	a	h
Marker26229	b	h	h	b	h	b	h	a	h	h	h	h	h	h	h	h	h	b	h	b	h	h	h	h	h	h	b	b	b	h	h	a	h	h	b	h	h	h	h	a	h	h	h	a	h	h	h	h	a
Marker26254	a	-	h	a	h	a	h	a	a	a	b	b	a	a	b	b	a	h	a	a	b	h	b	h	a	h	a	h	b	b	a	b	h	b	b	a	h	h	b	h	h	a	h	h	a	h	b	h	h
Marker26286	a	a	a	b	h	a	h	a	b	b	a	h	a	a	a	a	h	a	a	b	b	h	a	h	h	a	h	h	-	h	a	a	a	a	b	a	a	h	h	b	h	a	a	a	h	b	a	a	a
Marker26340	a	h	h	a	b	h	h	h	a	a	h	a	a	a	h	h	h	h	h	b	h	h	b	b	a	b	b	h	h	b	a	h	h	a	a	a	h	h	a	h	a	a	a	b	b	a	b	h	b
Marker26357	h	b	h	h	b	h	b	h	b	b	h	h	b	h	a	h	h	b	h	h	h	a	a	h	h	b	h	h	h	h	h	h	h	h	h	h	h	h	h	a	a	h	b	h	b	h	h	h	h
Marker26361	h	h	a	a	h	a	h	b	b	h	h	h	h	h	b	b	a	h	h	h	h	b	h	h	a	b	a	h	a	h	a	b	h	h	a	b	h	h	h	a	h	a	a	a	b	a	a	h	a
Marker26374	h	h	a	a	h	a	h	b	b	h	h	h	b	h	b	b	a	h	h	h	h	b	h	h	a	b	a	a	a	h	a	b	a	h	a	b	h	h	h	a	a	a	a	a	b	a	a	a	a
Marker2640	a	h	a	a	a	h	b	b	b	a	h	b	a	a	h	a	h	h	h	h	b	h	a	h	h	b	b	b	b	h	b	h	a	h	h	a	a	h	b	a	b	b	h	h	h	a	a	h	h
Marker26404	h	h	h	h	b	a	b	h	b	h	h	h	h	h	h	b	b	b	a	a	a	a	a	b	a	h	h	b	a	a	h	a	h	b	h	h	a	b	a	a	a	b	h	h	b	b	a	b	b
Marker26421	h	a	a	b	h	a	a	a	h	h	h	h	b	h	a	h	a	h	h	a	h	b	a	a	h	a	b	h	a	h	h	h	a	h	a	h	h	h	a	a	h	a	h	h	h	h	a	h	a
Marker26437	b	a	b	b	b	h	a	b	h	b	h	a	a	a	a	b	h	h	a	h	a	b	h	h	h	b	b	b	h	h	h	h	b	a	a	h	b	a	a	b	h	a	b	h	a	h	a	h	h
Marker26452	a	h	a	a	h	a	b	b	b	h	a	h	h	h	b	h	a	h	b	h	a	b	h	h	a	b	a	h	a	h	a	b	h	h	a	b	a	h	a	a	h	h	a	a	b	a	a	a	a
Marker2655	a	h	h	a	b	h	h	h	a	a	h	a	a	h	h	h	h	h	h	b	h	h	b	b	a	b	b	h	h	b	a	h	h	a	a	a	h	h	a	h	a	a	a	b	b	a	b	h	b
Marker26618	h	a	h	h	h	h	h	a	h	h	h	h	b	h	h	h	h	b	b	h	h	h	b	h	b	a	h	a	h	h	h	a	h	h	h	b	h	a	h	h	h	h	b	a	h	a	h	h	a
Marker2663	h	b	h	h	a	b	h	h	h	h	a	a	h	h	b	h	b	h	h	h	h	h	h	a	b	h	a	a	a	a	a	a	b	h	h	h	h	a	a	b	a	h	b	h	a	a	a	a	h
Marker26677	h	h	h	a	a	h	a	h	b	h	a	h	h	a	b	b	b	h	b	h	h	h	a	h	b	a	b	a	a	b	h	b	h	a	h	a	h	a	b	h	h	h	b	a	b	h	b	b	h
Marker26730	b	a	b	a	a	h	h	a	h	h	b	a	b	h	h	b	h	b	b	h	b	h	h	b	h	h	b	b	a	a	b	b	a	h	h	h	b	a	h	h	h	a	h	a	h	h	a	b	a
Marker26761	a	h	a	a	b	h	h	h	a	b	a	h	b	a	a	h	h	b	b	h	b	h	h	h	a	h	h	a	b	h	a	a	h	h	a	b	a	h	h	a	h	a	h	a	h	b	h	h	b
Marker2677	h	b	a	a	h	h	h	b	h	h	h	h	a	a	h	a	a	b	h	a	a	a	h	h	a	a	h	h	h	a	b	b	h	h	h	h	h	h	h	a	b	h	h	a	a	h	a	a	h
Marker26781	h	a	h	h	b	h	b	h	b	h	h	h	h	h	a	h	h	b	h	a	h	a	a	h	h	b	h	b	h	a	h	a	h	h	h	h	h	h	h	a	a	h	b	h	b	h	h	h	h
Marker26782	h	b	a	a	h	a	h	b	b	h	h	h	h	h	b	h	a	h	h	h	h	b	h	h	a	b	a	h	a	h	a	b	h	h	a	b	h	h	h	a	h	h	a	a	b	a	a	h	a
Marker26797	h	h	h	h	b	a	b	h	b	h	h	h	h	h	h	h	h	b	h	a	a	a	a	h	h	h	h	b	h	a	h	a	h	b	h	h	a	b	a	a	a	h	b	h	b	h	h	b	b
Marker26805	a	h	h	h	h	a	b	h	b	h	b	b	h	h	h	h	a	h	b	h	b	b	b	b	h	h	b	h	a	b	a	a	h	h	h	a	h	h	b	a	b	b	h	b	h	h	h	h	b
Marker2681	a	b	a	h	h	h	a	h	h	h	h	h	h	h	a	h	h	b	b	h	h	h	h	b	b	h	h	h	a	h	h	h	h	h	h	b	a	h	h	h	h	h	h	h	a	a	h	h	b
Marker26855	b	a	b	a	a	h	h	a	h	h	b	a	b	h	h	b	h	b	b	h	b	h	h	b	h	h	b	b	a	a	b	b	h	h	h	h	b	h	h	h	h	a	h	a	h	h	a	b	a
Marker26862	h	h	h	b	h	h	h	b	b	b	h	a	a	a	a	h	a	h	b	h	h	b	a	b	h	b	h	b	h	h	h	h	a	h	a	b	h	h	h	h	b	h	h	h	h	b	h	b	h
Marker26876	a	h	a	a	a	h	b	a	b	h	h	b	h	a	h	h	h	b	a	h	h	h	h	a	b	b	b	h	b	h	h	h	h	h	a	a	h	h	h	b	h	h	h	h	b	a	h	h	h
Marker26921	b	a	b	a	a	h	h	a	h	h	h	a	b	h	h	b	h	b	b	h	b	h	h	b	h	h	b	b	a	a	b	b	h	h	h	h	b	h	h	h	h	h	h	a	h	h	a	b	a
Marker26923	a	b	a	a	a	b	b	b	a	h	a	b	a	h	h	h	b	h	a	a	h	b	h	h	a	h	b	a	h	h	-	b	h	h	b	a	b	b	b	a	a	a	b	h	h	b	h	h	h
Marker26981	a	a	a	h	h	a	a	a	a	h	b	h	a	b	a	h	h	h	h	a	h	a	h	h	b	b	b	h	a	h	h	h	h	h	a	b	h	a	a	a	b	a	a	a	a	h	h	h	a
Marker27020	h	h	a	a	h	a	h	b	b	h	h	h	h	h	b	h	h	h	h	h	h	b	h	h	a	b	a	h	a	h	a	h	h	h	a	b	h	h	h	a	h	h	a	a	b	a	a	h	a
Marker27050	b	a	b	a	a	h	h	a	h	h	b	a	b	h	h	b	h	b	b	h	b	h	h	b	b	h	b	b	a	a	b	b	h	h	h	h	h	a	h	h	h	a	h	a	h	h	a	b	a
Marker27072	a	h	h	a	h	h	h	h	h	b	h	h	a	a	b	b	a	b	h	h	h	a	b	h	h	h	a	a	b	h	a	h	a	h	b	h	h	h	h	h	b	a	h	a	h	b	h	h	h
Marker27086	a	a	h	a	a	a	h	h	a	h	b	h	h	a	h	h	h	h	h	h	b	h	b	b	h	h	b	h	b	h	a	h	b	a	a	h	a	h	a	h	a	b	a	h	b	b	b	h	b
Marker27101	b	h	h	a	h	h	b	h	a	h	h	a	h	h	b	h	a	h	h	b	b	a	h	b	h	h	h	h	b	b	h	h	a	h	b	b	a	b	b	b	b	b	b	h	h	b	h	h	a
Marker27102	b	a	h	a	a	h	h	a	h	h	b	h	b	h	h	b	h	b	b	h	b	h	h	b	h	h	h	b	a	a	b	h	h	h	h	h	b	h	h	h	h	a	h	a	h	h	a	b	a
Marker27109	a	h	h	a	a	a	h	h	h	b	h	h	h	h	h	b	a	b	h	b	b	a	h	a	h	h	a	h	h	h	a	h	a	h	h	b	h	h	b	h	b	a	h	a	h	b	h	b	h
Marker27136	a	h	a	h	a	h	b	a	b	h	h	b	h	a	h	h	h	b	a	h	h	h	h	a	b	b	b	h	b	h	h	h	h	h	a	a	h	h	h	b	h	h	h	h	b	a	h	h	h
Marker27151	h	b	a	h	b	h	b	h	b	h	h	h	b	h	a	h	h	b	h	a	a	a	a	h	h	b	h	b	h	a	h	a	h	h	h	h	h	h	h	a	a	h	b	h	b	h	h	h	h
Marker27208	b	h	h	a	h	b	h	b	a	h	h	a	a	a	a	h	b	a	h	b	h	h	h	b	h	b	b	h	h	b	a	b	h	a	h	h	h	h	h	b	a	a	a	b	h	a	b	h	b
Marker27286	h	h	a	a	a	a	h	b	b	a	h	h	b	h	b	b	a	h	h	h	h	b	a	h	a	h	a	a	a	h	a	a	h	h	a	b	b	a	h	a	h	a	a	a	b	a	a	a	a
Marker27320	a	h	b	h	a	a	h	h	a	h	b	h	b	h	h	a	h	a	b	h	h	h	b	h	b	h	h	a	h	h	h	h	h	h	b	b	a	h	h	h	h	h	h	h	h	h	b	a	h
Marker27327	h	h	b	a	h	b	b	h	h	h	b	a	b	h	a	h	a	h	h	b	h	h	a	b	h	h	a	a	h	b	a	b	b	h	b	h	h	h	h	a	h	h	a	b	h	h	b	h	b
Marker27365	a	h	a	b	h	a	b	b	b	h	a	h	h	h	b	h	h	b	b	h	a	b	h	h	h	b	a	h	a	h	a	b	h	h	a	b	a	h	h	a	h	h	a	a	b	a	a	a	a
Marker27401	h	a	h	a	h	b	b	h	b	b	a	a	h	h	a	a	a	h	h	b	b	a	h	h	b	h	a	h	h	a	a	h	b	h	h	h	h	h	h	h	h	h	h	b	h	h	h	a	h
Marker27406	b	h	h	b	b	h	h	a	b	h	h	h	b	h	h	h	h	b	h	b	h	h	b	h	h	h	b	b	b	h	h	a	h	h	b	h	h	h	b	a	a	h	h	a	h	h	b	b	a
Marker27469	b	h	h	b	b	-	a	a	a	a	h	-	b	b	a	b	-	b	h	-	a	h	h	h	h	h	b	b	b	-	h	a	h	h	-	-	b	h	b	a	a	h	a	a	h	h	b	h	a
Marker27523	b	h	h	b	b	b	h	a	h	h	h	h	b	h	h	h	h	b	h	b	h	h	h	h	h	h	b	b	b	h	h	a	h	h	b	h	h	h	b	a	a	h	h	a	h	h	b	h	a
Marker2761	a	b	a	h	h	h	a	h	h	h	h	h	h	a	a	h	h	b	b	h	a	a	h	b	b	a	b	h	a	h	h	h	a	h	a	h	a	b	b	a	h	h	b	h	a	a	h	a	b
Marker27614	h	h	h	h	h	a	b	h	b	h	h	b	h	h	h	h	h	h	b	h	b	b	b	b	h	h	b	h	a	b	a	a	h	h	h	a	h	h	b	a	b	h	h	b	h	a	h	h	h
Marker27741	h	h	a	a	a	a	h	b	b	a	h	h	b	h	b	b	a	h	h	h	h	b	a	a	h	h	a	a	a	h	h	a	h	h	a	b	b	a	b	a	h	a	a	a	b	a	a	a	a
Marker27897	h	h	a	b	h	h	a	b	b	b	h	a	h	a	a	h	a	h	b	h	h	b	a	b	h	b	h	b	h	h	h	h	a	h	a	b	h	h	h	h	b	h	h	h	h	b	h	b	h
Marker27901	b	a	a	a	a	h	b	a	h	h	b	a	b	h	h	b	h	b	b	h	b	h	h	b	h	h	b	b	a	a	b	b	h	h	h	a	b	h	h	h	h	a	h	a	h	h	a	b	a
Marker27918	b	a	b	a	a	h	h	a	h	b	b	a	b	h	h	b	h	b	b	h	b	h	h	b	h	h	b	b	a	h	b	b	a	h	h	h	b	a	h	h	h	a	h	a	h	b	a	b	a
Marker27922	b	a	b	a	a	h	h	a	h	h	b	a	b	h	h	b	h	b	b	h	b	h	h	b	h	h	b	b	a	a	b	b	h	h	h	h	b	a	h	h	h	a	h	a	h	h	a	b	a
Marker27954	a	b	h	a	h	h	h	h	h	a	b	b	a	a	b	b	a	h	h	h	h	h	b	h	h	h	a	h	h	b	h	b	h	b	b	h	h	h	b	h	h	a	h	h	a	a	b	h	a
Marker27967	h	b	h	h	a	b	h	h	b	h	a	a	b	h	b	h	b	h	h	h	h	h	h	a	b	h	a	a	a	a	a	a	b	h	h	b	h	a	a	b	a	h	b	h	a	a	a	a	h
Marker27993	h	b	a	a	h	a	h	b	b	h	h	h	h	h	b	h	a	h	h	h	h	b	h	h	a	b	h	h	a	h	a	b	h	h	a	b	h	h	h	a	h	h	a	a	b	a	a	h	a
Marker28064	h	b	h	h	h	b	b	h	a	h	h	h	b	b	a	h	h	a	h	h	a	h	a	b	h	h	a	h	h	h	a	b	b	h	b	h	h	h	h	h	h	h	a	b	h	h	b	h	b
Marker28076	b	-	h	b	b	-	h	h	h	b	h	h	b	h	h	a	h	b	a	b	h	h	b	h	h	h	b	b	b	h	h	a	h	h	b	h	b	h	b	h	h	h	h	a	h	h	b	h	a
Marker28078	a	h	a	a	h	h	h	b	h	a	b	b	a	a	h	a	a	h	h	h	b	h	a	h	h	h	b	h	b	h	b	a	b	h	h	a	a	h	h	h	b	h	h	h	b	h	h	h	b
Marker28082	h	h	h	h	h	a	h	a	b	h	h	h	h	h	h	h	h	h	h	h	h	a	a	h	h	h	a	h	h	h	h	h	h	h	h	h	h	h	h	a	a	h	h	h	h	h	h	h	h
Marker28089	a	a	a	a	h	b	b	h	b	b	a	a	h	h	a	a	a	h	h	b	h	a	h	b	h	a	a	h	h	a	a	h	b	h	h	b	h	h	a	h	h	a	h	h	h	h	b	a	h
Marker28160	a	a	b	a	a	a	h	h	b	b	h	h	h	h	b	b	a	b	h	b	b	a	h	a	h	h	a	h	b	h	a	b	a	h	h	b	h	h	b	h	b	a	h	a	h	h	h	h	h
Marker28221	h	a	h	a	a	b	b	h	b	b	a	a	h	h	h	h	h	h	h	h	b	h	h	a	b	h	a	a	h	a	a	a	b	h	h	b	h	a	h	h	a	h	h	b	h	a	h	a	h
Marker28247	h	h	h	h	h	b	b	h	a	h	h	a	b	b	a	h	h	a	h	h	a	h	a	b	h	h	h	a	h	b	a	b	b	h	b	h	h	h	h	h	h	h	a	b	h	h	b	h	b
Marker28272	b	a	b	a	a	h	h	a	h	h	b	a	b	h	h	b	h	b	b	h	b	h	h	b	b	h	b	b	a	a	b	b	a	h	h	h	h	a	h	h	h	a	h	a	h	h	a	b	a
Marker28281	h	a	a	h	a	h	b	h	-	a	h	a	h	a	h	h	b	a	h	h	b	b	h	b	b	b	h	h	h	h	b	h	b	a	h	b	a	b	h	b	a	h	h	b	h	b	a	h	h
Marker28308	h	h	a	h	h	a	h	a	h	b	a	b	h	b	h	a	b	h	a	a	h	h	h	h	h	h	h	a	a	h	h	b	a	h	b	b	h	b	b	h	h	h	h	a	a	h	h	h	h
Marker28327	h	h	h	a	h	h	b	h	b	h	h	b	h	a	h	h	h	b	h	h	h	h	h	h	b	b	b	h	b	h	h	h	h	h	h	h	h	h	a	b	h	h	h	h	b	h	h	h	h
Marker28332	h	h	b	a	h	b	b	h	h	h	b	a	b	b	a	h	h	h	h	h	h	h	a	b	h	h	a	a	h	b	a	b	b	h	b	h	h	h	h	a	h	h	a	b	h	h	b	h	b
Marker28334	h	h	b	a	h	b	b	h	h	h	b	a	h	b	h	h	h	h	h	h	h	h	a	b	h	h	a	a	h	b	a	b	b	h	b	h	h	h	h	a	h	h	a	b	h	h	b	h	b
Marker28387	b	a	a	a	a	h	h	b	b	a	h	a	b	h	b	-	a	h	h	a	h	b	a	h	a	h	a	a	a	h	a	a	h	b	a	b	b	a	h	a	a	a	a	h	h	a	a	a	a
Marker28463	-	a	a	a	h	b	h	a	b	b	b	h	h	b	h	b	a	b	a	h	b	h	b	h	h	h	b	h	a	h	b	b	h	a	a	h	h	h	a	h	h	h	a	h	b	b	b	h	h
Marker28527	a	b	a	h	h	h	a	h	h	h	h	h	h	a	a	h	h	b	b	h	a	h	h	b	b	h	h	h	h	h	h	h	h	h	h	b	a	h	h	a	h	h	h	h	a	a	h	h	b
Marker28680	h	a	h	h	h	h	b	a	h	b	a	a	a	h	h	b	h	h	h	a	b	a	h	a	b	a	h	b	b	h	h	h	a	b	h	h	h	b	h	h	h	h	b	b	a	h	a	h	h
Marker28743	a	b	a	h	h	h	a	h	h	b	h	h	h	a	a	h	h	b	b	h	a	b	b	b	b	h	h	h	a	h	h	h	h	h	h	b	a	h	h	a	h	h	h	h	a	a	h	h	b
Marker28747	h	h	a	a	h	a	h	b	b	h	h	h	h	h	b	h	a	h	h	h	h	b	h	h	h	b	a	h	a	h	a	h	h	h	a	b	h	h	h	a	h	h	a	a	b	a	a	h	a
Marker28753	h	b	h	h	a	b	h	h	b	h	a	a	b	h	b	h	b	h	h	h	h	h	h	a	b	h	a	a	a	a	a	a	h	h	h	h	h	a	a	b	a	h	b	h	a	a	a	a	h
Marker28775	b	a	b	a	a	h	h	a	a	h	b	a	b	h	a	b	h	b	b	h	b	a	h	b	h	h	b	b	a	a	b	b	a	h	h	h	-	a	a	a	h	a	h	a	h	h	a	b	a
Marker28857	a	a	h	a	a	a	h	h	a	h	b	h	h	a	h	a	h	h	h	h	b	h	b	b	h	h	h	h	b	h	a	h	b	a	a	h	a	h	a	h	a	b	a	h	b	b	b	h	b
Marker28934	a	a	a	a	h	b	b	h	b	b	a	a	h	h	a	a	a	h	h	b	b	a	h	b	h	a	a	h	h	a	a	h	b	h	h	b	h	h	a	h	h	a	h	h	h	h	b	h	h
Marker28935	a	h	h	a	b	h	h	h	a	a	h	a	a	a	h	h	h	h	h	b	h	h	b	b	a	b	b	h	h	b	a	h	h	a	a	a	h	h	a	h	a	a	a	b	b	a	b	h	b
Marker29002	h	h	a	a	a	a	h	b	b	b	h	h	b	h	b	b	a	h	h	h	h	b	a	b	a	h	a	a	a	h	a	h	h	h	a	b	b	a	b	a	h	a	a	a	b	a	a	a	a
Marker29003	a	h	h	h	h	h	h	h	h	h	a	h	b	h	h	h	h	b	h	a	a	h	b	h	h	a	a	a	h	a	h	a	h	h	h	h	h	a	h	b	h	h	b	a	h	h	b	h	b
Marker29020	h	h	a	h	h	h	h	h	h	b	a	b	h	b	h	a	b	h	h	a	h	h	h	h	h	h	h	a	a	h	h	h	a	h	b	b	h	b	b	h	h	h	h	a	a	h	h	h	h
Marker29071	a	b	a	h	h	b	a	h	h	h	h	h	h	a	a	h	h	b	b	h	a	h	h	b	b	h	h	h	h	h	h	h	h	h	h	b	a	h	h	a	h	h	h	h	a	h	h	h	b
Marker29076	a	h	b	h	a	a	h	h	a	h	b	h	b	a	h	a	h	a	b	h	h	h	b	h	b	h	h	h	b	h	h	h	h	h	h	b	a	h	h	h	h	h	h	h	h	h	b	a	h
Marker29093	a	a	a	a	h	b	b	h	b	b	a	a	h	h	a	a	a	h	h	h	b	a	h	b	h	a	a	h	b	a	a	h	b	h	h	b	h	h	h	h	h	a	h	h	h	h	b	h	h
Marker29103	h	h	h	a	b	h	h	a	a	h	h	a	a	a	h	h	h	h	h	b	h	h	b	b	h	b	b	h	h	b	a	h	h	a	a	a	h	h	a	h	a	a	a	b	b	a	h	h	b
Marker29152	a	a	h	h	a	a	a	h	a	h	b	h	b	a	h	a	h	a	b	h	h	h	b	h	b	h	h	a	b	h	h	h	b	a	b	h	a	h	h	h	h	h	h	h	b	h	b	a	b
Marker29158	h	h	h	h	b	h	b	h	b	h	h	h	h	h	a	h	h	b	h	a	a	a	a	h	h	b	h	b	h	a	h	a	h	h	h	h	h	h	h	a	a	h	b	h	b	h	h	h	h
Marker29212	b	a	b	b	b	a	a	b	h	b	h	a	a	a	a	b	h	h	a	h	a	b	h	h	h	b	b	b	h	h	h	b	b	a	a	h	b	a	a	b	h	a	b	h	a	h	a	h	h
Marker29252	h	h	h	a	h	a	h	h	a	b	h	a	h	h	b	-	-	h	h	b	h	a	h	h	h	h	h	a	h	h	b	h	h	h	h	h	a	h	b	h	b	a	b	h	h	h	h	h	a
Marker29273	h	a	b	h	h	h	h	h	b	b	b	h	h	b	a	b	h	b	h	b	b	h	h	b	h	h	b	h	h	a	b	b	h	h	b	h	b	h	h	h	b	h	h	h	b	b	b	b	h
Marker29291	b	a	b	a	a	h	h	a	h	h	b	a	b	h	h	b	h	b	b	h	b	h	h	b	h	h	b	b	a	a	b	b	a	a	h	h	b	h	b	b	h	a	h	a	h	h	a	b	a
Marker29307	h	b	h	h	a	b	h	h	b	h	a	a	b	h	b	h	b	h	h	h	h	h	h	a	b	h	a	a	a	a	a	a	b	h	h	b	h	a	a	b	a	h	b	h	a	a	a	a	h
Marker29371	a	a	h	a	a	a	h	h	a	h	b	h	h	a	h	h	b	h	h	h	b	h	b	b	h	h	h	h	h	h	a	h	b	a	a	h	a	h	a	h	a	b	h	h	b	b	b	h	b
Marker29462	b	h	b	b	b	b	h	a	h	h	h	h	b	h	h	h	h	b	h	b	h	h	b	h	h	h	b	b	b	h	h	a	b	h	b	h	h	b	b	a	h	h	h	a	h	h	b	h	a
Marker29496	b	a	a	a	a	h	h	a	h	h	b	a	b	h	h	b	h	b	b	h	b	h	h	b	h	h	b	h	a	a	b	b	h	h	h	h	b	h	h	h	h	a	h	a	h	h	a	b	a
Marker29540	b	a	b	a	a	h	h	a	h	h	h	a	h	h	h	b	h	b	b	h	b	h	h	b	h	h	b	b	a	a	b	b	h	h	h	h	b	h	h	h	h	a	h	a	h	h	a	b	a
Marker29543	h	a	h	h	h	h	h	a	h	h	h	a	b	h	h	h	h	b	b	h	h	h	b	h	b	a	h	a	h	h	h	a	h	b	h	b	h	a	h	h	h	h	b	a	b	a	h	h	a
Marker29558	h	h	h	h	b	h	b	h	b	h	h	h	h	h	a	h	h	b	h	a	a	a	a	h	h	b	h	b	h	a	h	a	h	h	h	h	h	h	h	a	a	h	b	h	b	h	h	h	h
Marker2961	a	h	h	h	h	a	b	h	b	h	b	b	h	h	h	h	h	h	b	a	b	b	b	b	h	h	b	h	a	b	a	h	h	h	h	a	h	h	b	a	b	b	h	b	h	a	h	h	b
Marker29640	a	a	h	a	h	h	h	h	a	h	h	h	h	a	h	h	h	h	h	h	h	h	b	b	h	h	b	h	b	h	h	h	b	a	a	h	a	h	a	h	a	a	a	h	b	b	b	h	b
Marker29666	b	a	a	a	a	h	h	a	h	h	b	a	b	h	h	b	h	b	b	h	b	h	h	b	h	h	b	b	a	a	b	b	h	h	h	h	b	h	h	h	h	a	h	a	h	h	a	b	a
Marker29695	a	a	a	b	b	a	h	a	-	b	h	h	a	h	a	a	b	a	h	b	b	h	h	h	h	a	h	a	b	h	a	h	a	a	b	h	a	a	h	h	a	h	a	a	b	b	a	h	a
Marker29700	h	h	b	a	h	b	b	h	h	h	b	a	b	b	a	h	b	h	h	h	h	h	a	b	h	h	a	a	h	b	a	b	b	h	b	h	a	h	h	a	h	h	a	b	h	h	b	h	h
Marker2974	a	h	h	b	h	h	h	a	b	b	h	h	a	h	a	a	h	a	h	b	b	h	h	h	h	a	h	h	h	h	a	h	a	a	b	h	a	h	h	b	a	h	a	a	h	b	a	h	a
Marker29742	a	a	h	h	a	a	a	h	a	h	b	h	b	a	h	a	h	a	b	h	h	h	b	h	b	h	h	a	b	h	h	h	b	a	b	h	a	h	h	h	h	h	h	h	b	h	b	h	b
Marker29780	h	h	h	a	a	h	a	h	b	b	h	h	h	a	b	b	b	h	b	h	h	h	a	h	b	a	b	a	a	b	h	b	h	a	h	a	h	h	b	a	h	h	b	a	b	a	b	b	h
Marker29887	h	h	b	a	h	b	b	h	h	h	b	a	b	b	h	h	h	h	h	h	h	h	a	b	h	b	a	a	h	b	a	b	b	h	b	h	h	h	h	a	h	h	a	b	h	h	b	h	b
Marker2992	h	h	a	a	a	a	h	b	b	h	h	h	b	h	b	b	a	h	h	h	h	b	a	h	a	h	a	a	a	h	a	h	h	h	a	b	b	a	h	a	h	a	a	a	b	a	a	a	a
Marker30008	h	a	h	a	h	a	b	a	h	b	h	a	h	h	h	b	a	h	h	h	b	a	a	a	b	h	a	b	h	a	b	a	a	b	h	h	h	b	h	h	h	h	h	b	a	h	a	a	h
Marker30067	b	a	h	b	a	b	h	h	b	a	a	a	b	a	h	-	-	h	b	a	a	h	h	h	b	a	a	a	a	b	a	a	h	h	h	h	h	a	a	a	h	a	a	h	-	b	a	b	a
Marker30077	a	h	a	a	a	h	b	b	b	a	h	b	a	a	h	a	h	h	h	h	b	h	a	h	h	b	b	b	b	h	b	h	a	h	h	a	a	h	b	a	b	b	h	h	h	a	a	h	h
Marker30158	a	a	h	b	h	a	h	a	a	h	a	h	b	b	h	h	h	b	b	a	h	h	b	h	b	h	b	h	h	h	a	a	h	b	a	h	a	h	h	b	b	a	b	a	h	h	h	h	a
Marker30165	a	h	h	a	a	a	h	h	h	b	h	h	a	h	b	b	a	b	h	h	b	a	h	h	h	h	a	h	b	h	a	b	a	h	h	b	h	h	b	h	b	a	h	a	h	h	h	b	a
Marker30182	h	h	a	h	b	b	b	h	b	h	h	h	h	h	a	a	h	b	h	a	a	a	a	h	h	b	h	b	h	a	h	a	h	h	h	h	h	h	h	a	a	h	b	h	b	h	h	h	h
Marker30234	h	a	h	a	a	h	a	h	b	h	a	h	h	a	b	b	b	h	b	h	b	h	a	b	b	a	b	a	a	b	h	b	h	-	-	a	h	a	b	a	b	h	b	a	b	a	b	b	h
Marker30238	h	b	a	a	h	a	h	h	h	b	a	h	h	a	a	a	h	b	a	a	h	a	h	h	h	a	h	h	h	a	b	h	b	b	h	h	h	h	h	a	h	h	h	a	a	h	b	h	h
Marker3025	h	h	a	h	h	h	h	h	h	b	a	b	h	b	h	a	b	h	a	a	h	h	h	h	h	h	h	a	a	h	h	b	a	h	b	b	h	b	b	h	h	h	h	a	a	h	h	h	h
Marker30251	b	h	h	h	b	a	b	h	h	a	b	a	h	a	a	b	a	b	h	b	b	h	h	h	a	h	a	a	b	h	h	a	h	h	b	a	a	a	b	b	h	a	h	h	b	h	h	h	a
Marker30267	h	h	h	b	h	h	a	h	b	b	h	a	a	a	a	h	a	h	b	h	h	b	a	b	h	b	h	h	h	h	h	h	a	h	a	b	h	h	b	h	b	h	h	h	h	b	h	b	h
Marker30287	b	a	h	h	a	b	h	h	b	b	h	h	b	h	h	h	h	h	b	b	a	h	h	b	h	a	a	a	a	b	a	a	a	h	b	h	b	h	a	a	a	h	a	h	h	h	h	b	h
Marker30357	h	a	h	h	h	h	b	a	h	b	a	a	a	h	h	b	h	h	h	a	b	a	h	a	b	a	h	b	b	h	h	h	a	b	h	h	h	b	h	h	h	h	b	b	a	h	a	h	h
Marker30368	h	h	b	a	a	h	a	b	h	h	h	h	h	h	b	h	b	h	h	h	h	h	h	h	b	h	b	a	a	b	h	b	h	a	h	a	h	b	b	a	a	h	b	a	b	h	h	b	h
Marker30514	h	a	b	a	b	b	h	h	h	a	a	h	h	h	a	h	h	h	h	a	a	h	b	b	b	h	a	h	h	h	a	h	a	b	h	b	h	b	h	b	h	b	a	h	h	h	h	b	a
Marker30536	a	a	a	a	b	b	b	h	b	b	h	a	h	h	a	a	a	h	h	b	b	a	h	h	b	h	a	h	h	a	a	h	b	h	h	b	h	h	a	h	h	a	h	b	h	b	b	a	h
Marker30568	a	a	a	a	h	b	b	h	b	b	a	a	h	h	a	a	a	h	h	b	b	a	h	b	h	a	a	h	h	a	a	h	b	h	h	b	h	h	a	h	h	a	h	h	h	h	b	a	h
Marker30663	b	b	h	b	b	h	a	b	b	b	h	a	a	a	a	b	a	a	a	b	h	b	h	h	h	b	b	b	h	h	h	b	h	h	a	h	h	a	h	h	h	h	h	h	h	b	a	b	b
Marker3068	h	a	h	h	h	h	b	a	h	b	h	h	h	h	a	b	a	h	h	h	b	a	a	a	b	h	a	b	h	a	b	a	a	b	h	h	h	b	h	h	h	h	h	b	h	h	a	a	h
Marker30689	h	b	h	h	a	b	h	h	b	b	a	a	b	h	b	h	b	h	h	h	h	h	h	a	b	h	a	a	a	a	a	a	b	h	h	b	h	a	a	b	a	h	b	h	a	a	a	a	h
Marker30737	a	b	h	a	h	h	h	h	h	a	b	b	a	a	b	b	a	h	h	h	b	h	b	h	h	h	a	h	b	b	a	b	h	b	b	a	h	h	b	a	h	a	h	h	h	a	h	h	h
Marker30874	h	a	b	a	a	h	h	a	b	b	b	h	b	b	h	b	h	b	b	h	b	h	h	b	h	h	b	h	h	a	b	b	h	a	h	h	b	h	a	b	h	h	h	h	b	b	b	b	h
Marker30906	a	h	a	b	b	b	h	h	h	b	a	b	b	h	a	h	b	h	a	a	b	h	h	a	b	h	h	b	a	h	h	h	h	b	h	a	h	a	b	h	b	h	b	h	h	h	b	h	h
Marker30971	a	a	h	a	h	h	h	b	h	a	b	b	a	a	h	a	a	h	h	h	b	h	a	h	h	h	b	b	b	h	h	a	b	h	h	a	b	h	a	h	b	h	h	h	h	h	h	h	h
Marker30999	b	h	b	b	h	a	h	a	h	a	b	a	b	a	a	b	b	b	h	b	b	h	a	h	b	a	h	b	b	h	b	b	h	h	b	a	h	a	h	h	b	a	b	h	h	h	a	h	h
Marker31034	a	b	h	b	h	a	h	a	b	b	h	h	a	h	a	a	h	a	h	b	b	h	h	h	h	a	h	b	b	h	a	h	a	a	b	h	a	h	h	b	a	h	a	a	h	b	a	h	a
Marker31053	a	b	a	h	h	h	a	h	h	h	h	h	a	a	a	h	h	b	b	h	a	a	h	b	b	a	b	h	a	h	h	b	a	h	h	h	a	b	b	a	h	h	b	h	a	a	h	a	b
Marker31055	a	h	a	a	a	h	b	b	b	a	b	b	a	a	h	a	h	b	h	h	b	h	a	h	h	b	b	b	b	h	b	h	a	h	h	a	a	h	b	a	b	b	h	h	h	a	a	h	h
Marker31176	a	a	a	a	h	b	b	h	b	b	a	a	h	h	a	a	-	h	b	b	b	a	h	h	b	h	h	h	h	a	a	h	b	h	a	b	h	h	h	h	h	a	h	b	h	h	b	h	h
Marker31250	h	b	h	h	h	a	b	a	b	b	h	h	h	b	a	h	h	b	h	h	h	a	a	h	h	h	a	h	h	h	b	h	h	h	h	h	h	h	h	a	a	h	h	h	b	h	b	h	h
Marker31333	a	a	h	a	b	h	h	h	a	h	h	h	h	a	h	h	b	h	h	h	h	h	b	b	h	h	b	h	b	b	a	h	h	a	a	h	a	a	a	h	a	a	a	b	b	h	h	b	b
Marker31367	a	h	b	a	a	a	h	h	a	h	b	h	h	a	h	a	h	a	b	h	h	h	b	h	b	h	h	a	b	h	h	h	h	h	b	b	a	h	h	h	h	h	h	h	h	h	b	a	h
Marker31474	a	b	h	a	h	h	h	h	h	a	b	b	a	a	b	h	a	-	h	a	b	b	b	h	h	h	a	h	b	b	h	b	h	b	b	a	h	h	b	h	h	a	h	h	h	-	b	h	h
Marker31475	a	h	a	a	h	h	b	a	b	h	h	h	h	a	h	h	h	b	a	h	h	h	h	a	b	b	b	h	b	h	h	h	h	h	a	a	h	h	h	b	h	h	h	h	b	h	h	h	h
Marker31537	h	h	h	a	b	h	h	h	a	h	h	a	a	a	h	h	a	h	a	b	h	h	b	h	h	b	b	h	h	b	a	h	h	a	a	a	h	h	a	h	a	a	a	b	b	a	b	h	b
Marker31557	h	b	a	a	h	h	h	b	h	h	h	h	a	a	a	h	h	b	b	a	a	a	h	h	h	a	b	h	a	h	h	b	a	h	a	h	a	b	h	a	b	h	b	h	a	h	a	a	b
Marker31573	a	b	a	h	h	h	a	h	h	h	h	h	h	a	a	h	h	b	b	h	a	h	h	b	b	h	h	h	a	h	h	h	h	h	h	b	a	h	h	a	h	h	h	b	a	a	h	h	b
Marker31764	a	b	a	h	h	h	a	h	h	h	h	h	h	a	a	h	a	b	b	h	a	h	h	b	b	h	h	h	h	h	h	h	h	h	h	b	a	h	h	a	h	h	h	h	a	a	h	h	b
Marker31797	h	b	b	h	a	b	b	h	b	h	a	a	h	h	b	b	b	a	h	h	h	b	h	a	b	h	a	a	a	a	a	a	b	h	h	b	h	a	a	b	a	h	b	h	a	a	a	a	h
Marker31831	h	h	h	b	h	b	b	h	a	b	h	a	h	h	a	b	h	a	h	h	a	h	a	b	h	h	h	a	h	b	a	b	h	h	b	h	h	h	h	h	h	h	a	b	h	a	b	h	b
Marker31843	a	a	h	a	a	a	h	h	a	a	b	a	h	a	h	a	a	h	h	h	b	h	b	b	h	b	h	h	b	h	a	h	b	a	a	h	a	h	a	h	a	b	a	h	b	b	b	h	b
Marker31867	-	a	a	a	h	b	b	a	-	b	a	a	h	h	a	a	a	b	b	b	b	a	b	h	b	h	a	h	h	a	a	h	b	h	h	b	h	h	a	h	h	a	h	b	h	h	b	a	h
Marker31876	a	h	a	a	b	h	a	h	a	b	a	h	b	a	a	h	h	b	b	h	b	h	h	h	a	h	h	a	b	h	a	a	h	h	a	b	a	h	h	a	h	a	h	a	h	b	a	h	h
Marker31922	a	h	a	h	h	a	b	h	b	h	b	b	h	h	h	h	h	a	b	a	b	b	b	b	a	h	b	h	a	b	a	a	h	h	h	a	h	h	b	a	b	b	h	b	h	a	h	h	b
Marker31939	h	h	h	a	h	h	h	b	a	a	b	h	h	a	b	a	a	b	h	h	b	h	h	h	b	h	b	b	h	h	h	a	h	h	h	h	h	h	a	h	b	h	h	a	a	h	b	a	h
Marker31940	b	b	b	b	b	a	b	b	h	a	b	a	b	a	a	b	a	b	b	b	b	h	h	b	-	h	a	a	b	h	h	a	h	b	b	a	a	a	b	b	h	a	h	b	b	h	h	b	a
Marker31960	h	h	h	h	h	a	b	h	b	a	h	b	h	h	h	h	h	h	b	a	b	b	b	b	h	h	b	h	a	b	a	a	h	h	h	a	h	h	b	a	b	b	h	b	h	a	h	h	b
Marker32061	b	h	a	b	a	b	h	h	b	h	a	a	b	h	b	h	h	a	b	a	a	h	h	h	h	h	a	a	a	b	a	a	h	h	h	h	h	a	a	a	h	a	h	h	b	h	h	b	a
Marker32087	b	a	h	h	a	b	h	a	b	h	h	h	b	h	h	h	h	h	b	b	h	h	h	b	h	h	a	b	a	b	h	a	a	h	b	b	h	h	a	a	h	h	a	h	h	h	h	h	h
Marker32091	b	a	h	a	a	h	h	a	h	h	b	a	b	h	h	b	h	b	b	h	b	h	h	b	h	h	b	h	a	a	h	b	a	h	h	h	b	a	h	h	h	a	h	a	h	h	a	b	a
Marker32137	a	h	h	a	a	a	h	h	h	b	h	h	h	h	b	b	h	b	a	b	b	a	b	h	h	h	a	h	b	h	h	h	h	h	h	b	h	h	b	h	b	a	h	a	h	b	h	b	h
Marker32143	h	h	b	h	b	b	b	h	h	a	b	a	h	h	h	h	b	h	b	a	h	h	h	b	h	b	h	a	h	b	a	b	b	h	b	h	h	b	h	a	h	h	a	b	h	h	b	a	h
Marker32188	h	h	h	h	b	h	b	h	b	h	h	h	h	h	a	h	h	b	h	a	a	a	a	h	h	b	h	b	h	a	h	a	h	h	h	h	h	h	h	a	a	h	b	h	b	h	h	b	b
Marker32194	a	b	h	a	h	h	h	h	h	a	b	b	a	a	b	b	a	h	h	h	b	h	b	h	h	h	a	h	b	b	a	b	h	b	b	h	h	h	b	h	h	a	h	h	h	a	b	h	h
Marker32221	h	b	a	h	h	b	h	h	h	h	a	a	b	a	h	h	a	b	a	h	b	b	h	h	h	b	h	b	h	b	h	b	h	a	b	a	h	h	a	a	h	h	h	a	h	h	b	a	a
Marker32296	h	b	a	a	h	a	h	b	h	h	h	h	a	a	a	h	a	b	b	a	a	a	h	h	b	a	b	h	a	h	h	b	a	h	a	h	a	b	a	a	b	h	b	h	a	h	a	a	b
Marker32318	a	h	b	a	b	h	h	h	a	a	h	a	a	a	b	a	a	h	h	b	h	h	b	b	a	b	b	a	h	-	h	h	h	a	a	a	b	h	a	h	a	a	a	b	b	a	b	h	b
Marker32330	a	a	h	a	h	a	h	h	h	b	h	h	a	h	h	b	a	b	h	a	b	a	h	a	b	h	a	h	h	h	a	b	h	h	h	b	h	h	h	a	h	h	h	a	h	h	h	b	a
Marker32379	a	a	b	h	b	h	h	a	h	a	a	h	h	h	a	h	b	b	h	a	a	a	b	b	b	h	h	h	h	h	a	h	a	b	h	b	h	b	b	b	h	a	h	b	h	h	h	b	a
Marker32428	b	a	b	a	a	h	h	a	h	h	b	a	b	h	h	b	h	b	b	h	b	h	h	b	h	h	b	b	a	a	b	b	a	h	h	h	b	a	h	h	h	a	h	a	h	h	a	b	a
Marker32592	a	h	a	h	a	h	b	a	b	h	h	b	h	a	h	h	h	b	a	h	b	h	h	a	b	b	b	h	b	h	h	h	h	h	a	a	h	h	a	b	h	h	h	a	b	a	h	h	a
Marker32612	a	a	a	a	h	h	b	h	b	b	a	a	h	h	a	h	h	h	h	b	b	a	h	b	h	a	a	h	h	a	a	h	b	h	h	b	h	h	a	h	h	a	h	h	h	h	b	a	h
Marker32620	a	b	h	a	h	h	h	h	h	a	b	b	a	a	b	b	a	h	h	h	h	h	b	h	h	h	a	h	h	b	h	b	h	b	b	h	h	b	b	b	h	a	h	h	a	a	b	h	a
Marker32637	a	b	a	a	a	b	h	b	a	h	a	b	a	h	h	h	h	h	a	a	h	b	h	h	a	h	b	a	h	h	b	b	h	h	b	a	h	b	b	a	a	a	b	h	h	b	h	h	h
Marker32718	h	b	h	h	a	b	h	h	b	h	a	a	b	h	b	h	b	h	h	h	h	h	h	a	b	h	a	a	a	a	a	a	b	h	h	b	h	a	a	b	a	h	b	h	a	a	a	a	h
Marker32728	h	h	a	a	h	a	h	b	b	h	h	h	h	h	b	h	a	h	h	h	h	b	h	h	a	b	a	h	a	h	a	b	h	h	a	h	h	h	h	a	h	h	a	a	b	a	h	h	a
Marker3275	b	a	a	a	a	h	h	a	b	b	b	h	b	b	h	b	h	b	b	h	b	h	h	b	h	h	b	h	h	a	b	b	h	a	h	h	b	h	h	h	h	a	h	h	b	b	h	b	h
Marker32834	h	a	b	a	b	h	h	a	h	a	a	h	h	h	a	h	b	a	h	a	a	a	b	b	b	h	a	h	h	h	a	h	a	b	h	b	h	b	h	b	h	h	a	h	h	a	a	b	a
Marker3289	a	h	b	h	a	a	h	h	a	h	b	h	b	h	h	a	h	a	b	h	h	h	b	h	b	h	h	a	h	h	h	h	h	h	b	b	a	h	h	h	h	h	h	h	h	h	b	a	h
Marker32980	h	a	h	h	h	h	h	a	h	h	a	a	b	b	h	h	h	b	b	h	h	h	b	h	b	a	h	h	h	h	h	a	h	b	h	b	h	h	h	h	h	h	b	a	h	a	h	h	a
Marker33063	a	h	b	h	a	a	h	h	a	h	b	h	b	h	h	a	h	a	b	h	h	h	b	b	b	h	h	a	h	h	b	a	h	h	b	b	a	h	h	h	h	h	h	h	a	h	b	a	h
Marker33086	b	h	h	h	b	a	b	h	h	a	b	a	h	a	a	b	a	b	h	b	b	h	h	h	a	h	a	a	h	h	h	a	h	h	b	a	a	a	b	b	h	a	h	h	b	h	h	h	a
Marker33090	h	a	a	a	h	a	-	b	b	h	a	h	h	h	b	h	h	a	h	h	a	b	h	h	a	b	a	b	a	h	a	b	a	h	a	b	a	h	a	a	h	h	a	a	b	a	a	a	a
Marker33103	h	b	h	b	b	h	b	h	b	h	h	h	h	h	a	h	h	b	h	a	a	a	a	h	h	b	h	b	h	a	h	a	h	h	h	h	a	h	b	a	a	h	b	h	b	h	h	h	h
Marker33131	h	b	a	h	h	h	h	h	h	a	b	h	b	a	b	a	a	-	a	b	b	h	h	h	b	h	b	b	h	h	h	a	h	a	h	h	h	a	a	h	b	h	a	a	b	a	h	h	a
Marker33170	a	a	a	h	h	a	b	h	b	b	b	b	h	h	h	a	a	b	b	a	b	b	b	b	b	h	b	h	a	b	a	b	h	h	h	a	h	h	b	a	b	b	h	b	h	a	h	h	b
Marker33183	b	a	b	a	a	h	h	a	h	b	h	a	b	h	h	b	h	b	b	h	b	h	h	b	h	h	b	b	a	a	b	b	a	h	h	h	b	a	h	h	h	a	h	a	h	h	a	b	a
Marker33223	a	b	h	h	h	a	h	h	h	h	a	h	b	h	b	h	a	h	h	a	a	h	b	h	h	a	a	a	h	a	h	a	h	h	h	h	h	h	h	b	h	h	b	a	h	h	b	h	b
Marker33328	h	h	b	h	h	h	h	a	b	h	h	h	h	h	b	h	h	b	h	h	h	h	h	a	h	h	h	h	h	h	h	h	h	h	h	h	a	b	h	h	h	h	h	h	h	h	a	h	h
Marker3338	a	b	a	a	a	b	h	b	a	h	a	b	a	h	h	h	h	h	a	a	h	b	h	h	a	h	h	a	h	h	b	b	h	h	b	a	b	b	b	a	a	a	b	h	h	b	h	h	h
Marker33388	h	a	a	a	h	a	b	b	b	h	a	h	h	h	b	h	h	h	h	a	h	b	h	h	a	b	a	h	a	h	a	b	h	h	a	b	a	h	a	a	h	h	a	a	b	a	a	a	a
Marker3342	a	b	h	a	h	b	h	b	a	a	a	h	a	h	h	h	h	h	a	a	a	h	h	h	a	h	b	a	h	h	h	b	h	h	b	a	b	b	b	a	a	a	h	h	a	b	h	h	h
Marker33433	h	h	a	h	a	h	b	a	b	h	h	b	h	a	h	h	h	b	a	h	h	h	h	a	b	b	b	h	b	h	b	h	h	h	a	a	h	h	h	b	h	h	h	h	b	a	h	h	h
Marker33455	b	h	b	a	h	h	b	b	a	h	h	a	h	h	b	h	a	h	h	b	b	a	h	b	h	h	h	a	h	b	b	h	h	h	b	h	a	h	b	b	b	h	b	h	h	b	h	h	a
Marker33589	a	h	h	b	h	a	h	a	b	b	h	h	a	h	a	a	h	a	h	b	b	h	h	h	h	a	h	h	b	h	a	h	a	a	b	h	a	h	h	b	a	h	a	a	h	b	h	h	a
Marker33648	h	h	h	h	h	-	b	h	a	h	h	a	b	b	a	h	a	a	h	h	a	h	a	b	h	a	a	a	h	b	a	b	b	h	b	h	h	h	h	h	h	h	a	b	h	-	b	h	b
Marker33664	h	a	a	h	h	h	b	h	b	a	h	h	h	h	b	h	b	h	h	h	b	b	h	h	b	b	a	h	a	h	a	b	h	a	a	b	a	h	a	h	h	a	a	a	h	h	h	h	h
Marker33685	a	h	h	a	a	a	h	h	h	b	h	h	h	h	b	b	a	b	h	b	b	a	h	a	h	h	a	h	b	h	a	b	a	h	h	b	h	h	b	h	b	a	h	a	h	b	h	b	h
Marker3373	h	h	h	h	h	h	b	h	h	b	a	b	h	b	h	a	b	h	a	a	h	h	h	h	h	h	h	a	a	h	h	h	a	h	b	b	h	b	b	b	h	h	h	a	a	h	h	h	h
Marker33751	b	a	a	a	h	a	b	b	b	h	h	h	b	b	b	h	a	b	h	h	h	b	h	h	a	b	a	h	a	h	a	b	h	h	a	b	h	h	b	a	h	h	a	a	b	a	a	h	a
Marker33786	a	b	a	a	h	h	h	h	h	h	b	b	a	a	b	b	a	h	h	h	b	h	b	a	h	a	a	h	h	b	h	b	h	b	b	a	h	h	b	h	h	a	h	h	h	a	b	h	a
Marker33794	a	b	b	b	h	h	h	a	-	b	h	h	b	h	h	h	h	b	b	a	a	h	b	h	b	a	a	a	h	h	h	a	h	b	h	b	h	a	b	h	a	h	b	a	h	a	h	a	h
Marker33803	h	h	a	h	h	h	h	h	h	b	h	b	h	b	h	a	b	h	a	h	h	h	h	h	h	h	h	a	a	h	h	b	a	h	b	b	h	b	b	h	h	h	h	a	a	h	h	h	h
Marker33825	b	h	a	b	a	a	h	h	b	h	h	h	b	a	b	b	a	h	b	a	h	h	a	b	h	h	a	a	h	b	h	a	h	h	a	b	h	a	h	a	b	a	h	b	b	a	a	a	a
Marker33844	b	h	h	a	a	b	h	h	a	a	h	a	h	a	a	h	a	a	h	b	a	h	h	b	b	h	b	h	h	a	a	b	b	h	h	b	h	h	b	b	a	h	a	b	h	a	b	h	b
Marker33873	h	h	h	h	h	h	h	h	h	a	b	h	h	a	b	a	h	-	a	b	h	h	h	h	a	h	b	b	h	h	h	h	h	a	h	h	h	h	a	h	b	h	a	a	h	a	h	h	h
Marker34003	a	a	a	a	h	b	b	h	b	h	h	a	h	h	a	a	a	h	h	b	b	h	b	b	h	a	a	h	a	a	a	h	b	h	h	b	h	h	a	b	h	a	h	h	h	a	b	a	h
Marker34025	h	h	a	b	h	h	a	b	b	b	h	a	a	a	a	h	a	h	b	h	h	b	a	b	h	b	h	b	h	h	h	h	a	h	a	b	h	h	h	h	b	h	h	h	h	b	h	b	h
Marker34127	a	a	h	h	a	a	a	a	a	h	b	h	h	a	h	a	h	a	b	h	b	h	b	b	h	h	h	a	b	h	h	h	b	a	a	h	a	h	a	h	a	h	a	h	b	b	b	a	b
Marker34158	b	a	b	b	b	h	a	b	h	b	h	a	a	a	a	b	h	h	a	h	a	b	h	h	h	b	b	b	h	h	h	h	b	a	a	h	b	a	a	b	h	a	b	h	a	h	a	h	h
Marker34168	h	a	a	h	h	a	h	h	h	a	a	b	b	h	a	h	a	b	h	a	h	b	a	a	b	a	b	b	a	h	h	h	h	h	a	a	b	a	b	a	h	h	b	h	h	h	a	h	a
Marker34216	b	b	b	b	h	a	h	a	h	a	b	a	b	a	a	b	h	b	h	b	b	h	a	h	b	a	h	b	b	h	b	b	h	h	b	a	h	a	h	h	b	a	b	h	h	h	a	a	h
Marker34246	a	h	a	a	a	h	b	h	b	h	h	b	a	a	h	h	h	b	a	a	h	h	h	a	b	b	b	h	b	h	b	h	h	b	h	a	h	h	h	b	h	b	h	b	b	h	h	h	h
Marker34299	h	b	h	a	a	a	a	b	b	h	a	h	h	a	b	b	b	-	b	h	h	h	a	h	b	a	b	a	a	b	h	b	h	a	h	a	h	h	b	a	h	a	b	a	-	a	b	b	h
Marker34303	h	a	h	h	h	h	b	a	h	b	h	h	h	h	a	b	-	h	h	h	b	a	a	a	b	h	a	b	h	a	h	a	a	b	h	h	h	b	h	h	h	h	h	b	h	b	a	a	h
Marker34347	a	h	h	a	h	h	a	b	h	-	b	b	a	a	h	-	a	h	h	a	b	h	a	h	h	h	b	b	b	h	h	a	b	b	a	-	h	h	a	h	b	b	h	b	b	h	h	b	h
Marker34424	h	a	h	a	h	h	b	a	h	b	a	a	a	h	h	b	a	h	h	h	b	a	a	a	b	a	h	b	b	a	b	h	a	b	h	h	h	b	h	h	h	h	b	b	a	h	a	a	h
Marker34435	h	a	h	a	a	b	b	h	b	b	a	a	h	h	b	h	h	h	h	b	b	h	b	a	h	h	a	a	h	a	a	a	b	h	h	b	h	a	h	h	a	h	h	b	h	h	h	a	h
Marker34442	h	h	a	a	h	a	h	b	b	h	h	h	h	h	b	h	a	h	h	h	h	b	h	h	a	b	a	h	a	h	a	b	h	h	a	b	h	h	h	a	h	h	a	a	b	a	a	h	a
Marker34463	h	h	h	h	a	h	a	b	b	h	h	h	h	a	b	h	b	b	h	h	h	h	h	h	b	h	b	a	a	b	h	b	h	a	h	a	h	b	b	a	h	h	b	a	b	h	h	b	h
Marker34543	h	b	a	a	h	a	h	h	h	b	a	h	h	a	a	a	h	b	a	a	h	a	h	h	h	a	h	h	h	a	b	h	b	b	b	h	h	h	h	a	h	h	h	a	a	h	h	h	h
Marker34651	a	a	b	h	a	a	a	h	a	b	b	h	b	a	h	a	h	a	b	b	h	h	b	h	b	h	h	a	b	h	h	h	b	a	b	h	a	b	h	h	h	h	h	h	b	h	b	a	b
Marker34683	h	a	h	b	h	h	h	a	h	h	a	h	b	b	h	h	h	b	b	h	h	h	b	h	b	h	b	a	h	h	h	a	h	b	h	h	h	h	h	b	b	h	b	a	h	h	h	h	h
Marker34745	b	a	b	a	a	h	h	a	h	h	b	a	b	h	h	b	h	b	b	h	b	h	h	b	b	h	b	b	a	a	b	b	a	h	h	h	h	a	h	h	h	a	h	a	h	h	a	b	a
Marker34764	h	h	a	a	h	a	h	b	b	h	h	h	h	h	b	h	a	b	h	b	h	b	b	h	a	b	a	h	a	h	a	b	h	h	a	b	h	h	h	a	h	h	a	a	b	a	a	h	a
Marker34791	b	a	b	a	a	h	h	a	h	h	b	a	b	h	h	b	h	b	b	h	b	h	h	b	h	h	b	b	a	a	b	b	h	h	h	h	b	h	h	h	h	a	h	a	h	h	a	b	a
Marker34833	b	-	b	a	a	h	h	a	h	b	b	a	b	h	h	b	h	b	b	h	b	h	h	b	h	h	b	b	a	a	h	b	h	h	h	h	b	h	h	h	h	a	h	a	h	h	a	b	a
Marker34868	h	h	a	a	h	a	b	b	b	h	h	h	h	h	b	h	h	h	h	h	a	b	h	h	a	b	a	h	a	h	a	b	h	h	a	b	a	h	a	a	h	h	a	a	b	a	a	a	a
Marker34886	a	a	h	a	a	a	h	h	a	h	b	h	h	a	h	a	h	h	h	b	b	h	b	b	h	h	h	h	b	h	a	h	b	a	a	h	a	h	a	h	a	b	a	h	b	b	b	h	b
Marker34896	h	h	a	a	h	a	h	b	b	h	h	h	h	h	b	h	a	h	h	h	h	b	h	a	a	b	a	h	a	h	a	b	h	a	a	b	h	h	h	a	h	h	a	a	b	a	a	h	a
Marker34919	h	b	a	a	h	h	h	b	h	b	h	h	a	a	a	a	a	b	b	a	a	a	h	h	a	a	h	h	h	h	b	b	h	h	h	h	b	h	h	a	b	h	h	a	a	h	a	a	h
Marker35160	a	a	b	h	a	a	h	h	a	b	b	h	b	h	h	a	b	a	b	h	h	h	b	h	b	h	h	a	h	h	h	h	h	h	b	b	a	h	h	h	h	h	h	h	h	b	b	a	h
Marker35193	h	b	a	a	h	a	h	b	b	h	h	h	h	h	b	h	a	h	h	h	h	h	h	h	a	b	a	h	a	h	h	b	h	a	a	b	h	h	h	a	h	h	a	a	b	a	a	h	a
Marker35195	h	a	-	h	h	h	b	-	b	b	h	h	h	h	a	b	a	h	h	b	b	h	a	a	b	h	a	b	a	h	b	a	a	b	h	h	h	b	b	h	h	h	h	b	h	h	a	a	h
Marker35262	a	h	h	h	h	h	b	a	h	h	h	h	b	h	h	h	h	h	b	a	a	h	b	h	b	a	h	a	h	h	h	a	h	b	h	b	h	a	b	b	a	h	b	a	h	a	h	h	h
Marker35267	a	b	h	a	h	h	h	h	-	a	b	b	a	a	b	b	a	b	h	a	h	h	b	h	h	h	a	h	h	b	h	b	h	b	b	h	h	h	b	h	a	a	h	h	a	a	b	h	a
Marker3527	a	b	a	h	h	h	a	h	h	h	h	h	h	a	a	h	h	b	b	h	a	h	h	b	b	h	h	h	h	h	h	h	h	h	h	b	a	h	h	a	h	h	h	h	a	a	h	h	b
Marker35306	b	a	-	a	a	h	h	a	b	h	b	h	b	b	h	b	h	b	h	h	b	h	h	b	h	h	b	h	b	a	b	b	h	a	h	b	b	h	b	h	h	a	h	h	h	b	b	b	a
Marker35307	a	a	a	a	h	b	b	h	b	b	a	a	h	h	a	a	a	h	h	b	b	a	h	b	h	a	a	h	h	a	a	h	b	h	h	b	h	h	a	h	h	a	h	h	h	h	b	a	h
Marker35329	b	b	h	b	b	b	h	a	h	h	h	h	b	h	h	h	h	b	h	b	h	h	h	h	h	a	b	b	b	a	h	a	h	h	b	h	h	h	b	a	a	b	h	a	h	h	b	a	a
Marker35353	h	h	h	h	h	a	b	h	b	h	h	h	h	h	h	b	h	b	h	a	a	a	a	b	h	h	h	b	h	a	h	a	h	b	h	h	a	b	a	a	a	b	h	h	b	b	a	b	b
Marker3536	b	a	b	a	a	h	h	a	h	h	b	a	b	h	h	b	h	b	b	h	b	h	h	b	h	h	b	b	a	a	b	b	h	h	h	h	b	h	h	h	h	a	h	a	h	h	a	b	a
Marker35390	a	a	b	h	a	a	h	h	a	h	b	h	b	h	h	a	h	a	b	h	h	h	b	h	b	h	h	a	h	h	h	h	h	h	b	h	a	h	h	h	h	h	a	h	h	h	b	a	h
Marker35413	h	a	b	h	h	h	b	a	h	b	h	h	h	h	a	b	h	h	h	h	b	a	h	h	b	h	a	b	h	h	b	a	a	b	h	h	h	b	h	h	h	h	h	b	h	h	a	a	h
Marker35489	a	h	a	a	a	h	b	b	b	a	h	b	a	a	h	a	h	h	h	h	b	h	a	h	h	b	b	b	b	h	b	a	a	h	h	a	a	h	b	a	b	b	h	h	h	a	a	h	h
Marker35490	a	b	a	a	a	b	h	b	a	h	a	b	a	h	h	h	h	h	h	a	h	b	h	h	a	h	b	a	h	h	h	b	h	h	b	a	b	b	b	a	a	a	b	h	h	b	h	h	h
Marker35721	b	h	-	b	b	h	a	b	b	b	h	a	a	a	a	b	a	a	a	b	-	b	a	h	h	b	b	b	h	a	a	b	b	h	a	h	a	a	a	b	h	a	b	h	a	b	a	h	h
Marker35750	h	b	a	h	h	h	a	h	h	h	h	h	a	a	a	h	h	b	b	h	a	a	h	b	b	a	b	b	a	b	h	b	a	h	a	h	a	b	b	a	h	h	b	h	a	a	h	a	b
Marker35757	-	-	a	a	h	-	b	b	b	-	a	h	h	h	b	h	b	b	h	h	a	b	h	h	a	b	a	a	a	h	a	b	h	h	a	b	a	h	a	a	h	h	a	a	b	a	-	a	a
Marker35844	b	h	-	a	h	b	h	h	a	h	h	a	h	a	a	h	h	a	h	h	a	h	h	b	b	h	b	a	h	h	a	b	b	h	b	b	h	h	b	b	a	h	a	b	h	a	b	a	b
Marker35892	a	-	a	a	h	h	b	b	b	a	b	b	a	a	h	a	a	h	h	h	b	h	a	h	h	b	b	b	b	h	b	h	a	h	h	a	a	h	h	a	b	b	h	h	h	h	a	h	a
Marker35905	a	h	a	a	a	h	b	a	b	h	h	b	h	a	b	h	b	b	a	h	h	h	h	a	b	b	b	h	h	a	h	h	h	h	a	a	h	h	h	b	h	a	h	h	b	a	b	h	h
Marker35993	a	b	a	h	h	h	a	b	h	h	b	h	h	a	a	h	b	b	b	h	a	a	h	b	b	a	b	h	a	h	h	h	a	h	a	h	a	b	b	a	h	h	b	h	a	a	h	a	b
Marker36018	a	a	h	b	h	a	h	a	b	b	h	h	a	h	a	a	h	a	h	b	b	h	h	h	h	a	h	h	b	h	a	a	a	a	b	h	a	h	h	b	a	a	a	a	h	b	a	h	a
Marker36032	a	b	a	h	h	h	a	h	h	h	h	h	h	a	a	h	h	b	b	h	a	h	h	b	b	h	h	h	h	h	h	h	h	a	h	b	a	h	h	a	h	h	h	h	a	a	h	h	b
Marker36098	a	h	a	a	a	b	b	a	b	b	h	b	h	a	h	h	h	b	a	h	h	h	h	a	b	b	b	h	b	h	h	h	h	h	a	a	h	h	h	b	h	h	h	h	b	a	h	h	h
Marker36110	h	h	h	h	h	b	b	h	a	h	h	a	b	h	a	h	h	a	h	h	a	h	a	b	h	h	h	a	h	b	a	b	b	h	b	h	h	h	h	h	h	h	a	b	h	h	b	h	b
Marker36180	h	h	h	h	b	a	b	h	b	h	h	h	h	h	h	b	h	b	h	a	a	a	a	b	h	h	h	b	h	a	h	a	h	b	h	h	a	b	a	a	a	h	h	h	b	b	a	b	b
Marker36234	a	a	a	a	a	h	b	b	b	a	h	b	a	a	h	a	h	h	h	h	b	h	a	h	h	b	b	b	b	h	b	h	a	h	h	a	a	h	b	a	b	b	h	h	h	a	a	h	h
Marker36356	h	a	a	a	a	a	h	b	b	a	h	h	b	h	h	b	a	h	h	h	h	b	a	h	a	h	a	a	a	h	a	a	h	h	a	b	b	a	h	a	h	a	a	a	b	a	a	a	a
Marker36375	h	a	a	h	a	h	b	h	b	a	h	h	h	h	b	h	b	h	h	h	b	b	h	h	b	b	a	h	a	h	a	b	h	a	a	b	a	h	a	h	h	a	a	a	h	h	h	h	h
Marker36414	h	h	-	h	b	b	b	h	a	a	b	a	h	-	h	a	b	-	h	a	h	a	h	b	h	b	h	a	h	b	a	b	b	a	b	h	h	b	a	a	h	h	a	b	a	h	b	a	h
Marker36471	a	b	h	a	h	h	h	h	b	a	b	b	a	a	b	b	a	h	h	h	b	h	b	h	h	h	a	h	b	b	a	b	h	b	b	a	h	h	b	h	h	a	h	h	h	a	b	h	h
Marker36558	h	b	h	h	a	b	h	h	b	h	a	h	b	h	b	h	b	h	h	h	h	h	h	a	b	h	a	a	a	h	a	a	b	h	h	b	h	a	h	b	a	h	b	h	a	a	a	a	h
Marker36578	a	a	a	a	a	a	h	h	a	h	b	b	h	a	h	a	b	h	b	h	b	h	b	b	h	h	b	h	b	h	h	h	b	a	a	h	a	h	a	h	a	b	a	h	b	b	b	h	b
Marker36630	a	h	h	a	h	h	h	h	h	b	h	h	a	a	b	b	h	b	h	b	h	a	b	h	h	h	a	a	b	h	a	h	h	h	b	h	h	h	h	h	b	a	h	a	h	b	h	h	h
Marker36676	b	a	b	a	a	h	h	a	h	h	b	a	b	h	h	b	h	b	b	h	b	h	h	b	h	h	b	b	a	a	b	b	h	h	h	h	b	b	h	h	h	a	h	a	h	h	a	b	a
Marker36794	h	a	h	h	h	a	b	a	h	b	a	a	a	h	h	b	h	h	h	a	b	a	h	a	b	a	h	b	b	h	h	h	a	b	h	h	h	b	h	h	h	h	b	b	a	h	a	h	h
Marker36799	h	h	a	a	a	h	a	h	b	h	a	h	h	a	b	b	b	h	b	h	h	h	a	h	b	a	b	a	a	b	h	b	h	a	h	a	h	h	b	a	h	h	b	a	b	a	b	b	h
Marker36813	b	a	a	a	a	h	h	a	h	h	b	a	b	h	h	b	b	b	b	h	b	h	h	b	h	h	b	b	a	a	b	b	h	h	h	h	b	h	h	h	h	a	h	a	h	h	a	b	a
Marker36855	a	h	a	h	a	h	b	a	h	h	h	b	h	a	h	h	b	b	a	h	h	h	h	a	b	b	b	h	b	h	h	h	h	h	a	a	h	h	h	b	h	h	h	h	b	a	b	b	h
Marker36861	h	h	b	h	b	h	b	h	h	a	b	a	h	b	h	a	b	h	a	a	b	h	b	h	h	b	h	h	h	b	a	b	b	h	b	a	h	b	h	h	h	h	a	b	h	h	b	a	h
Marker36884	a	a	a	-	h	b	b	h	b	b	a	a	h	h	a	a	a	a	h	b	b	a	h	b	h	a	a	h	h	a	a	h	b	h	h	b	h	h	a	h	h	a	h	h	h	-	b	a	h
Marker36903	b	a	b	a	a	h	h	a	h	h	b	a	b	h	h	b	h	b	b	h	b	h	h	b	h	h	b	b	a	a	b	b	h	h	h	h	b	h	h	h	h	a	h	a	h	h	a	b	a
Marker36920	b	b	h	a	h	b	h	h	a	h	a	a	h	a	a	h	h	h	h	b	a	h	h	b	b	h	b	a	h	h	a	b	b	h	b	-	a	h	b	b	a	a	a	b	b	-	b	h	b
Marker36944	b	h	h	b	b	b	h	a	h	h	h	h	b	h	h	h	h	b	h	b	h	h	h	h	h	h	b	b	b	h	h	a	b	h	b	h	h	b	b	a	h	h	h	a	a	h	b	h	a
Marker36983	a	h	b	a	h	h	h	h	a	b	h	h	a	a	b	b	a	b	h	b	h	a	b	h	h	h	a	a	b	h	a	h	a	h	b	h	a	h	h	b	b	a	a	a	b	b	h	b	h
Marker37018	a	b	a	h	h	h	a	h	h	h	h	h	h	a	a	h	h	b	b	h	a	h	h	b	b	h	h	h	a	h	h	h	h	h	h	b	a	h	h	a	b	h	h	h	a	a	h	h	b
Marker37040	a	h	b	b	h	a	h	a	b	b	h	h	a	h	a	a	h	a	h	b	b	h	h	h	h	a	h	h	b	h	a	h	a	a	b	h	a	h	h	b	a	h	a	a	h	b	a	h	a
Marker37050	-	-	-	a	a	-	h	a	h	-	b	a	b	h	-	-	b	b	b	h	b	a	h	b	-	h	b	-	a	a	b	b	h	h	a	h	b	h	a	b	h	a	b	a	h	h	a	b	a
Marker37164	a	h	a	a	b	h	a	h	h	b	a	h	b	a	a	h	h	b	b	h	h	h	h	h	a	h	h	a	b	h	a	a	h	h	a	b	a	h	h	a	h	a	h	a	h	b	a	h	b
Marker37207	a	b	-	h	a	b	h	h	b	h	a	a	b	h	b	h	b	b	h	h	h	h	h	a	b	h	a	a	a	a	a	a	b	h	h	b	h	a	a	b	a	h	b	h	a	a	a	a	h
Marker37252	a	h	a	a	a	h	b	b	h	a	h	b	a	a	h	a	h	h	a	h	b	h	a	h	h	b	b	b	b	h	b	h	a	h	a	a	a	h	b	a	b	b	h	h	b	a	a	h	h
Marker37264	h	b	b	a	b	h	b	b	-	h	h	h	-	h	a	h	h	b	a	a	-	a	a	a	h	b	h	b	a	a	h	a	h	h	h	b	h	b	-	a	a	h	b	h	b	b	h	h	a
Marker37265	a	h	h	h	a	a	b	h	b	h	b	h	h	h	h	h	h	h	b	a	b	b	b	b	h	h	b	h	a	b	a	h	h	h	h	a	a	h	b	a	b	b	h	b	h	a	h	b	b
Marker37401	h	h	a	h	h	a	b	b	b	h	a	h	h	h	b	h	h	h	h	h	a	b	h	h	a	b	a	h	a	h	a	h	h	h	a	b	a	h	a	a	h	h	a	a	b	a	a	a	a
Marker37423	h	h	h	h	h	b	b	h	a	a	h	a	b	b	a	b	h	a	h	h	a	h	a	b	h	b	a	a	a	b	a	b	b	h	b	h	h	h	h	h	h	h	a	b	a	h	b	h	b
Marker37475	a	a	a	a	h	b	b	h	b	b	h	a	h	h	a	a	a	h	h	b	b	a	h	h	b	h	a	h	h	a	a	h	b	h	h	b	h	h	a	h	h	a	h	b	h	b	b	a	h
Marker37484	h	b	-	a	h	a	h	b	b	h	h	h	h	h	b	h	a	h	h	h	h	b	h	h	a	b	a	h	a	h	a	b	h	h	a	b	h	h	h	a	h	h	a	a	b	a	a	h	a
Marker37512	a	a	h	-	-	a	b	b	b	h	b	b	b	b	h	h	-	h	b	a	b	b	b	b	h	h	b	h	-	b	a	b	h	b	h	a	h	h	b	h	b	b	h	b	h	-	b	b	b
Marker37604	h	h	a	a	h	a	h	b	b	h	h	h	h	h	b	h	a	h	h	h	h	b	h	h	a	b	a	h	a	h	a	b	h	h	a	b	h	h	h	a	h	h	a	a	b	a	a	h	a
Marker37704	b	a	b	b	b	h	a	b	h	b	h	a	a	a	a	b	h	h	a	h	a	b	h	h	h	b	b	b	h	h	h	h	b	a	a	h	b	a	a	b	h	a	b	h	a	h	a	h	h
Marker37716	h	h	b	b	a	b	a	h	h	h	h	b	h	h	b	a	h	h	h	h	b	h	h	h	b	a	b	h	a	b	h	h	a	a	a	a	h	b	h	a	a	h	h	a	b	h	h	b	h
Marker37737	a	h	h	h	h	-	b	h	a	b	h	a	b	b	a	b	a	a	h	b	a	h	a	b	h	h	a	a	h	b	a	b	b	h	b	h	h	h	h	a	h	h	a	b	b	h	b	h	b
Marker37761	a	h	h	a	h	h	h	b	h	a	b	b	a	a	h	a	a	h	h	h	b	h	a	h	h	h	b	b	b	h	h	a	b	h	h	a	h	b	a	h	b	h	h	h	h	h	h	h	h
Marker37799	h	b	h	h	b	h	b	h	b	h	h	h	h	h	a	h	h	b	h	a	a	a	a	h	h	b	h	b	h	a	h	a	a	h	h	h	-	h	h	a	a	h	b	h	b	h	h	b	b
Marker37808	h	a	a	h	h	a	h	h	h	a	a	b	b	h	a	h	a	h	h	a	h	b	a	a	h	a	b	b	a	h	h	h	h	h	a	a	b	a	b	a	a	h	b	h	h	h	a	h	a
Marker37823	h	a	h	b	b	a	b	h	b	h	h	a	h	h	h	b	b	b	a	a	a	a	a	b	h	h	h	b	a	a	h	a	h	-	b	h	a	b	a	a	a	b	h	h	b	b	a	b	b
Marker37842	b	h	h	h	b	a	b	h	h	a	b	a	h	a	a	b	a	b	h	b	b	h	h	h	a	h	a	a	b	h	h	a	h	h	b	a	a	a	b	b	h	a	h	h	b	h	h	h	a
Marker37865	h	a	a	a	h	a	h	b	b	h	a	h	b	h	b	b	a	h	h	h	h	b	h	h	a	b	a	h	a	h	a	b	h	a	a	b	h	h	h	a	h	a	a	a	b	a	a	a	a
Marker37874	b	h	h	a	h	b	h	b	a	h	h	a	a	a	a	h	b	a	h	b	h	h	h	b	h	b	b	h	h	b	a	b	h	a	h	h	h	h	h	b	a	a	a	b	h	a	b	h	b
Marker3790	a	h	a	a	h	b	b	h	b	b	a	a	h	h	a	a	a	h	h	b	b	a	h	b	h	a	a	h	h	a	a	h	b	h	h	b	h	h	a	h	h	a	h	h	h	h	b	a	h
Marker37979	h	h	b	a	b	h	h	a	h	b	a	h	h	h	a	h	h	h	h	a	a	a	h	b	b	h	a	h	a	h	a	h	a	b	h	b	h	b	h	b	h	h	a	h	h	h	h	b	a
Marker37981	a	b	h	h	b	a	b	h	b	a	h	b	h	h	h	b	b	b	a	a	a	a	a	b	h	h	h	b	a	a	h	-	h	b	h	b	a	-	a	a	a	b	h	h	b	b	a	b	b
Marker37996	a	b	a	h	h	h	a	h	a	h	h	h	h	a	a	h	h	b	b	h	a	h	h	b	b	h	h	h	a	h	h	a	b	h	h	b	a	b	h	a	h	h	h	h	a	a	h	h	b
Marker38080	h	h	h	a	b	h	h	h	a	h	h	a	a	a	h	h	h	a	h	b	h	h	b	b	h	b	b	h	h	b	a	h	h	a	a	a	h	h	a	h	a	a	a	b	b	a	b	h	b
Marker38087	b	b	-	h	h	b	b	h	a	h	h	a	b	b	a	a	h	a	-	h	a	h	a	b	h	h	-	a	h	b	a	b	h	h	b	a	h	h	h	h	h	a	a	b	h	h	b	h	b
Marker38196	h	a	b	a	a	h	h	h	b	b	b	h	h	b	h	b	h	b	h	h	b	h	h	b	h	h	b	h	h	a	b	b	h	a	h	h	b	h	a	h	h	h	h	h	b	b	b	b	h
Marker38200	h	b	a	a	h	a	h	b	h	a	h	b	h	a	a	a	-	b	b	a	a	h	a	h	a	a	h	a	h	a	b	h	b	b	h	h	h	h	a	a	b	h	h	a	a	h	h	a	h
Marker38204	b	a	b	a	a	h	h	a	a	h	b	a	b	h	h	b	h	b	b	h	b	h	h	b	h	h	b	b	a	a	b	b	a	h	h	b	b	a	h	h	h	a	h	a	h	h	a	b	a
Marker38378	a	a	a	h	a	h	b	h	h	a	h	a	h	h	b	h	b	h	h	h	b	b	h	h	b	b	h	h	a	h	a	b	h	a	a	b	a	b	h	h	h	a	a	a	h	h	h	h	h
Marker38380	a	a	a	a	h	b	b	h	b	h	a	h	h	h	a	a	a	h	h	b	b	a	h	b	h	a	a	h	h	a	a	b	b	h	h	b	h	h	a	b	h	a	h	h	h	h	b	a	a
Marker38422	h	a	a	a	a	a	h	b	b	a	h	h	b	h	b	b	a	h	h	h	h	b	a	b	a	h	a	a	a	h	a	a	h	h	a	b	b	a	h	a	a	a	a	a	b	a	a	a	a
Marker38429	a	b	a	a	h	a	h	h	h	b	a	h	h	a	a	a	h	b	a	a	h	a	h	h	h	a	h	h	h	a	b	h	b	b	h	h	h	h	h	a	h	h	h	a	a	h	b	h	h
Marker38489	a	h	h	a	h	h	h	a	b	b	h	h	a	a	b	b	a	h	b	b	b	a	b	h	h	h	a	a	b	b	a	b	h	b	h	h	h	h	h	h	b	a	h	a	a	b	h	b	h
Marker38513	a	b	-	h	h	b	a	h	h	h	h	h	a	a	a	h	h	b	b	h	a	a	h	b	b	a	h	h	a	h	h	b	a	h	a	h	a	b	b	a	h	h	b	b	a	a	h	a	b
Marker38587	h	a	h	h	h	-	b	a	a	b	a	a	h	h	a	b	a	h	h	h	b	a	a	a	b	h	a	b	h	a	b	a	a	b	h	h	h	b	h	h	h	h	h	b	h	h	a	a	h
Marker38637	b	-	b	a	a	b	a	-	-	b	b	a	b	h	b	b	b	-	b	b	b	h	h	b	h	h	b	b	a	a	b	b	h	h	h	h	b	h	h	h	h	-	h	a	a	h	a	b	a
Marker3868	h	h	b	h	a	h	a	b	h	h	h	h	h	h	b	h	b	h	h	h	h	h	h	h	b	h	b	a	a	b	h	b	h	a	h	a	h	b	b	a	a	h	b	a	b	a	h	b	h
Marker38680	h	-	h	b	h	h	b	a	b	h	h	b	h	h	a	h	h	b	h	a	a	a	a	h	a	b	h	b	h	a	h	a	h	h	h	h	h	h	h	a	a	h	b	h	b	h	h	h	h
Marker38843	a	h	a	h	a	h	b	a	b	h	h	b	h	a	h	h	b	b	a	h	h	b	h	a	b	b	b	h	b	h	h	h	h	b	a	a	h	h	h	b	h	b	h	h	b	a	h	h	h
Marker38876	h	a	a	b	h	a	a	a	h	a	h	h	b	h	a	h	a	h	h	a	h	b	a	a	h	a	b	h	a	h	h	h	a	h	a	h	h	h	a	a	h	a	h	b	h	h	a	h	a
Marker38912	h	b	b	h	h	a	b	a	b	h	h	b	h	b	a	h	h	h	h	h	b	a	a	b	b	b	h	h	b	h	b	h	h	h	h	h	b	h	b	h	h	h	h	a	b	b	b	b	h
Marker39011	b	a	b	a	a	a	h	a	h	h	b	a	b	h	h	b	a	b	b	h	b	h	h	b	b	h	b	b	a	a	b	b	a	h	h	h	h	a	h	h	h	a	h	a	h	h	a	b	a
Marker39070	h	a	h	h	h	h	h	a	h	h	a	a	b	b	h	b	h	b	b	h	h	h	h	a	b	a	h	h	h	b	h	a	h	b	h	b	h	h	h	b	h	h	b	a	h	a	h	h	a
Marker39107	b	a	a	b	a	h	h	h	b	h	a	h	b	h	b	b	a	a	b	a	h	h	h	h	h	h	a	a	a	b	a	h	h	h	a	h	h	a	h	a	h	a	h	h	b	a	a	a	a
Marker39164	h	b	a	a	a	a	h	b	b	b	h	b	b	h	b	b	a	h	h	h	h	b	a	h	a	h	a	a	a	h	a	h	h	h	a	b	b	a	h	a	h	a	a	h	b	a	a	a	a
Marker39170	a	h	a	a	a	h	b	a	b	a	h	b	h	h	h	h	h	b	a	h	h	h	h	a	b	b	b	h	b	h	h	h	h	h	a	a	b	h	h	b	h	h	h	h	b	a	h	h	h
Marker39307	a	a	a	b	b	a	h	h	h	h	a	b	b	h	a	h	b	h	a	a	b	h	h	a	b	a	h	b	a	h	h	h	h	b	h	a	a	a	b	a	h	h	b	h	a	h	b	a	a
Marker39368	b	a	a	b	h	a	a	a	h	a	h	h	b	h	a	h	a	h	h	a	h	b	a	a	h	a	b	h	a	h	h	h	a	h	a	h	h	h	a	a	h	a	h	h	h	h	a	h	a
Marker39456	h	h	a	a	h	a	h	b	-	h	a	h	b	h	b	-	a	-	h	a	h	b	a	h	a	b	a	h	a	h	a	b	h	a	a	b	h	h	b	a	h	a	a	a	b	a	a	h	a
Marker39483	b	b	h	b	b	b	h	a	h	h	h	h	b	a	h	h	h	b	h	b	h	h	h	h	h	a	b	b	b	h	b	a	h	h	b	h	h	h	b	a	a	h	h	a	h	h	b	h	a
Marker39499	a	b	a	h	a	h	h	a	b	a	b	b	h	a	a	h	h	b	a	h	h	h	h	a	b	b	b	h	b	h	h	h	h	h	a	a	h	h	h	b	h	b	h	b	b	a	h	h	h
Marker39505	b	b	b	a	h	h	b	h	a	h	h	a	h	b	b	b	a	a	h	b	b	a	h	h	h	h	h	h	b	b	h	b	a	b	b	b	a	b	b	b	b	b	b	a	h	h	b	a	a
Marker3959	h	h	a	a	a	a	h	b	h	a	h	h	b	h	b	b	a	h	h	h	h	b	a	h	a	h	a	a	a	h	a	a	h	h	a	b	b	a	h	a	h	a	a	a	b	a	a	a	a
Marker39604	h	a	h	a	a	a	b	a	b	b	h	h	b	b	h	b	h	b	h	a	b	h	h	b	a	h	b	h	h	a	b	b	h	a	h	h	b	h	a	h	h	h	h	h	b	b	b	b	h
Marker39624	a	h	a	a	b	h	a	h	a	b	a	h	b	a	a	h	h	b	b	h	b	h	a	h	a	h	h	a	b	h	a	a	h	h	a	b	a	h	a	a	h	a	h	a	h	b	a	h	b
Marker39637	b	h	b	b	h	a	h	a	h	a	b	a	b	a	a	b	a	b	h	b	b	h	a	h	b	a	h	h	b	h	b	b	h	h	b	a	h	a	h	h	b	a	b	h	h	h	a	h	h
Marker39638	h	h	b	h	b	b	b	h	h	h	b	a	b	b	b	h	h	b	a	h	h	h	a	b	h	b	h	a	h	b	a	b	b	b	b	h	h	h	h	a	h	b	a	b	b	h	b	a	h
Marker3964	a	h	a	a	a	h	b	b	b	a	h	b	a	a	h	h	h	b	h	h	h	h	a	a	h	b	b	h	b	h	b	h	a	h	h	a	a	h	b	a	b	b	h	h	h	a	h	h	h
Marker39684	a	h	b	h	a	a	h	h	a	b	b	h	b	a	h	a	h	a	b	h	b	h	b	h	b	h	h	a	b	h	h	h	h	h	b	b	a	h	h	h	h	h	h	h	h	h	b	a	h
Marker39690	h	b	h	h	b	a	b	b	b	b	h	h	b	h	a	h	h	h	h	h	h	a	a	h	h	b	h	h	h	a	h	h	h	h	h	h	h	h	h	a	a	h	b	h	b	h	h	h	h
Marker3988	b	a	b	b	b	h	a	b	h	b	h	a	a	a	a	b	h	h	a	h	a	b	h	h	h	b	b	b	h	h	h	h	b	a	a	h	b	a	a	b	h	a	b	h	a	h	a	h	h
Marker39895	h	h	a	b	h	a	h	h	b	a	h	h	b	h	h	a	h	b	h	a	b	h	h	b	a	h	h	h	b	b	a	a	b	h	h	h	b	h	h	h	b	b	h	b	h	a	a	b	b
Marker39918	h	a	a	b	h	a	a	a	h	a	h	h	b	h	a	h	a	h	h	a	a	b	a	a	h	a	b	h	a	h	h	h	a	h	a	a	h	h	a	a	h	a	h	h	h	h	a	h	a
Marker40039	h	h	a	a	h	a	h	a	b	a	h	b	b	h	h	b	h	b	h	a	b	h	h	b	h	h	h	h	b	b	a	a	b	h	h	h	b	h	h	h	b	b	h	b	h	a	h	b	b
Marker40062	h	h	h	h	b	a	b	h	b	h	h	h	h	h	h	h	h	b	h	a	a	a	a	h	h	b	h	b	h	a	h	a	h	b	h	h	a	b	h	a	a	h	b	h	b	h	a	b	b
Marker40074	b	h	h	b	b	b	h	a	a	a	h	b	b	h	h	h	b	-	h	b	a	h	h	h	h	h	b	b	b	b	h	-	b	h	b	a	h	h	b	a	b	b	b	a	h	h	b	h	a
Marker40099	b	a	h	a	h	b	h	h	a	h	h	a	h	a	a	h	h	a	h	b	a	h	h	b	b	h	b	a	a	h	a	b	b	h	h	b	h	h	b	b	a	h	a	b	h	a	b	h	b
Marker40121	b	a	b	a	a	b	h	a	h	h	b	a	b	h	h	b	h	b	b	h	b	h	h	b	h	h	b	b	a	a	b	b	h	h	a	h	b	h	h	h	h	a	h	a	h	h	a	b	a
Marker40154	h	h	a	a	a	a	h	b	b	a	h	h	b	h	b	b	a	h	h	h	h	b	a	h	a	h	a	a	a	h	a	a	h	h	a	b	b	a	h	a	b	a	a	a	b	a	a	a	a
Marker40204	a	b	a	h	h	a	a	h	b	h	h	h	a	a	a	h	h	b	b	b	a	a	h	h	b	a	b	h	a	b	h	b	a	h	a	h	a	b	b	a	h	h	b	h	a	a	h	a	b
Marker40210	-	h	a	b	h	-	h	h	a	a	h	h	h	h	a	h	h	-	h	h	h	h	a	h	h	h	a	a	a	h	a	a	h	h	a	h	h	a	h	a	h	a	h	h	h	h	a	h	h
Marker40224	a	a	a	a	a	a	a	a	a	a	a	a	a	a	a	a	a	a	h	a	a	a	a	a	a	a	a	a	a	a	a	a	a	a	a	a	a	a	a	a	a	a	a	a	a	a	a	a	a
Marker40249	b	a	b	a	a	h	a	a	h	a	b	a	b	h	h	b	h	b	b	h	b	h	a	b	h	h	b	b	a	a	b	b	h	h	a	h	b	h	h	h	h	a	h	a	h	h	a	b	a
Marker40254	a	a	a	a	h	h	b	a	b	b	a	a	h	h	a	a	a	h	h	b	b	a	h	h	h	h	a	h	a	a	a	h	h	h	h	b	h	h	a	h	h	a	h	b	h	h	b	a	h
Marker40309	a	h	a	a	b	h	a	h	a	b	a	h	b	a	a	h	h	b	b	a	b	h	h	h	a	h	h	a	b	h	a	a	h	h	a	b	a	a	h	a	h	a	h	a	h	b	a	h	b
Marker40400	a	b	b	h	b	h	h	h	h	h	a	h	b	b	b	h	h	b	h	a	h	h	b	h	h	a	h	a	h	a	h	h	b	b	h	h	b	a	b	b	h	h	b	a	b	h	b	h	b
Marker40537	b	-	a	a	h	h	h	b	h	b	b	h	a	a	a	a	a	b	h	-	a	a	h	h	a	h	h	h	h	a	b	b	h	h	a	h	h	h	h	a	b	h	h	a	a	h	a	a	h
Marker40555	h	h	b	a	h	b	b	h	h	h	b	a	b	b	a	h	h	h	h	h	h	h	a	b	h	h	a	a	h	b	a	b	b	h	b	h	h	h	h	a	h	h	a	b	h	h	b	h	b
Marker40580	h	b	a	a	a	h	h	b	a	h	h	h	a	a	a	a	a	b	h	a	a	a	h	h	a	a	b	h	h	a	b	b	h	h	h	h	a	h	h	a	b	h	h	a	a	-	a	a	h
Marker40582	a	b	a	h	a	b	b	b	a	h	a	b	a	h	h	-	-	h	a	a	b	b	h	b	a	b	b	a	h	h	b	b	h	h	b	a	b	b	b	a	a	h	b	h	h	b	a	h	h
Marker40688	a	a	a	a	h	b	b	h	b	b	a	a	h	h	a	a	a	h	h	b	b	a	h	b	h	a	a	b	b	a	a	h	b	h	h	b	h	b	a	h	h	a	b	h	-	h	b	a	h
Marker40714	h	h	a	a	h	a	h	b	b	h	h	h	h	h	b	h	a	h	h	h	h	b	h	h	a	b	a	h	a	h	a	b	h	h	a	b	h	h	h	a	h	h	a	a	b	a	a	h	a
Marker40757	h	a	b	a	h	h	h	a	b	b	b	h	h	b	h	b	a	b	h	h	b	h	b	h	h	h	b	h	a	h	b	b	h	a	a	h	h	h	a	h	h	h	a	h	b	b	b	h	h
Marker40763	b	h	b	b	h	a	h	a	h	a	b	a	b	a	a	b	h	b	h	b	b	h	a	h	b	a	h	b	b	h	b	h	h	h	b	a	h	a	h	h	b	a	b	h	h	h	a	h	h
Marker40770	h	a	b	h	h	h	b	a	h	b	a	a	h	h	h	b	h	h	h	a	b	a	h	a	b	a	h	b	b	h	h	h	a	b	h	h	h	b	h	h	h	h	b	b	a	b	a	h	h
Marker40817	b	h	a	b	b	b	b	a	a	a	h	h	b	b	h	h	h	b	h	b	h	b	h	a	h	h	b	b	b	h	h	a	b	a	b	h	h	b	b	a	-	b	h	a	h	h	b	h	a
Marker40858	b	a	h	a	b	b	h	b	a	h	h	a	a	a	a	h	b	a	h	b	h	h	h	b	h	b	b	h	h	b	a	b	h	a	h	h	a	h	b	b	a	a	a	b	a	a	b	h	b
Marker40868	a	b	a	h	h	h	a	h	h	h	h	h	a	a	a	h	h	b	b	h	a	a	h	b	b	a	b	h	a	h	h	b	a	h	a	h	a	b	b	a	h	h	b	h	a	a	h	a	b
Marker40893	a	h	a	a	h	h	h	b	h	a	b	b	a	a	h	a	a	h	h	b	b	h	a	h	a	h	b	b	b	h	h	a	b	h	h	a	h	h	a	h	h	h	h	h	h	h	h	h	h
Marker40932	a	b	-	a	b	b	a	h	-	-	a	-	b	a	a	a	-	-	-	h	-	h	a	h	a	b	h	a	-	h	a	-	h	-	-	-	a	-	a	a	h	a	a	a	a	b	-	a	b
Marker40968	h	h	b	h	a	h	h	b	h	h	h	h	h	h	b	h	b	h	h	h	h	h	h	h	b	h	b	a	a	b	h	b	h	a	h	a	h	b	b	a	a	h	h	a	b	a	h	b	h
Marker41035	h	-	-	a	a	a	a	a	h	h	h	a	a	b	h	a	a	h	h	-	a	h	a	h	h	h	h	h	a	a	a	a	a	a	h	a	h	h	h	h	h	a	h	a	-	a	a	b	a
Marker41138	a	a	a	b	h	h	b	h	h	h	a	b	b	h	a	h	b	h	a	a	b	-	h	a	b	a	h	b	a	b	a	h	a	b	b	a	b	b	-	h	-	a	b	h	a	h	h	h	a
Marker41159	h	h	a	a	h	a	h	b	b	h	h	h	h	h	b	h	a	h	h	h	h	b	h	h	a	b	a	h	a	h	a	b	h	h	a	b	h	h	h	a	h	h	a	h	b	a	a	h	a
Marker41208	h	b	h	a	b	h	h	h	a	a	h	a	a	a	h	h	b	h	h	b	h	h	b	b	h	b	b	h	h	b	a	h	h	a	a	a	h	h	a	h	a	a	a	b	b	a	b	h	b
Marker41220	h	a	a	b	h	h	b	a	h	b	h	h	h	h	a	b	a	b	h	h	b	h	a	a	b	h	a	h	h	a	b	a	a	b	h	h	h	b	h	h	h	h	h	b	h	h	a	a	h
Marker41317	a	a	a	a	h	b	b	h	b	h	a	a	h	h	a	a	a	h	h	h	b	a	h	b	h	a	a	h	h	a	a	h	b	h	h	b	h	h	a	h	h	a	h	h	h	h	b	a	h
Marker4135	h	a	h	h	h	h	b	a	h	b	h	h	h	h	a	b	a	h	h	h	b	a	a	a	b	h	a	b	h	a	b	a	a	b	h	h	h	b	h	h	h	h	h	b	h	h	a	a	h
Marker4138	a	h	h	h	h	a	b	h	b	h	b	b	h	h	h	h	h	h	b	a	b	b	b	b	h	h	b	h	a	b	a	a	h	h	h	a	h	h	h	a	b	b	h	b	h	a	h	h	b
Marker41393	a	h	-	b	h	a	h	a	b	b	h	h	a	a	a	a	h	-	h	b	b	h	h	h	h	a	h	a	h	-	a	b	a	a	b	b	a	h	h	b	a	h	a	a	h	b	a	h	a
Marker41400	a	h	h	h	h	h	h	h	b	h	a	h	b	h	b	h	h	a	h	a	a	h	b	h	h	a	a	a	b	a	h	a	h	h	h	h	h	a	b	b	h	h	b	a	h	a	b	h	b
Marker41450	a	b	a	h	a	b	a	b	b	h	h	b	a	b	h	b	b	h	a	a	h	h	a	h	h	h	h	a	h	a	b	b	a	h	b	a	h	b	b	a	h	a	b	a	a	h	h	h	h
Marker41452	a	a	a	a	h	b	b	h	b	b	a	a	h	h	a	a	h	h	h	b	b	a	h	b	h	h	a	h	h	a	a	h	b	h	h	b	h	h	a	h	h	a	h	b	h	h	b	a	h
Marker41456	h	b	a	h	h	a	b	a	b	b	h	h	h	b	a	h	h	b	h	h	h	a	a	h	h	b	a	b	h	h	b	a	h	h	h	h	h	h	h	a	a	h	h	h	b	h	b	h	h
Marker41527	h	h	a	a	b	h	h	h	a	h	h	a	a	a	h	h	h	h	h	b	h	h	b	b	h	b	b	h	h	b	a	b	h	a	a	a	h	h	a	h	a	a	a	b	b	a	b	h	b
Marker41566	a	b	b	h	b	a	b	h	b	b	h	h	h	a	h	h	b	h	a	a	a	a	a	b	b	h	h	b	a	a	b	a	h	b	h	h	a	b	-	a	-	b	h	h	b	b	a	b	b
Marker41617	a	-	a	a	h	b	b	h	b	b	a	a	h	h	a	a	a	h	h	b	b	a	h	b	b	a	a	h	h	a	a	h	b	h	b	b	b	h	a	h	h	a	h	h	h	b	b	a	a
Marker41627	-	a	b	h	b	h	h	a	h	a	-	h	a	h	a	a	b	h	-	a	a	a	b	b	h	h	h	a	h	-	a	h	a	b	h	b	h	b	b	b	b	b	h	b	h	h	-	b	a
Marker41649	h	h	a	a	a	a	h	b	b	a	h	h	b	h	b	b	a	h	h	h	h	b	a	h	a	h	a	a	a	h	a	a	h	h	a	b	b	a	h	a	h	a	a	a	b	a	a	a	a
Marker41749	a	h	h	h	h	h	h	h	a	h	a	h	b	h	b	h	h	h	h	a	a	h	b	h	h	a	a	a	h	a	h	a	h	h	h	h	a	a	a	b	h	h	b	a	h	h	b	h	b
Marker41837	b	a	a	a	a	h	h	a	b	h	b	b	b	b	h	b	h	b	b	h	b	h	h	b	h	h	b	h	a	a	b	b	h	a	h	h	b	h	b	h	h	a	h	h	h	b	h	b	a
Marker41905	-	a	a	a	a	a	h	b	b	h	h	h	a	h	b	a	a	h	h	h	b	b	h	a	a	b	a	a	a	-	h	b	h	h	a	-	h	h	h	a	h	h	a	a	b	a	a	a	a
Marker42061	a	b	h	a	h	a	b	h	h	a	b	b	a	a	b	b	a	b	a	a	h	h	b	b	h	h	a	h	h	b	h	b	h	b	b	h	h	a	b	a	h	a	h	h	a	a	b	h	a
Marker42071	-	h	a	a	b	a	h	b	a	h	b	a	a	a	-	-	-	-	h	b	h	b	b	b	h	b	-	-	h	-	a	h	h	a	a	a	b	h	a	h	a	a	a	b	b	a	b	h	b
Marker42202	a	b	a	h	h	h	a	h	a	h	h	a	h	a	a	b	a	b	b	h	a	h	h	b	b	h	h	b	h	h	b	h	h	h	b	b	a	h	b	a	b	h	h	h	a	a	h	h	b
Marker42215	h	h	h	h	a	b	b	h	a	a	b	a	b	b	a	h	h	a	h	h	a	h	a	b	h	h	h	a	h	b	a	b	b	h	b	h	h	h	h	h	h	h	a	b	h	h	b	h	b
Marker42236	h	h	h	a	b	b	h	h	a	h	h	a	a	a	b	h	h	h	h	b	h	h	b	b	h	b	b	h	h	b	a	h	h	a	a	h	h	h	a	h	a	a	a	b	h	a	b	h	b
Marker4224	h	h	h	a	b	b	h	b	a	h	h	a	a	a	h	h	b	h	h	b	h	b	b	b	h	b	b	h	h	b	a	b	h	a	a	h	h	h	h	b	a	a	a	b	h	a	b	h	b
Marker42347	h	h	a	a	a	a	h	b	b	a	h	b	b	h	b	b	a	h	h	h	h	b	a	h	a	a	a	a	a	h	h	a	b	h	a	b	b	a	h	a	h	a	a	a	b	a	a	a	a
Marker42404	h	h	b	h	h	h	h	b	a	a	b	h	h	a	b	-	a	b	h	a	b	h	h	h	h	h	b	b	h	a	h	a	h	h	h	h	h	h	a	h	b	h	h	a	a	h	b	a	h
Marker42450	a	h	h	a	a	a	h	h	h	b	h	h	h	h	b	b	a	b	h	b	b	a	h	a	h	h	a	h	b	h	a	b	a	h	h	b	h	h	b	h	b	a	h	a	h	b	h	b	h
Marker42461	h	h	a	a	a	a	h	b	b	a	h	h	b	h	b	b	a	h	h	h	h	b	a	h	a	h	a	a	a	h	a	a	h	h	a	b	b	a	h	a	h	a	a	a	b	a	a	a	a
Marker42540	h	a	b	b	h	b	h	a	h	h	a	h	h	h	h	h	h	b	b	h	h	h	b	h	b	h	b	h	h	h	h	a	b	b	h	h	h	h	a	b	b	h	b	a	h	h	h	h	a
Marker42605	b	h	h	b	b	b	a	b	b	b	h	a	a	a	a	b	a	b	h	b	h	b	b	h	h	b	b	b	h	h	b	b	b	b	a	h	h	a	a	b	h	a	b	h	a	b	a	b	h
Marker42673	h	b	a	h	b	h	h	h	h	a	b	a	h	a	b	a	a	b	a	b	b	h	h	a	b	b	b	b	b	h	h	b	h	b	h	h	h	b	a	h	b	h	a	a	h	a	h	h	h
Marker42676	a	a	b	a	a	a	h	a	a	b	b	a	b	a	b	a	b	a	b	h	a	-	b	h	b	h	h	-	h	h	a	-	h	-	b	-	a	h	h	h	h	h	b	h	b	h	b	a	h
Marker42716	a	a	b	a	a	a	h	-	h	b	h	h	a	h	b	b	a	b	h	-	b	a	a	a	h	h	-	h	h	h	a	b	a	h	h	b	h	h	b	h	h	a	h	a	h	h	b	b	a
Marker42729	a	a	h	a	a	a	h	h	a	h	h	h	h	a	h	h	h	a	h	h	b	h	b	b	h	h	h	h	b	h	a	h	b	a	a	h	a	h	a	h	a	b	a	h	b	b	h	h	b
Marker42759	h	a	a	h	h	a	h	h	b	a	h	h	b	h	h	h	h	b	h	a	h	h	a	b	h	h	h	h	b	b	h	h	h	h	h	h	b	h	a	h	b	h	h	b	h	h	b	b	b
Marker42785	h	h	h	a	-	b	h	b	a	h	h	a	a	a	h	h	b	h	h	b	h	b	b	b	h	b	b	h	h	h	a	b	h	a	a	h	h	h	h	b	a	a	a	b	h	a	b	-	b
Marker42954	h	h	a	a	a	a	h	b	-	a	b	h	b	a	a	b	-	-	h	h	h	b	a	a	a	h	a	a	a	b	h	a	h	h	a	b	b	a	h	a	h	a	a	a	b	a	a	a	a
Marker43079	-	b	a	h	h	a	a	a	a	b	h	h	-	a	a	a	b	-	b	b	a	h	a	b	b	h	-	h	a	a	a	a	a	h	a	b	a	h	h	a	b	h	h	h	a	h	a	h	b
Marker43126	h	a	h	h	h	a	b	h	b	h	h	h	h	h	a	h	h	h	h	a	a	a	a	h	h	b	h	b	h	a	h	a	h	h	h	h	h	h	h	a	a	h	b	h	b	h	b	b	b
Marker43132	b	-	b	h	b	-	a	b	h	a	h	a	b	h	b	h	-	a	a	b	a	a	h	h	a	b	b	a	h	h	h	h	h	b	a	h	h	h	a	b	h	h	h	h	b	b	b	h	h
Marker43133	a	b	a	h	h	h	a	h	h	h	h	h	h	a	a	b	h	b	b	h	a	h	h	b	b	h	h	b	a	h	h	h	h	h	h	b	a	b	h	a	h	h	b	h	a	a	h	h	b
Marker43143	h	b	b	-	b	h	b	a	b	b	h	a	b	h	a	h	h	-	a	b	b	a	h	h	b	b	h	h	b	a	h	-	a	h	h	b	a	-	h	a	a	a	b	b	b	h	a	h	h
Marker43226	h	b	a	a	a	a	h	h	h	b	a	h	a	a	a	a	b	b	a	a	a	a	h	h	h	a	a	h	h	a	b	h	b	b	h	h	h	h	h	a	h	h	h	a	-	a	b	a	b
Marker43245	h	h	b	b	b	b	h	h	h	h	h	h	b	h	h	h	h	b	h	b	h	h	h	h	h	h	b	b	b	h	h	a	h	h	b	h	h	h	b	a	a	h	h	a	h	h	b	h	a
Marker43289	h	h	a	a	h	a	h	b	b	b	h	h	h	h	b	b	a	a	h	h	h	b	h	h	a	b	a	h	a	h	a	b	h	-	a	b	a	a	a	a	h	h	a	a	b	a	a	h	a
Marker43303	a	a	a	a	a	b	b	a	b	h	h	b	h	a	h	h	h	b	a	h	h	h	b	a	b	b	b	h	b	h	h	-	b	a	a	a	h	h	h	b	h	h	h	h	b	a	h	h	h
Marker43326	h	h	a	a	h	a	h	b	b	h	a	h	b	h	b	b	a	h	h	b	h	b	h	h	a	b	a	h	a	h	a	b	h	h	a	b	h	h	h	a	h	a	a	a	b	a	a	a	a
Marker43434	b	a	b	a	a	h	h	a	h	h	b	a	b	h	h	b	h	b	b	a	b	h	h	b	h	h	b	b	a	a	b	b	h	h	a	h	b	a	h	h	h	a	h	a	h	h	a	b	a
Marker43453	a	b	h	a	h	h	h	h	h	a	b	b	a	a	h	b	a	b	h	h	b	h	b	h	h	h	a	h	b	b	h	b	h	b	b	a	h	h	b	h	h	a	h	h	h	a	b	h	h
Marker43494	h	a	b	a	-	h	h	a	h	a	a	h	a	h	a	h	h	h	h	a	a	a	b	b	b	h	a	b	h	b	a	b	a	b	h	b	h	b	h	b	h	b	a	h	h	b	h	b	a
Marker43519	a	h	a	h	a	h	b	a	b	h	h	b	h	a	h	h	h	b	a	h	h	h	h	a	b	b	b	h	b	h	h	h	h	h	h	a	h	h	h	b	h	h	h	h	b	a	h	h	h
Marker43532	b	a	b	a	a	h	a	a	h	h	b	a	b	h	h	b	h	b	b	b	b	h	h	b	h	h	b	b	a	a	b	b	a	h	a	h	b	a	h	a	h	a	h	a	h	h	a	b	a
Marker43535	h	a	-	h	h	h	h	a	h	h	a	a	b	h	h	h	h	-	b	h	h	h	b	h	b	a	h	a	h	h	h	a	h	b	h	b	h	a	a	h	h	h	b	a	h	a	h	h	a
Marker4362	h	h	a	a	h	a	b	b	b	h	h	h	h	b	b	h	h	h	h	h	h	b	h	h	a	h	h	h	a	h	a	b	h	a	a	b	a	h	h	a	h	h	a	a	b	h	a	h	h
Marker43637	b	h	-	a	h	a	a	-	b	a	h	h	h	h	b	h	a	h	h	a	b	b	a	h	a	b	a	h	a	h	a	b	h	h	a	b	b	h	h	a	h	b	a	a	b	a	h	h	a
Marker4368	h	h	h	h	h	b	b	h	a	h	h	a	b	b	a	h	h	a	h	h	a	h	a	b	h	h	h	a	h	b	a	b	b	h	b	h	h	h	h	h	h	h	a	b	h	h	b	h	b
Marker43819	a	a	a	a	a	h	b	b	b	a	h	b	a	a	h	a	b	-	h	h	b	h	a	-	h	b	b	b	b	h	b	a	a	h	h	-	a	h	b	a	b	b	h	h	h	-	a	h	b
Marker43898	h	a	a	a	h	a	h	b	b	h	h	h	b	h	b	b	h	h	h	a	h	b	h	h	a	b	a	h	a	h	a	b	h	b	a	b	h	a	b	a	b	a	a	a	b	a	a	h	a
Marker43919	h	a	h	a	a	b	b	h	b	b	a	a	h	h	b	h	h	h	h	b	b	h	b	a	b	h	a	a	h	a	a	a	b	h	h	b	h	a	h	h	a	h	h	b	h	h	h	a	h
Marker43936	b	a	h	a	h	b	b	a	a	b	a	a	a	h	h	b	h	h	h	a	b	a	h	a	b	a	h	b	b	-	h	a	a	b	h	h	h	b	h	b	a	h	b	b	a	h	a	h	h
Marker4403	h	h	h	a	a	h	a	h	b	h	a	h	h	a	b	b	b	h	b	h	h	h	a	h	b	a	b	a	a	b	h	b	h	a	h	a	h	h	b	a	h	h	b	a	b	a	b	b	h
Marker44032	a	h	a	h	a	b	b	b	b	-	h	b	a	a	a	a	a	a	h	h	b	h	a	h	h	b	b	b	b	b	b	-	a	h	h	a	a	h	b	a	b	b	h	h	h	a	a	h	h
Marker44100	b	b	a	a	h	a	h	b	b	h	h	h	a	a	a	h	a	b	b	a	a	a	b	h	a	a	b	h	a	h	a	b	a	h	a	h	a	b	h	a	b	h	b	h	a	b	a	a	b
Marker44231	h	a	a	b	h	a	a	a	h	a	h	h	b	h	a	h	a	h	h	a	h	b	a	a	h	a	b	h	a	h	h	h	a	h	a	h	a	h	a	a	h	a	h	h	h	h	a	h	a
Marker44233	a	a	a	a	b	b	b	h	b	b	a	a	h	h	a	a	a	h	b	b	b	a	h	b	h	a	a	h	h	-	a	h	b	h	h	b	h	h	a	h	h	a	h	h	h	h	b	a	h
Marker44322	a	h	a	a	a	h	b	a	b	a	a	b	h	a	h	a	h	b	a	h	h	h	h	a	b	b	-	h	b	h	h	h	h	h	a	a	h	h	a	b	b	h	h	a	b	a	h	h	h
Marker44347	b	-	b	b	b	h	a	b	h	b	h	a	a	a	a	b	b	h	a	a	a	b	h	h	h	b	b	b	h	h	a	b	b	a	a	a	b	a	a	b	h	-	b	h	a	h	a	h	h
Marker44392	-	a	-	a	a	a	h	b	a	b	h	a	a	a	b	b	a	b	h	b	h	a	b	h	a	a	a	a	b	h	a	a	a	a	b	a	-	a	h	a	b	a	b	a	h	b	-	b	h
Marker44404	b	h	h	a	b	h	b	h	a	h	h	a	h	h	b	h	a	h	h	b	b	a	h	b	h	h	h	a	h	b	b	h	h	h	b	h	a	h	b	b	b	h	b	h	h	b	h	h	a
Marker44455	h	b	-	a	h	h	h	b	h	h	h	h	a	a	a	h	a	b	b	a	a	a	h	h	h	a	b	h	a	a	h	b	a	h	a	h	a	b	h	a	b	h	b	h	a	h	a	a	b
Marker44502	a	a	b	a	b	b	h	b	a	h	h	h	h	a	h	b	h	h	h	a	b	h	b	b	h	h	b	h	b	h	a	h	b	a	a	a	a	h	a	h	a	a	a	h	b	b	-	h	b
Marker44533	a	h	a	a	a	h	b	b	b	a	h	b	a	a	b	a	b	h	h	h	b	h	a	h	h	b	b	b	b	h	b	h	a	h	h	a	a	h	b	a	b	b	h	h	h	a	a	h	h
Marker44609	h	h	h	h	h	a	b	a	h	h	a	h	a	h	-	h	a	a	h	h	a	a	a	h	h	h	h	h	a	a	h	a	h	a	h	h	h	h	b	h	a	h	a	a	h	h	b	a	a
Marker44642	h	b	a	a	h	h	h	b	h	h	h	h	a	a	a	a	a	b	h	a	a	a	a	h	a	a	h	h	h	a	b	b	h	h	h	h	h	h	a	a	b	h	h	a	a	h	a	a	h
Marker44720	h	h	h	h	b	a	b	h	b	h	h	h	h	h	h	b	b	b	a	a	a	a	a	b	h	h	h	b	a	a	h	a	h	b	h	h	a	b	a	a	a	b	h	h	b	b	a	b	h
Marker44785	a	h	h	a	h	h	h	h	h	a	b	b	a	a	b	b	a	h	h	h	b	h	b	b	h	h	a	h	b	b	h	b	h	b	b	a	h	h	b	h	h	a	h	h	h	a	b	h	h
Marker44803	h	a	a	a	h	a	h	b	b	h	h	h	b	h	b	b	a	h	h	h	a	b	b	h	a	b	a	h	a	h	a	b	h	h	a	h	b	h	b	a	h	a	a	a	b	a	a	a	a
Marker44948	h	h	a	a	a	a	h	b	b	h	h	h	b	h	b	b	a	h	h	h	h	b	a	h	a	h	a	a	a	h	a	h	h	h	a	b	b	a	b	a	h	a	a	a	b	a	a	a	-
Marker44965	h	b	a	a	h	a	h	h	-	b	a	h	h	a	a	a	h	b	a	a	h	a	h	h	h	a	h	h	a	a	b	h	b	b	h	h	h	a	-	a	h	h	h	a	a	h	b	h	h
Marker44987	b	a	a	a	a	h	b	a	b	h	b	a	b	h	h	b	a	b	b	a	b	h	h	b	-	h	b	b	a	a	b	b	h	h	h	h	b	h	h	b	a	a	h	a	b	h	a	b	a
Marker45112	a	b	-	a	b	-	b	b	b	b	a	h	b	h	a	h	-	b	-	h	h	a	a	b	b	b	h	h	h	a	h	h	h	h	h	h	h	h	h	a	a	a	b	h	b	h	h	h	h
Marker45145	a	b	a	a	a	b	a	-	-	-	-	b	a	b	-	a	a	h	a	a	b	b	a	h	a	h	-	-	h	-	b	b	h	h	b	a	b	b	b	a	a	a	b	b	h	-	h	b	-
Marker45261	h	b	h	h	h	a	b	a	b	b	h	h	h	b	a	h	h	b	h	h	h	a	a	h	h	b	a	h	h	h	b	h	h	h	h	h	h	h	b	a	a	h	h	h	b	h	b	h	h
Marker45332	b	b	a	a	h	-	b	h	h	b	h	h	a	a	a	a	b	b	a	a	h	a	h	h	a	a	a	h	h	a	b	h	b	b	h	h	h	h	a	a	h	h	h	a	a	h	b	a	h
Marker45388	a	-	a	b	b	b	a	b	a	-	h	h	h	a	-	-	b	b	b	a	b	h	a	h	-	h	h	a	a	b	h	a	h	h	h	b	a	h	b	a	b	h	a	a	a	h	a	h	b
Marker45498	a	a	a	b	h	b	b	a	b	-	h	a	b	h	a	b	a	h	-	-	b	a	a	a	b	h	a	b	h	a	b	-	a	b	h	a	h	b	b	h	h	h	h	b	b	h	a	a	h
Marker45501	b	a	b	a	a	a	h	a	-	-	b	a	b	h	h	b	h	b	b	h	b	h	h	b	b	h	b	b	a	a	b	b	a	h	h	h	h	a	h	h	h	a	h	a	h	a	a	b	a
Marker45559	a	a	h	-	-	a	h	a	h	b	h	h	h	a	b	b	a	-	-	b	b	a	h	a	h	h	a	a	b	b	a	a	a	h	h	b	h	h	b	h	b	a	h	a	b	b	h	-	-
Marker45596	a	h	a	h	h	h	b	a	h	b	a	a	b	b	b	h	b	b	h	a	a	a	b	-	a	-	a	a	h	-	h	a	b	-	h	b	a	a	h	b	a	h	b	-	h	h	b	-	b
Marker45597	h	b	a	a	h	a	h	h	h	b	a	h	h	a	a	a	h	b	a	a	h	a	h	h	h	a	h	h	h	a	b	h	b	b	h	h	h	h	h	a	h	h	h	a	a	h	b	h	h
Marker45638	b	a	b	a	a	h	h	a	a	h	b	a	b	h	h	b	b	b	b	h	b	h	a	b	h	h	b	b	a	a	b	b	a	-	h	a	b	a	h	h	b	a	b	a	b	h	a	-	a
Marker45675	h	h	a	a	a	-	h	-	b	a	h	h	b	-	b	b	a	h	h	b	h	b	a	h	a	h	a	a	a	h	a	a	h	h	a	b	b	a	h	a	h	a	-	a	b	a	a	a	a
Marker45677	a	h	a	a	a	h	b	b	b	a	a	b	a	a	h	a	h	h	h	h	b	h	a	h	a	b	b	b	b	h	b	h	a	a	h	h	a	a	b	a	b	b	h	h	h	a	a	b	b
Marker45733	a	a	b	a	h	a	a	h	a	h	b	h	h	a	h	h	h	a	h	b	h	h	b	b	h	h	b	h	b	b	a	h	b	a	a	a	a	h	h	h	a	b	a	h	b	b	b	h	b
Marker45740	a	b	a	h	h	b	a	h	a	h	h	b	h	a	a	h	h	b	b	h	a	a	h	b	b	a	b	b	-	b	b	b	a	b	a	b	a	b	b	a	b	b	b	h	a	a	h	a	b
Marker45745	h	h	h	h	b	a	b	h	b	h	h	h	h	h	h	b	h	b	h	a	a	a	a	b	b	h	h	b	h	a	h	a	h	b	h	h	a	b	a	a	a	h	h	h	b	b	a	b	b
Marker45786	a	a	-	h	a	a	b	-	b	b	h	b	h	a	a	h	-	-	a	h	a	h	h	a	b	b	b	h	b	a	a	b	h	h	a	a	h	h	h	b	h	b	a	h	b	a	b	h	h
Marker45794	h	h	h	a	a	h	a	h	b	b	a	b	h	a	b	b	b	h	b	h	b	h	a	h	b	a	b	a	a	b	h	b	h	a	h	a	h	h	b	a	h	h	b	a	b	a	b	b	h
Marker45850	h	-	h	a	b	b	b	h	b	b	a	a	h	h	a	a	-	b	h	b	h	a	a	h	b	h	a	b	-	a	a	h	b	h	h	b	h	h	h	a	h	h	h	b	h	h	a	a	h
Marker45929	a	h	h	a	b	h	h	h	a	a	h	h	h	a	h	h	h	b	h	h	h	h	b	b	h	h	b	h	b	b	a	h	h	a	a	h	h	a	a	h	a	a	a	b	b	h	b	h	b
Marker45971	h	h	h	a	b	b	h	b	a	h	h	a	a	a	h	h	b	h	h	b	h	b	b	b	b	b	b	h	h	b	a	h	h	a	a	h	h	h	b	b	a	a	h	b	h	a	b	h	b
Marker46051	h	-	-	b	h	a	-	a	a	a	a	h	b	h	a	h	a	h	a	a	a	-	a	a	a	a	b	-	a	a	h	-	a	h	a	a	b	h	a	a	h	a	-	h	-	h	a	a	a
Marker46060	-	a	a	a	a	a	h	b	b	b	h	h	b	b	b	b	a	h	-	a	b	b	a	h	a	h	a	a	a	a	a	h	h	h	a	b	b	a	b	a	h	a	a	a	b	a	a	a	a
Marker46237	a	a	h	a	b	h	h	h	a	h	h	h	h	a	h	h	h	h	h	h	h	h	b	b	h	h	b	h	b	h	a	h	b	a	h	h	a	h	a	a	a	a	a	h	b	b	b	h	b
Marker46287	a	b	a	h	h	b	a	h	b	h	h	h	b	a	a	h	b	b	b	h	a	h	h	b	b	a	h	h	a	b	h	h	h	h	h	b	a	h	h	a	h	h	h	h	a	a	h	h	b
Marker46338	h	b	h	h	-	h	h	h	h	a	b	h	h	a	b	a	a	b	a	b	b	h	h	-	h	h	b	b	h	h	h	h	b	h	h	b	h	h	-	h	b	h	a	a	h	a	h	h	h
Marker46346	a	-	a	a	h	h	h	h	h	a	b	b	a	a	b	b	-	-	h	h	b	h	b	h	a	h	a	h	b	b	h	b	h	b	-	a	a	h	b	h	h	a	b	a	b	-	b	h	h
Marker46483	h	a	h	-	b	h	-	b	b	b	a	a	a	a	a	b	a	h	b	b	a	b	a	b	h	b	a	b	-	b	h	-	-	-	a	-	-	a	b	-	b	h	b	h	b	b	h	b	a
Marker46550	a	h	-	a	a	a	a	h	a	h	b	a	b	a	h	a	a	a	b	-	a	h	b	b	-	h	h	a	b	b	h	-	a	-	-	b	a	b	a	a	a	a	-	a	-	b	-	a	h
Marker46568	h	a	h	b	h	b	a	b	b	b	b	a	a	a	a	b	a	h	a	b	b	b	a	h	a	b	b	b	h	a	h	b	b	b	a	h	a	b	b	h	h	b	h	h	h	b	a	b	h
Marker46577	a	b	a	b	h	h	a	h	h	h	h	h	h	a	a	h	h	b	b	h	a	h	a	b	b	h	h	h	h	h	h	h	h	h	h	b	a	h	h	a	b	h	h	h	a	a	h	h	b
Marker46671	h	a	b	a	h	h	b	a	h	b	a	a	a	h	h	b	a	-	a	h	b	a	a	a	b	a	h	b	b	a	b	b	a	b	b	b	b	b	-	h	h	h	b	b	a	h	a	a	b
Marker46688	b	a	b	h	h	b	h	a	a	a	h	a	b	a	a	h	h	-	h	b	a	h	h	b	b	b	b	a	h	b	a	b	b	h	h	b	h	h	b	b	a	h	a	b	b	a	b	h	b
Marker46760	b	a	b	b	b	b	a	b	b	b	b	a	a	a	a	b	h	b	a	h	a	b	h	h	b	b	b	b	h	h	h	h	b	a	a	b	b	-	a	b	h	a	b	h	a	h	a	h	h
Marker46811	a	-	h	a	a	a	b	h	a	h	b	h	h	h	h	a	h	h	h	h	b	h	b	b	h	h	h	a	b	h	a	h	b	a	a	h	a	h	a	h	a	b	a	h	b	b	b	b	b
Marker46820	-	b	h	b	-	-	b	b	h	b	-	b	-	h	b	-	-	h	b	-	-	b	-	b	h	b	b	b	h	b	b	b	h	b	h	h	-	h	h	h	h	b	h	h	b	b	b	b	-
Marker46837	a	b	h	a	h	h	h	a	b	a	b	b	a	a	b	b	a	h	h	h	h	h	b	b	h	h	a	h	h	b	h	b	h	b	b	h	h	h	b	h	h	a	h	h	a	a	b	h	a
Marker46856	b	h	a	b	a	h	-	h	b	h	h	h	b	a	b	b	a	h	b	a	b	b	a	b	b	h	a	a	a	b	h	-	h	b	a	b	b	a	b	-	h	a	a	h	b	a	a	a	a
Marker46859	-	-	b	b	-	a	b	b	h	a	b	a	a	b	-	a	-	-	a	a	b	a	b	b	h	b	h	a	h	b	a	b	b	b	b	a	h	b	a	h	h	-	a	b	-	h	b	a	h
Marker46861	a	a	h	b	h	h	h	h	h	h	a	h	b	h	b	a	h	a	b	a	a	h	b	a	h	a	a	a	h	a	h	a	h	h	h	h	h	a	b	h	h	h	b	a	h	h	b	h	b
Marker46886	b	h	a	a	a	a	h	b	b	a	h	h	b	h	b	b	a	b	h	h	a	b	a	h	a	h	a	a	a	b	a	a	h	h	a	b	-	a	h	a	b	a	a	a	b	a	a	a	a
Marker46932	h	a	b	a	h	b	b	h	b	b	a	a	h	h	a	a	a	h	a	b	b	a	h	h	b	h	a	h	h	a	a	h	b	h	h	b	h	h	h	h	h	h	a	b	h	h	h	a	b
Marker46946	a	a	h	a	h	h	h	h	b	h	h	h	h	h	a	a	a	h	a	h	a	a	h	a	h	h	a	h	b	h	h	h	h	h	h	a	h	h	h	h	h	a	a	a	h	h	h	h	h
Marker46964	h	a	h	h	h	h	h	a	h	h	a	a	b	b	h	h	h	b	b	h	b	h	b	h	b	a	h	h	h	h	h	a	h	b	h	b	h	b	a	h	h	h	b	a	h	a	h	h	a
Marker46970	a	a	b	a	b	-	a	h	a	a	h	a	a	a	h	a	h	h	a	b	h	h	b	-	a	b	b	-	h	b	a	a	h	a	a	a	-	h	a	h	a	a	a	b	-	a	b	h	b
Marker47012	a	-	-	a	a	-	h	h	b	b	a	a	b	h	b	h	b	a	h	a	a	h	h	a	b	h	a	a	a	-	a	a	b	h	b	b	h	a	a	b	a	b	b	h	a	a	a	a	a
Marker47053	h	b	a	a	h	a	b	a	a	b	a	h	h	a	a	a	h	b	a	a	-	a	h	h	h	a	b	-	a	a	b	h	b	b	h	h	h	b	h	a	h	h	h	a	a	a	b	h	h
Marker47062	a	b	h	a	h	h	a	a	h	a	b	b	a	a	b	b	a	h	h	h	h	h	b	h	h	h	a	h	a	b	h	b	h	b	b	h	h	h	b	h	h	a	h	h	a	a	b	h	a
Marker47093	a	h	b	h	a	a	b	h	a	b	b	h	b	a	h	a	b	a	b	b	a	h	b	h	b	h	h	a	h	h	h	h	h	h	b	b	a	h	h	h	h	h	h	h	h	-	b	a	h
Marker4732	b	h	h	b	b	b	h	a	h	h	h	h	b	h	h	h	h	b	h	b	h	h	h	h	h	h	b	b	b	h	h	a	h	h	b	h	h	h	b	a	a	h	h	a	h	h	b	h	a
Marker47582	h	a	-	a	h	-	b	b	b	h	a	b	b	h	b	b	h	a	-	-	a	b	h	h	a	b	a	-	a	-	a	b	h	h	a	b	a	h	-	a	h	a	a	a	b	-	a	a	a
Marker47672	b	a	h	h	a	b	h	a	b	h	h	h	b	h	h	h	h	h	b	b	h	h	h	b	h	h	a	b	a	b	h	a	a	h	b	h	h	h	a	a	h	h	a	h	h	b	h	h	h
Marker47706	b	h	a	a	a	a	h	b	b	a	h	h	b	h	b	b	a	h	h	h	h	b	a	h	a	h	a	a	a	h	a	a	h	h	a	b	b	a	-	a	h	a	a	a	b	a	a	a	a
Marker47719	b	-	b	b	b	h	h	b	b	h	-	h	h	h	a	h	-	b	b	b	b	h	b	h	h	-	b	b	b	-	b	b	b	h	h	h	b	h	h	h	h	h	h	h	b	b	h	b	b
Marker47721	a	b	a	a	a	h	b	a	b	h	h	b	h	a	h	b	b	b	a	h	h	h	h	a	b	b	b	b	b	h	h	h	h	h	a	a	h	h	h	b	h	h	h	h	b	a	h	h	h
Marker47790	b	a	a	a	b	b	-	h	b	a	a	a	a	a	a	a	h	b	h	a	a	a	a	h	h	b	a	b	h	a	h	a	h	h	h	h	h	b	h	a	a	a	b	h	b	h	h	b	b
Marker47813	h	a	a	b	a	a	h	a	a	h	h	-	a	a	a	a	h	-	b	h	-	a	a	a	h	h	h	h	a	a	h	h	h	h	h	h	a	-	-	a	h	-	h	h	a	h	b	h	a
Marker47814	h	h	a	a	a	a	h	b	b	a	h	h	b	h	b	b	a	h	h	a	b	h	a	h	a	h	a	a	a	h	a	a	h	h	a	b	b	a	b	a	h	a	a	a	b	a	a	a	a
Marker47844	h	b	a	a	h	-	h	b	h	h	h	h	a	a	a	a	a	b	h	h	a	a	h	h	a	a	h	h	h	a	b	b	h	h	h	h	h	b	a	a	b	h	b	a	a	h	a	a	h
Marker47875	b	a	a	h	h	a	h	-	a	a	b	a	b	a	b	a	a	b	-	b	b	h	h	h	h	h	b	b	-	h	h	h	h	h	h	h	h	h	a	h	b	h	a	a	a	a	h	h	a
Marker47906	h	a	-	a	h	b	b	h	a	h	b	a	b	b	a	h	h	a	b	h	h	a	a	b	h	h	a	a	a	b	a	b	b	h	b	h	-	a	-	a	h	h	a	b	h	a	b	a	b
Marker47922	a	a	b	h	b	h	h	a	h	a	a	h	h	h	a	h	b	h	b	a	a	a	b	b	b	a	b	h	a	h	a	a	a	b	h	b	h	b	b	b	-	h	h	b	h	h	h	b	a
Marker47933	a	h	h	b	h	a	h	a	b	b	h	h	a	h	a	a	h	a	h	b	b	h	h	h	h	a	h	h	b	h	a	a	a	a	b	h	a	h	h	b	a	h	a	a	h	b	a	h	a
Marker48038	b	a	a	a	a	h	h	a	b	h	b	a	b	b	h	b	h	b	b	h	b	h	h	b	h	h	b	h	a	a	b	b	h	a	a	h	b	b	b	h	a	a	h	h	h	b	b	b	a
Marker48070	h	-	b	a	h	b	b	a	a	h	b	a	b	b	a	h	b	-	a	-	h	h	a	b	h	b	a	a	h	b	a	b	b	h	b	h	h	h	h	a	h	a	a	b	h	h	b	a	b
Marker48098	h	h	b	-	h	b	b	h	h	h	b	a	b	b	a	h	a	h	h	h	b	h	a	b	h	h	a	a	h	b	a	b	b	h	b	b	h	h	a	a	h	h	a	b	a	h	b	a	b
Marker48121	b	a	b	a	a	h	h	a	h	a	b	a	b	h	h	b	h	-	b	h	b	h	h	b	h	h	b	b	a	a	b	b	h	a	h	a	b	h	h	h	h	a	h	-	h	h	a	b	a
Marker48142	a	-	a	-	h	b	h	b	h	b	h	h	a	h	h	b	a	b	a	-	b	-	a	-	b	h	h	h	h	a	-	h	h	h	h	a	b	h	-	b	h	h	h	h	a	a	h	h	a
Marker48197	a	b	a	a	b	h	a	h	a	h	b	a	a	a	h	h	h	a	h	b	h	h	b	b	h	b	b	h	b	b	a	a	h	a	a	a	a	a	a	-	a	a	a	b	b	a	b	a	b
Marker48287	b	a	a	a	a	a	h	a	-	-	b	a	-	b	b	-	b	-	-	a	b	h	a	b	h	a	b	b	a	a	b	-	b	h	-	-	b	b	b	b	h	a	-	a	a	b	a	b	a
Marker48404	a	h	b	h	a	a	h	h	a	h	b	h	h	a	h	a	a	h	b	h	h	h	b	b	b	h	h	a	h	h	h	h	h	h	b	b	a	b	h	h	a	h	h	-	a	h	b	a	h
Marker48430	a	-	a	h	h	h	a	h	h	h	h	h	h	a	a	h	h	b	b	h	a	h	h	b	b	h	h	h	a	h	h	-	h	-	h	b	a	-	-	a	h	h	h	h	a	a	h	h	b
Marker48467	a	h	a	a	h	h	b	b	b	a	b	b	a	a	h	a	h	h	h	h	b	h	a	h	h	h	b	b	b	h	b	h	h	h	h	a	a	h	h	a	b	b	h	h	a	-	a	h	h
Marker48470	a	a	-	a	a	a	h	-	h	b	h	h	h	h	b	b	a	b	-	b	b	a	h	a	h	b	a	h	b	a	a	b	a	h	h	-	h	h	b	h	b	a	h	a	b	-	h	b	h
Marker48492	a	h	h	a	a	h	h	b	a	a	a	h	h	a	a	h	a	h	a	b	h	h	h	a	b	a	a	a	h	h	h	a	a	b	h	b	h	a	a	h	b	h	h	h	b	h	h	a	h
Marker48588	a	h	b	h	b	a	b	h	b	h	b	b	h	h	-	h	h	h	b	a	b	b	b	b	a	h	b	h	a	b	a	a	h	h	h	a	h	h	b	a	b	b	h	h	h	a	h	h	b
Marker48615	h	a	h	a	a	b	b	h	b	b	a	a	h	h	b	h	h	h	h	b	b	h	b	a	b	h	a	a	h	h	a	a	b	h	h	b	h	a	h	h	a	h	h	b	h	a	h	a	h
Marker48703	-	h	a	a	h	b	h	h	a	h	b	a	a	a	h	b	h	b	h	b	h	h	b	b	h	b	b	b	h	b	a	h	h	a	a	a	h	h	a	h	a	a	a	b	b	a	b	h	b
Marker48724	a	a	h	a	h	h	h	h	b	-	b	h	h	b	h	b	h	b	a	h	b	h	h	h	h	h	b	h	h	a	b	b	h	a	-	a	b	h	a	h	h	h	a	h	b	b	b	b	h
Marker48728	b	a	h	a	a	b	b	a	a	b	a	a	h	h	-	b	a	b	a	b	b	a	a	a	b	a	h	b	b	a	b	h	a	b	h	b	h	a	b	h	h	h	b	h	a	h	a	a	h
Marker48746	-	h	h	b	b	b	b	a	h	h	b	h	b	h	-	a	-	b	a	b	h	h	h	b	a	a	b	b	b	a	h	a	b	h	b	b	h	a	b	a	b	h	a	a	b	a	b	h	a
Marker4876	b	h	h	b	b	b	h	a	h	h	h	h	b	h	h	h	h	b	h	b	h	h	b	h	h	h	b	b	b	h	h	a	h	h	b	h	h	h	b	h	h	h	h	a	h	h	b	h	a
Marker48799	h	a	b	h	a	a	h	b	h	h	h	h	h	h	b	h	b	h	a	h	h	h	h	h	b	h	b	a	a	b	h	b	h	a	h	h	h	b	b	a	a	h	b	a	b	a	h	b	h
Marker48808	h	b	h	a	b	h	a	a	a	b	b	a	a	a	h	a	h	a	a	b	h	a	b	b	b	b	b	b	a	b	a	b	a	a	a	a	a	h	a	h	a	a	h	b	b	a	b	h	b
Marker48855	h	-	a	h	h	b	-	-	h	h	a	h	h	b	h	-	h	h	h	b	b	h	h	a	h	b	h	h	h	a	b	b	h	b	h	h	-	-	-	b	h	h	-	h	b	h	-	h	a
Marker48880	h	h	a	-	h	a	h	b	b	a	h	a	a	h	b	h	a	h	h	h	h	b	h	h	a	b	a	h	a	b	a	b	h	h	a	b	h	h	h	a	h	h	a	a	b	-	a	a	a
Marker48881	a	h	h	h	h	a	b	h	b	h	b	b	h	h	h	h	h	h	b	a	b	b	b	b	h	h	b	h	a	b	h	h	h	h	h	a	h	h	b	a	b	b	h	h	h	a	h	h	b
Marker48999	b	h	h	b	b	-	h	a	h	b	h	h	h	h	-	h	a	b	h	h	b	b	b	h	b	h	b	b	b	h	h	a	h	h	b	h	h	h	b	h	h	a	h	a	b	h	b	h	a
Marker49004	a	h	b	h	-	a	h	h	a	h	b	h	b	h	h	a	h	a	b	h	b	h	b	h	b	h	b	a	h	h	h	h	-	h	b	b	a	h	h	h	h	a	h	h	b	h	b	a	b
Marker49064	h	h	h	h	a	h	a	b	b	h	h	h	h	a	b	h	h	h	h	h	h	h	h	h	b	h	b	h	a	b	h	h	h	a	h	a	h	b	b	a	h	h	b	a	h	a	h	b	h
Marker49131	a	h	b	a	b	b	b	h	h	h	b	a	b	b	h	h	a	a	a	h	h	h	a	b	h	b	h	a	h	b	a	b	b	h	b	h	h	h	h	a	h	h	a	b	h	b	b	h	b
Marker49133	h	a	a	h	h	h	b	h	h	a	a	b	b	h	a	h	a	a	h	a	h	b	a	a	h	a	b	b	a	b	h	h	h	h	a	a	b	a	b	a	h	h	b	h	a	h	a	h	a
Marker49136	b	-	b	a	a	h	h	a	h	h	b	a	b	h	h	b	b	b	b	h	b	h	h	b	b	h	b	b	a	a	b	b	a	-	h	b	h	a	b	h	h	a	h	a	h	h	a	b	a
Marker49197	h	h	h	h	h	b	b	h	a	h	h	h	b	b	a	h	h	a	h	h	a	h	a	b	h	h	a	a	h	b	a	b	b	h	b	h	h	h	h	h	h	h	a	b	h	h	b	h	b
Marker4921	h	b	a	a	h	h	h	b	h	h	h	h	h	a	a	h	a	b	b	a	a	a	h	h	a	a	b	h	a	h	h	b	a	h	a	h	a	b	h	a	b	h	b	h	a	h	a	a	b
Marker49260	h	h	a	a	a	a	h	b	b	h	h	h	h	h	b	b	a	h	h	h	h	b	a	h	a	h	a	a	a	h	a	h	h	h	a	b	b	a	h	a	h	a	a	a	h	a	a	a	a
Marker49298	a	h	a	b	a	a	b	a	b	a	h	-	h	a	h	a	a	b	a	h	a	h	a	a	b	b	b	a	b	h	h	b	b	h	a	a	h	-	h	b	h	-	h	h	b	a	a	h	h
Marker49383	a	a	b	h	b	h	h	a	a	a	a	h	h	h	a	b	b	h	h	a	a	a	b	b	b	a	h	h	b	h	a	h	a	b	h	-	h	-	b	-	h	h	h	b	h	h	h	b	a
Marker49384	h	h	a	a	h	a	h	b	b	h	h	a	h	h	b	h	a	h	h	h	h	b	b	h	a	b	a	a	a	b	a	b	h	h	a	b	h	b	b	a	h	h	a	a	b	a	a	h	a
Marker49386	a	b	a	a	b	b	a	h	-	b	a	h	b	a	a	-	h	b	b	b	b	h	h	b	a	h	h	a	b	a	a	-	h	b	a	b	a	b	b	a	h	a	b	a	h	b	a	h	b
Marker49514	b	b	a	a	h	a	h	h	h	b	a	h	h	a	a	a	h	b	a	a	h	-	h	b	b	a	h	h	h	a	b	h	b	b	h	h	h	b	h	a	h	h	h	a	a	h	b	h	h
Marker49525	h	h	-	a	a	a	h	b	b	a	h	h	b	h	b	b	a	a	h	h	h	b	a	h	a	h	a	a	a	h	a	a	a	a	a	b	b	a	h	a	h	a	a	a	b	h	a	a	a
Marker49554	-	-	-	a	h	b	-	-	b	b	b	h	h	b	h	b	a	-	h	-	b	a	-	h	h	b	b	b	a	h	b	b	h	a	a	a	h	h	a	b	a	h	a	h	b	b	b	a	h
Marker49600	h	b	a	a	h	h	b	b	h	h	h	h	a	a	a	h	a	b	b	a	a	a	b	h	a	a	b	h	a	h	h	b	a	h	a	a	a	b	a	a	b	h	b	h	a	h	a	a	b
Marker4961	h	h	a	a	h	a	h	b	b	h	h	h	h	h	b	h	a	h	h	h	h	b	h	h	a	b	a	h	a	h	a	b	h	h	a	b	h	h	h	a	h	h	a	a	b	a	a	h	a
Marker49680	h	h	a	a	a	a	h	b	b	h	h	h	b	h	b	b	a	h	h	h	h	b	a	h	a	h	a	a	a	h	a	b	h	h	a	b	b	a	h	a	h	a	a	a	b	a	a	a	a
Marker49707	-	b	b	a	h	h	h	b	h	a	b	b	a	a	h	a	-	h	h	h	b	b	a	h	a	h	b	h	b	b	h	-	b	b	h	-	b	b	a	b	b	b	a	h	a	h	-	h	b
Marker49746	h	h	a	a	h	a	h	b	b	b	h	h	h	h	h	h	a	h	h	h	h	b	h	h	a	b	a	h	a	h	a	h	h	h	a	b	h	h	h	a	h	h	a	a	b	a	a	h	a
Marker49750	a	a	h	a	a	a	h	b	a	a	b	h	-	a	h	h	h	h	a	a	b	h	b	-	h	a	h	h	b	a	a	a	b	a	a	a	a	a	a	a	a	b	a	a	-	b	b	a	-
Marker49760	a	h	a	a	b	a	h	b	b	h	h	h	b	b	b	b	a	h	h	a	h	b	h	h	a	b	a	h	a	b	a	b	h	b	a	b	h	b	h	a	-	a	a	a	b	a	a	a	a
Marker49775	b	a	h	-	a	h	b	a	b	b	b	h	b	b	h	b	h	b	h	-	b	b	b	b	b	h	b	h	b	a	b	b	h	-	h	b	b	-	a	b	h	h	h	b	b	b	b	b	h
Marker49797	h	h	h	a	b	h	h	h	a	a	h	a	a	a	h	h	h	h	h	b	h	h	b	b	h	b	b	h	h	b	a	h	h	a	a	a	h	h	a	h	a	a	a	b	b	a	b	h	b
Marker49807	a	h	h	a	h	a	b	h	b	a	b	b	h	h	a	h	b	h	b	a	b	b	b	b	h	h	b	h	a	b	a	h	h	h	h	a	a	h	b	a	b	b	h	b	h	a	h	h	b
Marker49838	b	a	b	a	a	h	h	a	h	h	b	a	b	h	h	b	h	b	b	h	b	h	h	b	h	h	b	b	a	a	b	b	a	h	h	h	b	a	h	h	h	a	h	a	h	h	a	b	a
Marker49848	b	a	-	b	a	a	a	b	b	a	h	b	-	a	b	b	a	-	-	a	a	b	-	h	a	a	a	a	a	-	a	-	a	a	a	b	a	a	b	a	b	a	a	h	b	a	a	a	a
Marker49868	a	a	a	a	h	b	b	b	b	b	a	a	h	h	a	a	a	h	h	b	b	a	h	h	b	h	a	h	h	a	a	h	b	h	h	b	h	h	a	h	h	a	h	b	h	h	b	a	h
Marker49936	b	a	b	h	h	h	b	a	h	b	h	h	h	h	a	b	a	h	h	h	b	a	a	a	b	h	a	b	h	a	b	a	a	b	h	h	h	b	h	h	h	h	a	b	h	h	a	a	a
Marker49962	h	-	-	h	h	h	-	h	-	a	h	h	a	a	a	b	h	b	-	-	a	a	b	b	b	a	b	h	a	h	h	b	a	a	a	h	a	b	b	a	h	b	b	a	-	a	b	a	b
Marker50028	a	b	h	a	h	h	h	h	h	b	h	h	a	a	b	b	a	b	h	b	h	a	b	h	h	h	a	a	b	h	a	h	a	h	b	h	a	b	b	h	b	a	h	a	h	b	h	b	h
Marker50070	a	-	a	h	h	h	a	h	h	h	h	h	a	a	a	h	h	b	b	h	a	a	h	b	b	a	b	h	a	h	h	b	a	h	a	h	a	b	-	a	b	h	b	h	a	a	h	a	b
Marker50071	h	b	a	a	h	h	h	b	a	h	h	h	a	a	a	a	a	b	h	a	a	a	h	h	a	a	h	h	h	a	b	b	h	h	h	h	h	h	h	a	b	h	h	a	a	h	a	a	h
Marker50168	a	-	h	-	h	h	h	h	h	a	b	b	a	a	b	b	a	h	h	a	h	h	b	b	h	h	a	a	h	b	h	b	h	b	b	b	-	h	b	a	h	a	h	h	a	a	b	a	a
Marker50182	a	h	a	h	b	a	-	b	-	b	h	h	a	h	a	a	h	b	h	a	a	a	a	b	a	b	h	b	a	-	a	a	h	h	h	h	b	h	h	a	a	h	b	h	-	a	b	h	h
Marker50200	h	b	a	a	b	a	h	b	b	h	h	h	h	h	b	h	a	a	h	h	h	b	h	h	a	b	a	h	a	h	a	b	h	h	a	b	h	h	h	a	h	h	a	a	b	a	a	h	a
Marker50206	-	h	h	b	b	b	h	a	-	h	h	h	b	h	h	h	h	b	h	b	h	a	h	h	h	h	b	b	h	h	b	a	b	h	b	h	h	h	b	a	h	h	h	a	h	h	b	h	a
Marker50232	h	a	b	h	-	h	h	a	h	a	a	h	h	h	a	h	h	h	h	a	a	a	b	-	b	b	h	h	h	b	a	h	a	b	h	b	h	b	h	b	b	h	a	b	h	b	h	b	a
Marker50244	a	a	a	a	a	b	b	a	b	-	a	a	h	h	a	a	a	h	a	b	b	a	h	b	b	a	-	h	h	a	h	h	b	h	h	b	h	h	a	h	a	a	h	b	b	h	b	a	h
Marker50311	b	a	b	h	b	a	b	h	h	a	b	a	a	a	a	b	a	-	b	b	b	a	a	h	a	h	a	a	b	h	h	a	h	h	b	a	a	a	b	b	h	a	h	h	b	h	b	h	a
Marker50358	a	a	b	a	b	h	h	h	a	a	h	a	a	a	h	h	h	h	h	b	h	h	b	b	a	b	b	h	h	b	a	h	h	a	a	a	h	b	a	h	a	a	h	b	b	a	b	h	b
Marker50595	h	a	b	a	h	-	-	b	a	b	b	a	b	b	a	h	b	h	h	b	h	h	a	-	a	h	a	a	h	b	a	b	b	h	b	a	a	h	h	a	b	b	a	b	h	h	b	h	b
Marker50769	a	b	b	h	a	a	h	h	a	h	b	h	b	h	h	a	a	a	b	h	h	h	b	h	b	h	a	a	h	h	h	h	h	h	b	b	a	h	h	h	h	h	h	h	h	h	b	a	h
Marker50792	a	a	a	a	a	-	h	-	a	h	b	a	b	a	h	a	a	h	b	-	b	h	b	b	h	h	h	b	b	h	a	a	b	a	a	b	a	h	-	h	a	b	a	a	b	b	-	a	-
Marker50809	h	b	a	h	a	b	-	b	-	h	a	a	-	h	b	h	-	h	a	a	h	a	h	a	b	a	a	a	a	a	a	a	b	-	h	b	-	a	-	-	a	h	b	a	a	a	a	a	-
Marker50829	-	-	a	a	h	b	h	a	-	a	h	h	-	h	b	-	-	a	b	a	a	a	h	a	b	h	-	h	-	a	b	a	a	h	h	b	a	a	a	b	-	b	b	h	a	b	a	a	a
Marker5091	h	a	a	b	h	a	a	a	h	a	h	h	b	h	a	h	a	h	h	a	h	b	a	a	h	a	b	h	a	h	h	h	a	h	a	a	h	h	a	a	h	a	h	h	h	h	a	h	a
Marker5097	a	a	a	a	a	a	a	a	a	a	a	a	a	a	a	a	a	a	a	a	a	a	a	a	a	a	a	a	a	a	a	a	a	a	a	a	a	a	a	a	a	a	a	a	a	a	a	a	a
Marker50992	-	-	a	-	-	a	b	b	a	a	-	b	b	h	b	h	h	b	b	a	a	a	b	h	a	a	a	a	h	a	h	a	h	h	h	-	h	a	h	b	h	h	h	a	a	h	b	a	b
Marker51004	a	b	b	a	h	b	b	a	-	b	b	h	b	h	a	h	-	a	b	h	b	b	b	h	b	a	h	a	h	b	h	a	h	b	h	b	a	a	h	b	a	h	b	a	h	a	a	a	a
Marker51137	-	a	h	a	h	b	b	h	b	b	-	a	h	h	a	-	a	h	a	b	b	a	h	b	b	h	a	h	b	a	a	h	b	a	b	b	h	h	h	h	h	h	b	b	h	h	h	a	b
Marker5114	h	b	a	h	h	h	h	b	h	h	h	h	a	a	a	a	a	b	h	a	a	a	h	h	a	h	h	h	h	a	b	b	h	h	h	h	h	h	h	a	b	h	h	a	a	h	a	a	h
Marker51209	a	b	-	a	a	b	b	b	a	h	-	b	a	a	b	h	h	-	a	a	a	h	-	b	a	b	b	a	h	h	b	b	h	-	b	-	b	b	-	a	-	a	-	a	a	b	h	h	h
Marker51211	h	a	a	b	h	a	a	a	h	a	b	b	b	h	a	h	a	b	a	a	h	b	a	a	a	a	b	h	a	h	a	a	a	b	a	h	a	a	-	a	h	a	a	h	h	h	a	a	a
Marker5123	b	a	a	a	a	h	h	a	h	h	b	a	b	h	h	b	h	b	b	h	b	h	h	b	h	h	b	b	a	a	b	b	h	h	h	h	b	h	h	h	h	a	h	a	h	h	a	b	a
Marker51293	a	a	a	a	h	b	b	h	b	b	a	a	h	h	a	a	a	h	h	b	b	b	h	b	h	a	a	h	h	a	a	h	b	-	h	b	h	h	a	h	a	-	h	a	h	h	b	a	h
Marker51363	a	-	-	a	h	a	h	b	h	a	b	b	a	a	h	a	a	h	h	b	b	a	a	b	h	h	b	b	b	h	h	a	b	h	h	a	b	h	-	h	-	a	h	h	a	b	h	h	-
Marker51401	b	a	b	a	h	a	h	a	b	a	b	a	b	h	h	b	h	b	b	h	b	h	h	b	b	a	b	b	a	a	b	b	a	b	b	h	a	a	a	a	h	a	b	h	b	h	a	h	a
Marker51407	h	a	a	b	b	a	a	a	h	a	h	h	b	h	a	h	a	h	b	a	h	b	a	a	h	a	b	h	a	a	h	a	a	h	a	a	b	h	a	a	h	a	h	-	h	h	a	h	a
Marker51486	h	b	-	a	h	h	h	b	h	h	h	h	a	a	a	h	a	b	b	a	a	a	h	h	h	a	b	h	a	h	h	b	a	h	a	h	a	b	h	a	h	h	b	h	a	b	a	a	b
Marker51566	b	b	b	b	a	h	a	b	-	h	b	b	h	b	b	h	b	h	h	b	h	b	b	b	b	h	b	a	a	b	h	b	h	a	-	a	h	b	b	a	a	h	b	a	b	-	h	b	h
Marker51770	b	-	-	a	b	b	a	h	-	h	h	a	b	a	a	h	-	a	a	b	-	a	h	b	b	b	b	a	h	h	a	b	b	-	h	b	b	h	b	h	a	a	a	b	h	a	b	h	b
Marker51817	a	b	-	a	b	a	b	a	b	b	a	a	h	a	a	-	b	-	a	a	a	a	b	b	a	a	b	-	h	a	b	a	-	b	-	-	h	b	-	a	h	a	-	a	a	h	b	a	h
Marker51830	b	a	a	a	a	h	h	a	h	a	b	a	b	h	h	b	-	b	b	b	b	h	h	b	h	h	b	b	a	-	b	-	h	h	h	h	b	b	b	a	h	a	b	a	a	h	a	b	a
Marker51975	-	-	a	h	b	a	b	b	b	-	a	b	h	h	h	b	-	-	-	a	-	a	a	h	a	b	-	b	h	-	h	a	h	b	a	h	a	b	-	a	a	b	b	a	b	a	-	b	b
Marker51979	-	-	b	b	a	-	a	b	-	h	-	h	b	-	b	b	b	-	h	b	-	h	b	h	b	-	b	a	a	b	-	b	h	a	b	a	b	b	b	a	a	-	b	a	b	a	h	b	h
Marker51988	h	a	a	h	a	b	h	h	b	b	h	h	b	h	h	h	h	h	b	b	a	b	b	b	b	b	a	b	a	b	b	a	a	b	b	h	h	h	a	a	h	h	a	h	h	h	h	h	h
Marker52067	a	-	a	b	h	a	b	-	b	b	a	a	a	h	a	a	a	a	h	b	b	a	b	h	h	a	h	a	b	a	a	b	a	a	b	a	-	h	a	b	a	h	a	-	b	b	a	a	a
Marker52131	h	a	b	b	b	b	b	h	-	a	b	a	-	b	h	h	b	-	a	a	b	a	h	b	h	b	a	a	h	b	a	b	b	-	b	h	h	-	-	-	h	b	a	b	-	h	b	-	h
Marker52140	b	-	a	a	h	-	b	b	a	b	h	a	a	a	a	a	b	a	h	-	a	b	h	b	b	h	b	a	h	b	a	b	b	h	a	b	h	h	b	b	a	h	a	b	h	a	b	b	-
Marker52159	b	-	-	-	h	a	h	b	b	b	-	b	h	a	b	b	a	a	b	h	h	b	h	h	-	b	a	b	a	a	-	b	h	a	a	b	a	h	a	a	b	h	a	a	b	a	a	h	-
Marker52296	h	h	b	a	b	b	b	h	h	h	b	a	b	b	h	h	b	h	a	h	a	h	a	b	h	b	h	a	h	h	a	b	b	a	b	b	h	h	h	a	h	h	a	b	h	h	b	h	b
Marker52335	a	b	h	a	h	b	h	b	a	a	-	h	a	h	b	h	h	h	a	a	a	h	h	h	a	h	b	a	h	b	h	b	h	b	b	a	b	b	b	a	a	a	h	a	a	b	h	h	h
Marker52385	a	a	a	a	b	a	a	b	-	a	a	h	h	h	b	a	a	h	a	a	h	b	h	a	a	b	a	b	a	h	a	-	h	h	a	b	h	a	a	a	a	h	a	a	b	a	a	h	a
Marker52412	a	b	-	b	h	h	a	h	a	h	h	h	h	a	a	b	h	-	b	h	a	h	h	b	b	h	h	h	h	a	h	h	h	h	h	b	a	h	h	a	h	h	b	h	-	a	h	h	b
Marker52413	h	-	a	h	a	a	b	b	b	a	-	-	b	a	h	b	b	a	b	b	b	b	a	b	b	b	h	b	a	b	b	h	b	a	-	-	-	b	b	b	a	a	h	b	h	b	h	h	b
Marker5246	b	h	h	h	a	b	a	h	b	h	h	h	b	h	h	h	h	h	b	h	h	h	h	b	h	h	h	h	h	b	h	h	a	h	b	h	h	a	h	h	h	a	a	h	h	h	h	b	h
Marker52527	a	a	a	a	a	a	h	b	-	-	-	b	a	a	-	a	a	b	h	h	b	h	-	-	a	b	b	b	b	a	b	a	b	h	b	a	-	b	h	b	-	a	b	-	h	h	h	h	-
Marker52536	a	a	h	-	b	h	b	-	-	h	a	h	a	h	h	b	-	-	h	a	b	-	h	-	b	-	a	b	b	b	b	-	-	b	a	-	a	b	b	a	b	h	-	b	a	h	-	b	b
Marker52627	h	b	-	a	a	b	h	b	b	h	a	a	b	h	b	h	b	-	h	h	b	b	h	a	b	h	a	a	-	a	a	a	b	b	h	b	h	a	a	b	-	a	b	-	a	a	a	a	h
Marker52757	a	a	h	a	a	a	h	h	h	b	h	h	a	h	h	b	a	b	h	a	h	a	h	a	h	h	a	h	h	h	a	b	a	h	h	b	h	h	h	h	h	a	h	a	h	h	h	b	a
Marker52796	a	-	b	a	a	a	h	-	-	b	b	a	a	a	h	-	a	a	a	h	b	h	b	b	b	h	b	h	b	h	a	h	b	a	a	-	a	a	a	h	a	b	a	h	b	b	-	a	b
Marker52816	-	-	h	a	b	-	b	a	-	-	a	b	h	h	a	b	a	b	-	a	a	a	a	h	h	b	-	b	h	-	h	a	h	b	h	h	a	h	b	a	a	b	b	b	b	-	a	b	b
Marker52819	b	b	b	b	b	a	b	a	b	a	b	a	b	a	a	b	h	b	h	b	b	b	a	a	b	a	h	b	b	h	b	b	a	-	b	a	a	a	a	h	b	a	b	a	h	h	a	h	h
Marker5282	h	h	a	a	h	a	h	b	b	h	h	h	h	h	b	h	a	h	h	h	h	b	h	h	a	b	a	h	a	h	a	b	h	h	a	b	h	h	h	a	h	h	a	a	b	a	a	h	a
Marker5285	h	h	h	b	h	h	a	b	b	b	h	a	a	a	a	h	a	h	b	h	h	b	a	b	h	b	h	b	h	h	h	h	a	h	a	b	h	h	h	h	b	h	h	h	h	b	h	b	h
Marker52894	a	a	a	a	h	h	h	a	h	b	b	h	a	a	b	b	a	b	h	b	b	a	b	a	h	h	a	a	b	h	a	h	a	h	b	h	h	a	h	a	b	a	b	a	b	b	b	b	a
Marker52964	h	-	a	h	h	a	b	h	b	a	a	b	b	b	a	h	a	b	h	a	b	b	a	-	h	a	b	b	-	h	b	a	b	a	a	a	-	-	b	-	b	h	b	h	h	b	a	b	a
Marker52994	h	a	h	b	h	h	b	a	b	-	a	b	b	a	h	a	-	-	a	a	b	a	h	h	-	b	b	b	b	h	a	b	-	-	a	h	b	-	h	-	b	a	b	-	b	h	-	a	h
Marker5306	a	h	b	h	a	a	h	h	a	h	b	h	b	h	h	a	h	a	b	h	h	h	b	h	b	h	h	a	h	h	h	h	h	h	b	b	a	h	h	h	h	h	h	h	h	h	b	a	h
Marker53060	a	h	a	h	b	h	a	b	a	h	a	h	h	a	a	h	h	b	b	h	h	h	a	h	a	h	h	a	h	b	h	a	h	h	h	b	a	h	h	a	h	h	h	a	a	h	h	h	b
Marker53078	a	-	b	a	-	b	h	b	-	-	-	b	a	-	b	b	a	h	a	h	b	b	b	b	h	b	a	b	b	b	b	b	b	b	h	a	b	h	b	h	a	a	-	-	a	-	b	h	h
Marker53105	a	b	a	-	h	-	b	a	-	-	h	b	b	a	-	b	a	b	-	a	a	-	b	h	h	a	a	a	h	h	h	a	a	b	h	b	a	a	h	b	a	h	b	a	b	a	b	h	-
Marker53132	a	b	a	h	h	h	a	h	h	h	h	h	h	a	a	h	h	b	b	h	a	h	h	b	h	h	h	h	a	h	h	h	h	h	h	b	a	a	b	a	h	h	h	h	a	a	h	h	b
Marker53188	-	b	b	b	h	a	h	a	-	-	b	a	b	a	a	b	h	b	a	b	b	b	a	h	b	a	-	-	b	h	b	b	h	h	b	a	a	a	a	h	b	a	b	h	a	-	a	a	b
Marker53212	b	b	a	a	h	a	h	b	h	b	a	h	a	a	a	a	a	b	h	a	a	a	h	h	a	a	h	h	h	a	b	b	h	h	h	h	h	h	h	a	b	h	h	a	a	h	a	a	h
Marker53318	h	a	b	h	h	h	h	a	h	h	a	a	b	b	h	h	h	b	b	h	a	h	b	h	b	a	a	a	a	h	h	a	h	b	a	b	b	a	a	h	h	h	b	a	h	a	h	h	a
Marker53376	a	a	h	a	b	b	a	a	a	a	h	h	h	a	h	h	a	h	h	h	h	h	b	b	a	h	b	a	b	h	a	-	b	a	-	h	a	h	a	h	a	a	a	h	b	b	b	b	b
Marker53403	-	a	h	a	h	h	h	a	b	b	b	h	h	b	h	-	a	b	h	h	b	h	b	h	h	h	b	h	a	h	b	b	h	a	h	h	a	h	a	h	h	h	a	h	b	b	b	h	h
Marker53520	h	h	a	a	h	a	h	b	b	h	h	a	b	h	b	b	a	a	h	h	h	b	h	h	a	b	a	h	a	h	a	b	h	a	a	b	a	h	b	a	h	a	a	a	b	a	-	-	a
Marker53624	h	h	-	a	h	a	b	b	b	h	a	b	a	h	b	h	a	h	h	b	a	b	a	h	a	b	a	a	a	-	a	b	a	h	a	b	a	h	a	a	b	b	a	a	b	a	a	a	a
Marker53658	a	a	-	h	b	h	h	a	h	a	a	a	h	h	a	-	b	h	h	a	a	a	b	b	b	h	h	a	h	h	a	b	a	b	h	b	b	b	b	b	b	b	a	b	h	h	a	b	a
Marker53667	-	-	a	h	a	a	b	a	a	a	a	b	b	h	a	h	a	h	h	a	a	b	a	a	h	a	b	b	a	b	h	b	h	h	a	a	b	h	b	a	h	h	b	h	h	h	-	h	a
Marker53673	a	-	h	a	h	h	h	h	h	b	h	h	a	a	b	b	a	b	b	b	h	a	b	h	h	-	a	a	b	h	a	h	a	b	b	h	h	h	h	h	b	a	h	a	h	b	a	b	h
Marker53687	a	h	h	b	b	b	a	b	-	b	-	a	a	a	a	b	a	a	b	-	b	b	a	b	a	b	h	b	h	a	-	b	a	b	a	b	-	h	b	-	b	h	a	h	h	b	h	b	h
Marker53716	h	a	a	h	h	h	h	-	h	b	a	b	h	b	h	a	b	a	a	a	h	h	a	h	b	h	h	a	a	h	h	h	a	a	b	b	a	b	b	h	b	h	h	a	a	a	a	h	h
Marker53737	h	h	b	a	h	h	-	a	-	-	a	b	h	b	h	a	b	a	a	a	h	h	h	h	h	h	h	a	a	b	h	h	a	b	b	b	b	-	b	b	h	h	h	a	a	h	b	h	h
Marker53743	a	h	b	h	a	a	h	h	a	h	b	h	b	h	h	a	h	a	b	h	h	h	b	h	b	h	h	a	h	h	h	h	h	h	b	b	a	h	a	h	h	h	h	h	h	h	b	a	h
Marker53763	h	b	a	h	h	b	h	a	a	h	h	a	b	a	h	h	a	b	a	b	b	b	b	h	h	h	h	b	a	b	a	b	h	-	b	a	h	b	a	a	h	h	b	a	b	b	b	a	a
Marker53779	b	-	a	a	a	b	h	a	h	h	b	a	b	h	h	b	h	b	b	h	b	h	h	b	h	h	b	b	a	a	b	b	h	b	h	h	b	h	b	h	h	a	h	a	h	h	a	b	a
Marker53861	b	a	a	h	h	b	b	-	h	-	b	-	a	h	a	b	a	h	h	a	b	a	a	a	b	-	a	b	a	a	b	a	a	h	h	h	a	b	h	h	h	h	h	b	b	b	a	a	h
Marker5391	b	a	b	a	a	h	h	a	h	h	b	a	b	h	h	b	h	b	b	h	b	h	h	b	h	h	b	b	a	a	b	b	a	h	h	h	b	a	h	h	h	a	h	a	h	h	a	b	a
Marker53923	b	b	a	b	a	b	h	h	b	h	-	h	b	a	b	b	a	b	b	a	b	b	a	-	-	h	a	a	b	b	h	a	h	a	a	-	h	-	b	a	a	a	b	b	b	a	a	a	a
Marker54084	b	a	b	a	h	b	b	a	-	a	b	a	b	b	a	h	h	b	h	h	a	h	a	b	h	h	a	a	h	b	a	b	b	h	b	h	h	h	h	a	h	h	a	b	h	h	b	h	b
Marker54105	b	a	a	a	a	h	h	a	a	h	b	a	b	b	h	b	h	b	-	h	b	h	h	b	-	h	b	-	-	a	b	b	a	h	-	h	b	-	h	h	h	a	a	a	b	h	a	b	a
Marker54189	a	h	b	a	a	a	h	h	a	h	b	h	b	h	h	a	b	a	b	h	h	h	b	h	b	h	h	a	a	h	h	a	h	a	b	b	a	h	a	h	h	h	h	a	h	h	b	a	h
Marker54263	h	a	-	a	h	a	-	h	-	b	b	h	b	h	b	h	a	h	h	h	h	b	h	h	a	-	a	h	a	h	a	b	a	b	a	b	b	h	h	a	a	b	a	a	b	a	a	a	a
Marker54271	-	h	b	h	b	a	b	a	b	b	h	h	h	b	h	a	b	b	a	a	a	a	a	b	h	h	a	-	a	a	-	a	b	b	b	h	a	b	a	a	a	b	b	h	b	b	a	b	b
Marker5436	h	a	h	h	h	h	h	a	h	h	h	a	b	h	h	h	h	b	b	h	h	h	b	h	b	a	h	a	h	h	h	a	h	b	h	b	h	a	h	h	h	h	b	a	h	a	h	h	a
Marker54368	a	a	b	a	b	a	b	h	-	a	h	b	h	a	h	b	a	b	h	b	b	a	b	b	a	h	b	h	b	b	-	a	a	a	a	h	a	a	a	h	a	a	a	h	b	h	b	a	b
Marker54387	a	h	-	-	-	a	b	-	b	h	b	b	-	a	-	b	h	h	b	a	b	b	b	b	h	h	b	h	a	b	a	b	h	a	h	a	h	h	b	a	b	b	h	b	h	a	h	a	b
Marker54439	a	b	b	a	h	b	h	b	a	a	a	h	a	h	h	h	h	h	a	a	a	h	h	h	a	b	b	a	h	h	h	b	h	a	b	a	b	-	b	a	a	a	h	a	a	b	h	h	a
Marker54488	a	a	h	a	h	b	b	h	b	b	a	a	h	h	a	a	a	h	h	b	b	a	h	h	b	h	a	h	h	a	a	h	b	h	h	b	h	h	h	h	h	h	h	b	h	h	h	a	h
Marker54560	h	h	h	-	b	a	b	b	b	h	h	h	b	h	a	b	h	b	h	a	a	a	a	a	h	b	a	b	h	a	h	a	h	h	h	h	h	a	a	a	a	h	b	b	b	h	h	b	b
Marker54728	h	a	h	h	a	h	h	a	h	h	h	a	b	b	b	h	h	b	b	a	h	h	b	a	b	a	h	h	b	h	h	a	h	b	h	b	h	h	a	b	b	h	b	a	h	a	h	h	a
Marker54747	a	-	a	h	h	b	a	b	h	h	h	h	h	a	a	-	a	-	b	h	a	a	h	b	b	h	h	h	a	a	-	h	a	h	a	b	a	h	h	a	h	h	b	h	-	a	b	b	b
Marker54828	a	b	a	h	h	h	a	h	b	h	a	a	b	a	-	h	h	h	h	a	a	h	b	h	h	a	a	a	h	a	h	a	h	a	h	-	a	a	a	b	a	h	-	a	b	a	b	h	b
Marker5487	a	h	h	h	h	h	b	a	h	h	h	h	b	h	h	h	h	h	b	a	a	h	b	h	b	a	h	a	h	h	h	a	h	b	h	b	h	a	h	h	a	h	b	a	h	a	h	h	h
Marker54973	a	b	a	a	b	h	b	h	-	a	b	b	a	a	b	b	a	b	h	h	b	h	b	h	h	h	a	h	b	b	h	b	h	b	b	a	b	h	b	h	h	a	b	h	h	a	b	b	h
Marker55021	-	-	-	-	-	b	b	a	b	b	h	a	b	h	-	h	h	-	b	-	a	h	-	b	-	h	-	b	-	b	b	a	a	b	-	a	a	-	a	a	h	b	a	h	a	h	-	h	a
Marker55140	h	b	-	a	a	h	h	b	a	h	h	h	a	a	a	h	a	b	b	a	a	a	h	h	a	a	b	h	a	h	h	b	a	-	a	h	a	b	h	a	b	h	b	h	a	b	a	a	b
Marker55230	h	b	-	-	a	h	a	h	a	b	h	b	h	a	b	a	h	h	b	h	a	h	b	h	b	a	b	a	-	b	a	h	a	a	a	a	h	-	b	a	a	a	h	a	b	h	h	b	h
Marker55274	a	a	b	a	b	h	h	a	a	h	b	a	a	a	-	h	a	h	h	b	a	h	b	b	h	b	b	h	h	b	a	a	h	a	a	a	a	a	a	h	a	a	a	b	b	a	b	a	-
Marker55339	a	b	-	h	a	a	h	h	a	b	b	h	b	h	h	a	h	a	b	h	h	h	b	h	b	h	h	a	h	h	h	h	h	h	b	b	a	h	h	h	h	h	h	h	h	h	b	a	h
Marker55348	h	a	a	a	a	a	h	b	b	a	h	h	b	h	b	b	a	h	h	a	a	b	a	h	a	h	a	a	a	h	a	a	h	h	a	b	b	a	b	a	h	a	a	a	b	a	a	a	a
Marker55362	h	a	a	h	a	h	b	h	b	a	h	h	h	h	h	a	b	h	h	h	b	b	h	a	b	b	a	h	a	h	a	b	h	a	a	b	a	h	a	h	h	a	a	a	h	h	h	a	a
Marker55383	h	b	-	a	h	h	h	b	a	h	h	h	a	a	a	h	-	b	b	a	a	a	h	b	a	a	b	a	a	a	b	b	a	h	a	-	a	b	b	a	b	h	b	a	a	b	a	a	b
Marker55422	b	a	a	b	a	-	a	h	b	-	b	h	b	a	-	-	-	a	b	a	h	a	a	b	h	h	a	a	b	b	h	a	h	h	a	b	-	a	a	a	h	a	h	b	b	a	a	a	a
Marker55450	-	b	b	-	b	b	a	a	a	a	a	b	b	h	b	h	h	-	a	b	a	h	b	h	h	a	a	a	b	-	-	a	a	h	-	a	a	a	b	b	a	a	b	a	h	h	b	-	b
Marker5549	a	h	h	h	h	h	h	h	h	h	a	h	b	h	b	h	h	h	h	a	a	h	b	h	h	a	a	a	h	a	h	a	h	h	h	h	h	a	h	b	h	h	b	a	h	h	b	h	b
Marker55579	b	a	b	a	a	h	a	a	a	h	b	a	b	h	a	b	h	b	b	a	b	h	a	b	-	a	b	-	a	a	b	b	a	a	-	h	-	a	h	a	h	a	h	a	h	-	a	b	a
Marker55756	a	b	-	a	a	h	b	h	b	h	a	h	-	h	b	b	a	-	h	a	a	a	b	a	b	a	a	a	h	a	-	a	a	-	b	a	a	-	-	b	h	h	b	a	a	b	b	-	b
Marker55863	h	h	a	a	h	a	h	b	b	h	h	h	h	h	b	h	a	b	h	h	h	b	h	h	a	b	h	h	a	h	a	b	h	b	a	h	h	h	h	a	h	h	a	a	b	a	a	h	a
Marker55870	h	b	a	-	h	h	h	b	-	h	h	a	a	a	a	b	a	b	b	a	a	a	b	h	a	a	b	h	-	h	h	b	a	h	a	h	a	b	a	a	b	h	b	h	-	h	a	a	a
Marker55879	a	-	h	a	-	b	h	b	a	b	b	h	a	a	b	b	-	b	h	b	b	a	b	a	a	h	a	a	b	b	a	b	a	h	b	h	b	b	h	h	b	-	-	-	a	b	-	b	h
Marker55913	a	a	h	a	-	a	h	h	a	b	b	h	b	a	h	a	b	h	b	h	b	h	b	b	h	h	h	a	b	b	h	h	b	a	a	h	a	h	a	h	a	b	h	h	b	b	b	h	b
Marker55981	a	-	-	a	h	h	a	a	h	a	b	b	a	a	b	b	a	-	h	h	b	h	b	h	a	b	a	a	b	b	a	b	h	b	b	a	h	h	b	h	h	a	h	h	b	a	b	h	b
Marker56015	a	-	h	h	b	-	-	-	b	b	h	a	b	-	h	b	b	-	a	-	a	a	a	b	-	h	a	b	a	a	b	a	h	b	h	-	a	b	a	a	a	b	h	h	b	b	b	-	b
Marker56033	a	a	h	a	a	a	a	a	a	a	b	b	b	a	h	a	h	a	b	a	b	h	b	b	-	h	b	-	b	a	a	-	b	a	b	h	a	h	a	b	a	h	a	-	b	-	b	a	b
Marker56046	h	h	h	a	h	h	a	h	b	b	a	h	h	a	b	b	b	a	b	b	h	h	a	h	b	a	b	a	a	b	h	b	h	a	a	a	h	a	b	a	h	h	b	a	b	a	b	b	h
Marker56062	h	b	a	a	h	a	h	h	h	b	h	a	h	a	a	a	h	b	a	a	h	a	h	b	a	a	h	a	h	a	b	h	b	b	h	h	h	h	a	a	h	a	h	a	a	h	b	a	h
Marker56112	b	-	a	b	h	a	a	a	h	a	a	h	b	h	a	h	a	h	-	a	h	b	a	a	a	a	b	h	a	h	h	h	a	h	a	a	h	h	a	a	h	a	h	h	h	h	a	h	a
Marker56149	a	h	a	a	h	h	h	h	b	a	a	-	b	h	b	h	h	h	a	a	-	h	b	h	h	a	a	a	a	a	h	a	h	h	h	a	h	a	b	b	h	b	b	a	b	h	b	a	-
Marker56219	h	-	b	a	b	b	-	b	-	b	-	a	a	a	h	a	b	b	b	b	-	b	b	b	h	b	b	a	a	b	a	b	a	a	a	a	a	a	-	-	a	a	a	b	a	a	b	a	b
Marker56228	a	b	b	a	h	b	h	h	b	-	b	b	a	a	b	b	a	b	a	a	b	h	b	b	h	h	a	h	h	b	h	b	h	b	b	h	b	h	b	a	h	a	a	h	a	a	b	a	a
Marker56248	h	a	a	b	h	a	a	a	b	a	h	h	b	h	a	a	a	h	h	a	h	b	a	a	h	a	b	h	a	h	h	h	a	h	a	a	h	h	a	a	h	a	h	h	h	a	a	h	a
Marker56282	-	b	a	a	-	b	b	b	b	b	a	h	a	a	a	-	a	b	b	a	a	a	a	h	a	a	h	h	h	a	b	b	h	h	b	a	-	h	a	a	b	a	h	a	a	h	a	a	h
Marker5629	h	h	h	h	b	h	b	h	b	h	h	h	h	h	a	h	h	b	h	a	a	a	a	h	h	b	h	b	h	a	h	a	h	h	h	h	h	h	h	a	a	h	b	h	b	h	h	h	h
Marker56363	h	a	-	b	b	h	b	a	h	b	a	a	a	a	h	b	h	a	h	-	b	a	h	a	b	a	h	b	b	h	h	b	a	b	b	h	a	b	-	h	b	h	b	b	a	a	a	h	h
Marker56395	a	b	-	h	h	h	h	b	b	h	a	h	b	a	b	h	h	h	h	a	a	h	b	h	h	a	a	a	h	a	h	a	h	b	h	h	h	a	b	b	h	h	b	a	h	a	b	h	b
Marker56471	h	b	a	b	h	b	a	h	h	h	a	a	b	a	h	b	a	b	a	a	b	b	h	h	h	b	h	b	b	h	a	b	h	a	b	a	h	h	-	a	a	h	h	a	b	a	b	a	a
Marker56504	h	-	b	a	b	a	a	a	b	b	a	b	a	a	a	h	h	b	h	h	-	a	a	-	h	a	a	b	a	h	h	a	a	a	h	b	a	h	b	b	b	a	a	a	b	b	a	b	h
Marker56558	h	a	a	h	h	a	a	a	b	a	h	h	a	h	a	h	a	h	h	a	h	a	a	a	h	a	b	h	a	h	h	h	h	b	a	b	h	h	a	a	h	a	h	a	a	h	h	h	a
Marker56680	b	a	h	h	h	b	b	a	h	b	a	a	a	h	b	b	a	-	b	a	b	a	b	a	b	a	h	b	b	h	h	h	a	b	h	h	b	b	h	h	h	h	b	b	a	h	a	h	h
Marker56774	b	h	-	b	b	b	h	a	h	a	h	b	b	b	h	-	a	b	h	b	b	h	a	h	h	h	b	-	b	-	a	a	h	h	b	-	h	h	b	a	a	h	h	a	b	a	b	a	a
Marker56820	b	h	b	b	h	a	h	a	b	b	b	h	a	b	h	b	-	b	b	-	-	h	-	b	h	h	h	b	h	h	h	h	h	h	a	b	h	b	h	b	h	h	h	h	h	h	b	h	h
Marker56903	-	a	a	a	a	h	b	a	-	h	b	a	b	a	h	b	a	b	-	a	b	b	b	-	b	b	b	a	a	a	b	b	b	h	b	-	b	b	-	h	h	a	h	-	a	h	a	b	a
Marker56921	b	h	a	-	a	b	a	-	-	b	a	a	h	a	a	h	-	-	a	-	a	h	a	b	b	h	-	a	h	h	-	b	b	b	-	b	b	h	b	b	a	a	a	b	h	a	-	b	b
Marker57175	a	b	a	a	h	h	a	a	a	h	a	h	h	a	a	h	h	-	b	h	a	h	h	b	b	h	h	h	a	b	h	h	h	a	b	b	a	b	b	a	h	h	b	h	a	h	h	h	b
Marker57188	h	-	a	a	a	a	h	b	b	a	h	h	b	h	b	b	a	h	h	h	-	b	-	h	a	h	a	a	a	h	a	a	h	h	a	b	b	a	-	a	h	a	a	a	b	a	a	a	a
Marker57241	a	a	b	h	h	h	b	b	b	h	a	b	b	b	b	a	h	h	a	a	a	a	b	-	h	a	a	a	h	a	a	a	h	h	h	h	h	a	b	b	a	h	b	a	b	h	b	b	b
Marker57274	b	-	b	a	a	h	b	a	-	h	-	a	b	b	a	-	h	b	b	b	b	h	h	b	b	h	b	b	a	a	b	b	h	-	-	h	b	h	h	b	h	a	-	a	a	-	a	b	a
Marker57283	h	b	a	a	h	h	h	b	h	a	h	h	a	a	a	b	a	-	b	a	a	a	h	h	h	a	b	h	a	h	h	b	a	h	a	h	a	b	h	a	b	h	b	h	a	h	a	a	b
Marker57398	b	-	b	a	h	h	b	a	a	h	h	a	h	a	a	h	h	a	b	b	a	h	a	b	b	b	b	a	a	h	a	b	b	a	h	b	a	a	b	b	a	a	a	b	h	a	b	a	b
Marker57405	h	h	a	a	h	a	h	b	b	h	h	h	h	h	b	h	a	h	h	h	h	b	h	h	a	b	a	h	a	h	a	b	h	a	a	b	h	-	a	a	h	h	a	a	b	a	a	h	a
Marker57423	a	h	-	h	h	h	b	b	-	h	b	b	a	h	h	a	h	b	-	a	b	b	b	b	b	-	b	h	a	b	a	-	b	h	h	a	a	b	b	a	b	b	h	b	a	a	-	h	b
Marker57550	h	a	a	a	h	h	b	a	a	b	a	h	h	-	a	b	a	h	h	h	b	h	a	a	b	h	a	b	h	a	b	-	a	b	h	a	h	b	b	h	h	h	b	b	h	h	a	a	h
Marker57606	a	a	b	h	b	a	b	h	b	h	a	h	h	h	h	h	b	-	h	a	h	a	a	b	h	h	h	b	a	a	a	a	h	b	a	h	a	b	a	a	a	b	a	h	b	b	a	b	b
Marker57623	b	h	h	a	h	b	h	h	a	a	h	a	h	a	a	h	h	a	h	b	a	b	a	b	b	h	b	a	b	h	a	b	b	b	h	b	a	h	-	b	a	h	a	b	h	a	b	a	b
Marker57646	-	b	a	a	a	b	-	b	a	h	a	b	a	b	b	a	-	-	a	a	h	b	-	b	a	h	h	a	h	a	b	-	-	h	b	a	-	-	b	a	a	a	b	b	-	-	h	h	a
Marker57669	a	a	a	h	-	a	h	a	b	a	a	a	a	h	a	h	a	h	h	a	a	a	h	h	b	h	a	a	a	a	a	a	a	a	a	a	h	-	a	a	h	h	h	a	a	b	h	a	h
Marker57672	b	a	b	a	b	h	h	a	b	a	a	h	h	h	a	h	h	a	h	a	a	a	b	b	b	h	a	h	h	a	a	b	a	b	h	b	h	b	h	b	h	b	a	h	b	h	h	b	a
Marker57693	h	b	b	b	b	b	b	b	h	b	b	h	-	b	-	-	-	-	b	b	b	b	h	a	b	h	a	-	b	-	a	b	b	a	b	-	b	b	b	b	b	b	-	h	b	b	h	b	b
Marker57756	h	h	b	h	b	a	b	h	h	a	b	a	h	b	h	h	b	h	a	a	a	h	h	b	-	b	b	a	a	b	a	b	b	b	h	a	a	b	b	a	a	h	a	b	h	h	b	a	b
Marker57780	h	h	a	a	h	a	h	b	b	h	h	b	a	h	b	a	a	-	h	b	h	b	a	h	a	b	h	h	a	h	a	b	h	a	a	b	-	a	b	a	b	h	a	a	b	a	a	a	a
Marker5785	a	a	a	a	a	a	a	a	a	a	a	a	a	a	a	a	a	h	a	a	a	a	h	a	a	a	a	a	a	a	a	a	a	a	a	a	h	a	a	a	a	a	a	a	a	a	a	a	a
Marker57893	a	a	-	h	a	h	-	a	-	-	b	b	a	a	b	h	h	-	a	h	-	a	a	-	b	b	b	h	b	b	b	-	b	b	a	-	b	h	-	b	b	h	h	b	b	a	a	b	b
Marker57969	b	h	a	a	b	a	h	a	h	h	h	a	-	h	h	b	h	b	b	h	h	h	b	h	b	a	a	a	h	h	a	a	h	b	h	b	b	a	h	a	h	a	b	a	-	a	a	h	a
Marker58058	a	b	h	a	h	h	h	h	h	a	b	b	a	a	b	b	a	h	h	h	b	h	b	h	h	h	a	h	b	b	h	b	h	b	b	a	h	h	b	h	h	a	h	h	h	a	b	h	h
Marker58063	a	b	h	h	h	-	b	a	b	b	h	h	b	b	a	-	b	b	h	h	h	a	a	h	h	b	a	h	h	h	b	h	h	h	h	h	h	h	h	a	a	h	h	h	-	h	b	a	h
Marker58170	a	a	a	a	h	b	b	h	b	b	a	a	a	h	a	h	a	h	h	b	b	a	b	b	h	a	a	h	h	a	a	h	b	h	h	b	h	-	a	h	h	a	-	h	h	a	b	a	a
Marker58292	h	h	h	a	h	a	b	h	b	h	h	h	h	h	h	h	h	b	h	a	a	a	a	h	h	b	h	b	h	a	h	a	h	b	h	h	a	b	h	a	a	h	b	h	b	h	a	b	b
Marker58459	a	h	-	a	b	a	h	b	b	a	a	a	b	a	b	b	a	-	a	a	a	b	b	h	a	b	a	b	a	h	a	b	h	h	a	b	a	h	h	a	b	a	a	a	-	a	a	h	a
Marker58491	a	b	b	a	h	b	h	b	b	-	b	b	a	-	b	b	a	h	-	a	a	a	b	b	h	b	a	-	a	-	h	b	b	b	h	a	-	h	b	-	h	a	b	h	a	-	b	h	a
Marker58514	h	-	a	a	a	a	b	h	-	a	a	h	-	h	b	-	h	b	a	b	h	a	a	a	a	h	a	b	h	b	a	-	-	b	a	b	a	h	a	h	h	a	b	a	a	h	a	b	a
Marker58686	h	b	a	a	a	a	b	a	b	b	-	h	h	b	a	h	a	b	b	h	h	a	a	h	h	b	a	h	h	-	b	h	h	h	h	-	h	h	h	a	a	a	a	h	b	h	b	a	h
Marker58710	a	a	b	b	a	a	b	h	a	h	b	h	b	b	h	a	h	a	b	h	h	h	b	a	b	h	h	a	h	h	h	h	h	b	b	b	a	h	h	h	h	h	h	h	h	h	b	a	b
Marker58797	h	h	h	a	b	h	a	h	a	h	h	a	a	a	h	b	-	a	h	b	a	a	b	b	b	b	b	h	b	b	a	a	h	a	a	a	h	-	a	h	a	a	a	-	b	a	b	h	b
Marker58881	-	a	b	-	b	b	h	-	b	-	h	h	b	h	-	b	h	b	b	b	b	h	h	h	-	h	b	b	b	h	h	a	h	h	b	-	b	h	b	a	a	b	h	a	h	-	-	a	a
Marker58941	h	h	b	a	h	b	b	h	h	h	b	a	b	b	a	b	h	-	h	h	a	h	a	b	h	h	a	a	h	b	a	b	b	h	b	h	h	h	h	a	h	a	a	b	h	h	b	a	b
Marker59028	a	-	a	a	a	b	h	b	a	h	a	b	a	h	h	h	h	b	a	a	h	b	h	h	a	h	b	a	h	h	b	-	h	h	b	a	b	b	b	a	a	a	b	h	h	b	h	a	h
Marker59052	h	-	-	a	h	-	h	a	h	h	a	a	-	a	b	b	a	b	a	-	-	b	a	a	h	b	h	b	a	a	a	b	h	a	b	a	b	b	a	a	b	h	b	a	h	b	b	a	-
Marker59083	a	b	a	a	a	h	b	b	b	-	h	b	a	a	b	a	b	-	h	b	b	b	a	h	h	b	b	b	b	h	b	-	-	-	b	a	a	a	-	a	b	b	h	h	h	-	a	a	b
Marker59218	a	a	h	a	h	h	h	a	a	b	b	h	h	h	a	b	a	h	h	b	b	a	a	-	b	h	a	b	a	a	b	a	a	b	h	b	h	b	h	h	h	h	h	b	a	a	a	a	h
Marker59305	a	-	a	a	h	b	b	a	a	-	a	a	b	b	h	a	h	b	b	-	h	h	b	a	b	a	h	b	h	h	h	a	h	b	a	b	-	a	a	a	h	-	b	a	a	a	b	-	a
Marker59357	b	-	a	a	a	-	h	a	a	-	b	a	b	h	h	b	b	b	b	h	b	h	h	b	h	h	b	b	a	a	b	b	h	h	a	h	b	h	h	h	h	a	h	a	h	b	a	b	a
Marker59424	h	a	a	a	a	a	h	b	b	-	h	h	b	h	b	b	a	h	h	h	-	b	a	a	a	-	a	a	a	a	h	h	h	h	h	b	b	a	h	a	h	a	a	a	b	a	a	a	a
Marker59436	a	b	h	a	b	h	h	a	a	h	h	a	a	a	h	h	h	h	h	b	h	h	b	b	a	b	b	h	a	b	a	h	h	a	a	a	b	b	a	b	a	a	a	b	b	a	b	h	b
Marker59458	a	b	-	b	h	h	b	b	a	b	a	b	b	b	a	a	b	-	a	a	b	a	-	h	a	h	a	a	a	a	h	h	a	a	b	b	a	b	b	-	h	a	h	a	a	-	-	h	-
Marker59536	b	a	a	a	a	h	h	a	h	h	b	a	-	h	h	b	-	b	b	h	-	h	h	b	h	h	b	b	a	a	b	b	h	h	b	h	b	h	h	b	h	a	b	a	h	h	a	b	a
Marker59564	h	-	-	h	a	h	b	h	b	h	b	h	b	-	h	h	h	b	h	b	-	a	h	-	-	h	-	b	h	b	a	-	h	b	b	-	b	b	a	h	b	h	h	h	b	h	h	h	h
Marker59594	h	a	-	a	h	b	-	a	a	h	-	a	b	b	a	b	a	a	b	h	-	a	-	b	a	h	a	a	h	b	a	-	b	h	b	h	-	b	a	h	h	a	a	b	b	-	b	b	b
Marker59640	b	h	-	b	a	b	a	b	b	b	h	a	a	a	-	b	a	b	a	b	h	b	a	-	b	b	b	b	h	b	h	b	h	h	-	h	b	-	h	h	h	a	h	b	b	b	a	b	h
Marker59782	h	b	a	a	h	h	h	b	h	h	h	h	a	a	a	a	a	b	h	a	a	a	h	h	a	a	h	h	h	a	b	b	h	h	h	h	h	h	a	a	b	h	h	a	a	h	a	a	-
Marker59790	a	h	b	h	h	-	b	h	a	h	h	a	b	b	a	h	h	a	h	h	a	h	a	b	h	h	h	a	h	b	a	b	b	h	b	a	h	h	h	a	h	h	a	b	h	h	b	h	b
Marker59794	a	h	h	h	a	b	b	h	a	h	b	a	b	b	a	b	-	a	-	a	a	h	a	b	h	h	a	a	a	b	a	b	b	h	b	h	h	h	h	h	h	b	a	b	b	h	b	h	b
Marker59803	h	b	h	h	b	h	b	b	b	a	h	h	b	a	h	a	b	b	a	a	a	a	a	h	h	b	h	b	h	a	h	h	h	h	a	h	h	h	h	a	a	a	b	h	b	h	-	h	b
Marker59881	a	-	b	a	-	-	b	b	a	b	b	a	b	b	-	b	b	b	b	b	b	h	a	b	b	b	-	-	b	-	a	-	b	h	b	h	b	h	b	a	b	b	a	b	-	b	b	b	b
Marker5989	h	h	a	a	a	a	h	b	b	a	h	h	b	h	b	b	a	h	h	h	h	b	a	h	a	h	a	a	a	h	a	a	h	h	a	b	b	a	h	a	h	a	a	a	b	a	a	a	a
Marker59937	a	a	b	a	b	h	h	h	a	a	h	a	a	a	h	h	h	h	b	b	h	h	b	b	a	b	b	h	b	b	a	h	h	a	a	a	a	h	a	h	a	a	h	b	b	h	b	h	b
Marker60068	a	-	a	-	b	h	a	h	a	b	a	h	b	a	a	h	h	b	b	-	b	a	h	a	a	h	h	a	b	a	a	-	b	h	a	-	a	a	b	-	h	a	b	a	b	-	a	h	-
Marker60119	a	-	a	a	b	a	a	b	-	b	a	h	b	a	a	a	-	b	b	h	b	h	-	h	a	a	h	a	-	-	a	a	a	a	a	b	a	b	a	a	h	a	h	a	b	b	a	a	-
Marker60173	h	a	a	a	h	b	b	h	b	b	a	a	h	h	a	a	a	h	h	b	b	a	h	b	h	a	a	h	h	a	h	h	b	h	h	b	h	h	a	h	h	a	h	h	h	h	b	a	h
Marker60184	h	h	a	a	h	a	h	b	b	b	b	h	h	h	b	h	a	h	h	h	h	b	h	h	a	b	a	h	a	h	a	b	a	h	a	b	h	b	a	a	h	a	a	a	b	a	a	b	a
Marker60296	h	h	a	a	b	a	b	a	-	b	a	a	a	a	-	h	b	a	a	b	h	a	-	b	h	b	b	h	h	b	a	h	h	a	a	-	-	b	a	h	a	a	a	b	b	a	b	a	b
Marker60468	h	h	b	a	b	h	h	a	h	b	a	h	h	h	h	h	h	b	h	a	a	a	h	b	b	h	a	h	a	h	a	h	a	b	b	b	h	b	-	b	a	h	a	b	h	h	h	b	a
Marker60489	a	h	a	a	a	h	b	a	b	h	h	b	h	a	h	h	h	b	a	h	h	h	h	a	b	b	b	h	b	h	h	h	h	h	a	a	b	h	a	b	h	a	h	h	b	a	h	h	h
Marker60576	h	b	h	a	b	h	b	h	b	b	h	h	h	h	a	h	h	b	h	a	a	a	a	h	h	b	h	b	h	a	h	a	h	h	h	h	h	h	h	a	a	h	b	h	b	h	h	h	h
Marker60633	b	h	h	a	a	b	a	h	b	h	a	h	a	a	b	b	b	a	b	h	h	b	a	b	b	a	b	a	a	b	h	b	h	a	b	a	b	h	b	a	h	a	b	a	b	a	b	b	b
Marker6123	a	h	h	a	a	a	h	h	h	b	h	h	h	h	b	b	a	b	h	b	b	a	h	a	h	h	a	h	b	h	a	b	a	h	h	b	h	h	b	h	b	a	h	a	h	h	h	b	h
Marker6129	b	h	h	a	h	b	h	a	a	h	h	a	h	a	a	h	h	a	h	b	a	h	h	b	b	h	b	a	h	h	a	b	b	h	a	b	h	h	b	b	a	h	a	b	h	a	b	h	b
Marker6157	h	a	h	h	h	h	b	a	h	b	h	h	h	h	a	b	a	h	h	h	b	a	a	a	b	h	a	b	h	a	b	a	a	b	h	h	h	b	h	h	h	h	h	b	h	h	a	a	h
Marker6170	a	b	h	h	h	h	a	h	h	h	h	h	h	a	a	h	h	b	h	h	a	h	h	b	b	a	b	h	a	h	h	b	a	h	a	h	a	b	b	a	h	h	h	h	a	a	h	a	b
Marker6189	b	a	b	a	h	h	h	a	h	h	b	h	b	h	h	b	h	b	h	h	b	h	h	b	h	h	b	b	a	a	b	b	h	h	h	h	b	h	h	h	h	a	h	h	h	h	a	b	a
Marker6300	h	h	h	a	b	h	h	h	a	h	h	a	a	a	h	h	h	h	h	b	h	h	b	b	h	b	b	h	h	b	a	h	h	a	a	a	h	h	a	h	a	a	a	b	b	a	b	h	b
Marker6325	b	a	b	a	a	h	h	a	h	h	b	a	b	h	h	b	h	b	b	h	h	h	h	b	b	h	b	b	a	a	b	h	a	h	h	h	h	a	h	h	h	a	h	a	h	h	a	b	a
Marker6356	h	h	h	h	b	b	h	b	a	h	h	a	a	a	h	h	h	h	h	b	h	h	b	h	h	b	b	h	h	b	a	h	h	a	a	h	h	h	h	b	a	a	a	b	h	a	b	h	b
Marker6377	h	h	a	a	h	a	b	b	b	h	a	h	h	h	b	h	h	h	h	h	a	b	h	h	a	b	a	h	a	h	a	b	h	h	a	b	a	h	a	a	h	h	a	a	b	a	a	a	a
Marker6437	a	h	h	h	a	a	a	h	a	h	b	h	b	a	h	a	h	a	b	h	h	h	b	h	b	h	h	a	b	h	h	h	b	a	b	h	a	h	h	h	h	h	h	h	b	h	b	a	b
Marker6441	a	h	h	h	h	h	h	b	h	h	a	h	b	h	b	h	h	h	b	a	a	h	b	h	h	a	a	a	h	h	h	a	h	h	h	h	h	a	h	h	a	h	b	a	h	a	b	h	b
Marker6470	b	a	a	a	a	h	h	a	b	h	b	a	b	b	h	b	h	b	b	h	b	h	h	b	h	h	b	h	a	a	b	b	h	h	h	h	b	h	h	h	h	a	h	h	h	b	h	b	a
Marker6490	h	h	a	a	h	a	b	b	b	h	a	h	h	h	b	h	h	h	h	h	h	b	h	h	a	b	a	h	a	h	a	b	h	h	a	b	a	h	a	a	h	h	a	a	h	a	a	a	a
Marker6500	a	h	a	a	h	h	b	b	h	h	b	b	a	a	h	a	h	h	h	h	b	h	a	h	h	h	b	b	b	h	b	h	h	h	h	h	a	h	h	h	b	b	h	h	h	h	a	h	h
Marker6513	h	h	h	a	b	b	h	b	a	h	h	a	a	a	h	h	b	h	h	b	h	b	h	b	h	b	b	h	h	b	a	b	h	a	a	h	h	h	h	b	a	a	a	b	h	h	b	h	b
Marker6635	b	h	h	h	b	a	b	h	h	a	b	a	h	a	a	b	a	b	h	b	b	h	h	h	a	h	a	a	b	h	h	a	h	h	b	a	a	a	b	b	h	a	h	h	b	h	h	h	h
Marker6675	b	a	b	a	a	h	h	a	h	h	b	a	b	h	h	b	h	b	b	h	b	h	h	b	h	h	b	b	a	h	b	h	h	h	h	h	b	a	h	h	h	a	h	a	h	h	a	h	a
Marker6899	a	b	a	h	h	h	a	h	h	h	h	h	h	a	a	h	h	b	b	h	a	h	h	b	b	h	h	h	a	h	h	h	h	h	h	b	a	h	h	a	h	h	h	h	a	a	h	h	b
Marker6914	a	h	a	a	a	h	b	b	b	a	h	b	a	a	h	a	h	h	h	h	b	h	a	h	h	b	b	b	b	h	b	h	a	h	h	a	a	h	b	a	b	b	h	h	h	a	a	h	h
Marker6969	a	h	h	a	h	h	h	h	h	b	h	h	a	a	b	b	a	b	h	b	h	a	b	h	h	h	a	a	b	h	a	h	a	h	b	h	h	h	h	h	b	a	h	a	h	b	h	b	h
Marker7106	h	b	a	h	h	h	a	h	h	h	h	h	h	a	a	h	h	b	b	h	a	a	h	b	b	a	b	h	h	h	h	b	a	h	a	h	a	b	b	a	h	h	b	h	a	a	h	a	b
Marker7170	h	h	h	b	b	b	h	a	h	h	h	h	b	h	h	h	h	b	h	b	h	h	h	h	h	h	h	b	b	h	h	a	h	h	b	h	h	h	b	a	h	h	h	a	h	h	b	h	a
Marker7194	a	a	h	a	h	h	h	a	h	a	h	h	a	a	b	b	a	h	b	b	b	a	h	a	h	h	a	h	b	b	a	b	h	b	b	h	h	h	h	h	b	a	h	h	a	a	h	b	h
Marker7287	a	h	h	a	a	a	h	h	h	b	h	h	h	h	h	b	h	b	h	b	b	a	h	a	h	h	a	h	b	h	h	h	a	h	h	b	h	h	h	h	b	a	h	a	h	b	h	b	h
Marker7394	a	b	a	a	a	h	h	b	a	h	a	b	a	h	h	h	h	h	a	a	h	b	h	h	a	h	b	a	h	h	b	b	h	h	b	a	b	b	b	a	a	a	b	h	h	b	h	h	h
Marker7475	h	a	h	a	a	b	b	h	b	b	a	a	h	h	h	h	a	h	h	b	b	a	h	h	b	h	a	a	h	a	a	h	b	h	h	b	h	h	h	h	h	h	h	b	h	h	h	a	h
Marker7488	a	b	a	h	h	h	a	h	h	h	h	h	h	a	a	h	h	b	b	h	a	h	h	b	b	h	h	h	a	h	h	h	h	h	h	b	a	h	h	a	h	h	h	h	a	a	h	h	b
Marker7502	b	h	h	a	h	b	h	b	a	h	h	a	a	a	a	h	b	h	h	b	h	h	b	b	h	b	b	h	h	b	a	b	h	a	h	h	h	h	h	b	a	a	a	b	h	a	b	h	b
Marker7518	h	h	b	h	h	h	a	b	h	h	h	h	h	h	b	h	b	h	h	h	h	h	h	h	b	h	b	a	a	b	h	b	h	a	h	a	h	b	b	a	a	h	b	a	b	a	h	b	h
Marker7519	h	b	h	a	h	h	b	h	a	h	h	h	h	h	b	h	a	h	h	b	b	a	b	b	h	h	b	h	h	b	b	b	h	h	b	h	a	h	b	b	h	h	h	h	h	b	b	h	a
Marker7568	a	b	a	h	h	h	a	h	h	h	h	h	h	a	a	h	h	b	b	h	a	h	h	b	b	h	h	h	a	h	h	h	h	h	h	b	a	h	h	a	h	h	h	h	a	a	h	h	b
Marker7629	h	b	a	a	h	h	h	b	h	h	h	h	a	a	a	h	a	b	b	a	h	a	h	h	a	a	b	h	a	h	h	b	a	h	a	h	a	b	h	a	b	h	b	h	a	h	a	a	b
Marker7661	h	h	b	h	a	h	a	b	h	h	h	h	h	h	b	h	b	h	h	h	h	h	h	h	b	h	h	a	a	b	h	h	h	a	h	a	h	b	b	a	a	h	b	h	b	a	h	b	h
Marker7697	h	h	b	h	a	h	a	b	h	h	h	h	h	a	b	h	b	h	h	h	h	h	h	h	b	h	b	a	a	b	h	b	h	a	h	a	h	b	b	a	a	h	b	a	b	a	h	b	h
Marker7703	h	h	b	h	a	h	h	b	h	h	h	h	h	h	b	h	b	h	h	h	h	h	h	h	b	h	b	a	a	b	h	b	h	a	h	a	h	b	b	a	a	h	b	a	b	a	h	b	h
Marker7725	h	h	a	h	h	a	h	h	b	a	h	b	b	h	h	h	h	b	h	a	b	h	h	b	h	h	h	h	b	b	a	a	b	h	h	h	b	h	h	h	b	b	h	b	h	a	h	b	b
Marker7826	b	h	a	b	a	h	h	h	b	h	a	h	b	a	b	h	a	h	b	a	a	h	h	h	h	h	a	a	a	b	a	h	h	h	h	h	h	a	h	a	h	a	h	h	b	a	a	a	a
Marker7951	h	h	b	b	a	h	a	h	h	h	h	b	h	h	b	h	h	h	h	h	h	h	h	h	b	a	b	h	a	b	h	h	a	a	a	a	h	b	h	a	a	h	h	a	b	h	h	b	h
Marker8003	h	h	h	a	b	h	h	h	a	h	h	a	a	a	h	h	h	h	h	b	h	h	b	b	h	b	b	h	h	b	a	h	h	a	a	a	h	h	a	h	a	a	a	b	b	a	b	h	b
Marker8339	a	a	b	h	a	a	h	h	a	h	b	h	b	h	h	a	h	a	b	h	h	h	b	h	b	h	h	a	h	h	h	h	h	h	b	b	a	h	h	h	h	h	h	h	h	h	b	a	h
Marker835	a	b	a	h	h	h	a	h	h	h	h	h	h	a	a	h	h	b	b	h	a	h	h	b	b	h	h	h	h	h	h	h	h	h	h	b	a	h	h	a	h	h	h	h	a	a	h	h	b
Marker8420	h	b	a	a	h	h	h	b	h	h	h	h	a	a	a	h	a	b	b	h	a	a	h	h	a	a	b	h	a	h	h	b	a	h	a	h	a	b	h	a	b	h	b	h	a	h	a	a	b
Marker8461	h	a	b	a	b	h	h	a	h	a	a	h	h	h	a	h	h	h	h	a	a	a	b	b	h	h	a	h	h	h	a	h	a	b	h	b	h	b	h	b	h	h	a	h	h	h	h	b	a
Marker8465	b	h	h	b	b	b	h	a	h	h	h	h	b	h	h	h	h	b	h	h	h	h	h	h	h	h	b	b	b	h	h	a	h	h	b	h	h	h	b	a	a	h	h	a	h	h	b	h	a
Marker8504	b	a	b	a	a	h	h	a	h	h	b	a	b	h	h	b	h	b	b	h	b	h	h	b	h	h	b	b	a	a	b	b	h	h	h	h	b	h	h	h	h	a	h	a	h	h	a	b	a
Marker8587	a	a	h	a	h	a	h	h	a	h	b	h	h	a	h	h	h	h	h	h	b	h	b	b	h	h	h	h	b	h	a	h	b	a	a	h	a	h	a	h	a	b	a	h	b	b	b	h	b
Marker8744	h	b	a	a	h	h	h	b	h	h	h	h	a	a	a	a	a	b	h	a	a	a	h	h	a	a	h	h	h	a	b	b	h	h	h	h	h	h	h	a	b	h	h	a	a	h	a	a	h
Marker8753	a	h	a	h	b	h	a	b	a	h	a	h	h	a	a	h	h	b	h	a	h	h	a	h	h	h	h	a	h	b	h	a	h	h	h	b	a	h	h	a	h	h	h	a	h	h	h	h	b
Marker8800	a	a	h	a	a	a	h	h	a	h	b	h	h	a	h	a	h	h	h	h	b	h	b	b	h	h	h	h	b	h	a	h	b	a	a	h	a	h	a	h	a	b	a	h	b	b	b	h	b
Marker8816	a	a	a	a	h	b	b	h	b	b	a	a	h	h	a	a	a	h	h	b	b	a	h	b	h	a	a	h	h	a	a	h	b	h	h	b	h	h	a	h	h	a	h	h	h	h	b	a	h
Marker8836	h	h	a	a	h	a	b	b	b	h	h	h	h	b	b	h	h	h	h	h	h	b	h	h	a	b	a	h	a	h	a	h	h	a	a	b	a	h	h	a	h	h	a	a	b	h	a	a	h
Marker8859	h	h	b	a	h	b	b	h	h	h	b	a	b	b	h	h	h	h	h	h	h	h	a	b	h	b	a	a	h	b	a	b	b	h	b	h	h	h	h	a	h	h	a	b	h	h	b	h	b
Marker8869	b	h	b	b	h	a	h	a	h	a	b	a	b	a	a	b	h	b	h	b	b	h	a	h	b	a	h	b	b	h	b	b	h	h	b	a	h	a	h	h	b	a	b	h	h	h	a	h	h
Marker8890	b	h	h	b	b	b	h	a	h	h	h	h	b	h	h	h	h	b	h	b	h	h	h	h	h	h	b	b	b	h	h	a	h	h	b	h	h	h	b	a	h	h	h	a	h	h	b	h	a
Marker8909	b	a	b	a	a	a	h	a	h	h	b	a	b	h	h	b	a	b	b	h	b	h	h	b	b	h	h	b	a	a	b	b	a	h	h	h	h	a	h	h	h	a	h	a	h	h	a	b	a
Marker8927	h	a	h	h	h	h	h	a	h	h	a	a	b	b	h	h	h	h	b	h	h	h	b	h	b	a	h	h	h	h	h	a	h	h	h	b	h	h	h	b	h	h	b	a	h	a	h	h	a
Marker8966	b	a	b	a	a	h	h	a	h	h	b	a	b	h	h	b	h	b	b	h	b	h	h	b	h	h	h	b	a	a	b	b	a	h	h	h	b	a	h	h	h	a	h	a	h	h	a	b	a
Marker8971	h	b	h	h	a	b	h	h	b	h	a	a	b	h	b	h	b	h	h	h	h	h	h	a	b	h	a	a	a	a	a	a	b	h	h	b	h	a	h	b	a	h	b	h	a	a	a	a	h
Marker9080	b	h	h	a	h	b	h	b	a	h	h	a	a	a	a	h	b	h	h	b	h	h	b	b	h	b	b	h	h	b	a	b	h	a	h	h	h	h	h	b	a	a	a	b	h	a	b	h	b
Marker9306	h	b	a	a	h	a	h	h	h	b	a	h	h	a	a	a	h	b	a	a	h	a	h	h	h	a	h	h	h	a	b	h	b	b	h	h	h	h	h	a	h	h	h	a	a	h	b	h	h
Marker9356	b	b	h	b	b	b	h	h	h	a	h	h	b	h	b	h	b	a	h	a	a	a	h	b	b	h	a	h	h	h	h	h	h	h	h	b	a	a	h	b	a	b	b	a	a	h	h	a	a
Marker9382	h	h	b	h	a	h	a	b	h	h	h	h	h	h	b	h	b	h	h	h	h	h	h	h	b	h	b	a	a	b	h	b	h	a	h	a	h	b	b	a	a	h	b	a	b	a	h	b	h
Marker9417	b	h	b	h	a	h	h	a	h	h	b	a	b	h	h	b	h	b	b	h	b	h	h	b	h	h	b	b	a	a	b	b	h	h	h	h	b	h	h	h	h	a	h	a	h	h	a	h	a
Marker9469	h	a	a	b	h	a	a	a	h	a	h	h	b	h	a	h	a	h	h	a	h	b	a	a	h	a	b	h	a	h	h	h	a	h	a	a	h	h	a	a	h	a	h	h	h	h	a	h	a
Marker9510	h	h	a	a	h	a	h	b	b	h	h	h	h	h	b	h	a	h	h	h	h	b	h	h	a	b	a	h	a	h	h	b	h	h	a	b	h	h	h	a	h	h	a	a	b	a	a	h	a
Marker9517	h	h	h	h	b	a	b	h	b	h	h	h	h	h	h	b	b	b	a	a	a	a	a	b	h	h	h	b	a	a	h	a	h	b	h	h	a	b	a	a	a	b	h	h	b	b	a	b	b
Marker9518	h	a	h	h	h	h	b	a	h	b	a	a	a	h	h	b	h	h	h	a	b	a	h	a	b	a	h	b	b	a	h	h	a	b	h	h	h	b	h	h	h	h	b	b	a	h	a	h	h
Marker9644	h	h	a	a	h	a	h	b	b	h	h	h	h	h	b	h	a	h	h	h	h	b	h	h	a	b	a	h	a	h	a	b	h	h	a	b	h	h	h	a	h	h	a	a	b	a	a	h	a
Marker9720	b	a	b	a	a	h	h	a	h	h	b	a	b	h	h	b	h	b	b	h	b	h	h	b	h	h	b	b	a	a	b	b	a	h	h	h	b	a	h	h	h	a	h	a	h	h	a	b	a
Marker9767	a	h	a	h	a	h	b	a	b	h	h	b	h	a	h	h	h	b	a	h	h	h	h	a	b	b	b	h	b	h	h	h	h	h	a	a	h	h	h	b	h	h	h	h	b	a	h	h	h
Marker9866	h	h	a	a	h	h	h	b	h	h	h	h	a	a	a	h	a	b	b	h	a	a	h	h	h	a	h	h	h	a	b	b	h	h	h	h	h	h	h	a	b	h	b	h	h	h	a	a	b
[truncated: 58 more columns]
